# Supplementary material for: PolyMorphPredict: A Universal Web-Tool for Rapid Polymorphic Microsatellite Marker Discovery From Whole Genome and Transcriptome Data
Source: Front Plant Sci. 2019 Jan 11;9:1966. doi: 10.3389/fpls.2018.01966 (PMC6337687; doi:10.3389/fpls.2018.01966)
Supplement: Table S1 — List of genotypes and their identification codes used for microsatellite polymorphism discovery. [file Table_1.XLSX]

## Sheet: Nellore
Sl. No.	Chromosome	Repeats	Forward Primer	Reverse Primer	Amplicon Size (Reference)	Amplicon Size (Nellore)
1	gnl|UMD3.1|GK000001.2 Chromosome 1 AC_000158.1	(TG)10	ACACACACACACACACTGGT	GCTGCTACTCACCAGTGTGT	108	150
2	gnl|UMD3.1|GK000001.2 Chromosome 1 AC_000158.1	(CA)13	GTACACACGCAGCACACATG	GGGGCAGAAGAGGAAGATGG	297	293
3	gnl|UMD3.1|GK000001.2 Chromosome 1 AC_000158.1	(TC)6	CTCTCTCTCTCCCCCACTCC	AAGGCCCCACAAGCTGAAAT	209	208
4	gnl|UMD3.1|GK000001.2 Chromosome 1 AC_000158.1	(TG)17	CCGTGACCAGGATGGGAAAA	CCTCAGCGCTATACAGCCTC	298	294
5	gnl|UMD3.1|GK000001.2 Chromosome 1 AC_000158.1	(CA)8	ATCCCATGGACAGAGAGCCT	ACAAGGTGGGTGTTGTCCTG	191	199
6	gnl|UMD3.1|GK000001.2 Chromosome 1 AC_000158.1	(AGC)6	TGCAGGGAGGAGGAGAGAAA	GAGGGAGGAGGGTTCAGGAT	244	245
7	gnl|UMD3.1|GK000001.2 Chromosome 1 AC_000158.1	(AT)8	AGTCACTTCAGTCGTGTCCG	CCCCACTCCAGTACTCTTGC	100	243
8	gnl|UMD3.1|GK000001.2 Chromosome 1 AC_000158.1	(AT)8	AGTCACTTCAGTCGTGTCCG	CCCCACTCCAGTACTCTTGC	100	243
9	gnl|UMD3.1|GK000001.2 Chromosome 1 AC_000158.1	(CA)6	TGTGATCCAGCCAATGAAAGC	TGTGTGTGTGTGGGTCTGTG	134	138
10	gnl|UMD3.1|GK000001.2 Chromosome 1 AC_000158.1	(AGC)8	ACCTTTTCCTGTCCTGTGGC	GCACTCAATATGCCAGCTGC	129	123
11	gnl|UMD3.1|GK000001.2 Chromosome 1 AC_000158.1	(AG)8	CTGCGCTCCTGGTATTGACA	CAACAAAGACCCAGCACAGC	104	100
12	gnl|UMD3.1|GK000001.2 Chromosome 1 AC_000158.1	(ACTGA)5	GCGCCGAAGAATTGATGCTT	TCATCCTCTGTCGTCCCCTT	245	243
13	gnl|UMD3.1|GK000001.2 Chromosome 1 AC_000158.1	(AC)7	TGGCCATGGAAGTCGGAATC	CTTTCCTCCCAGCTCCCATC	154	155
14	gnl|UMD3.1|GK000001.2 Chromosome 1 AC_000158.1	(TG)15	CCAGGGGATCTTCTCAGGGA	TACTGCCGTCACCAAACTCC	299	305
15	gnl|UMD3.1|GK000001.2 Chromosome 1 AC_000158.1	(TTCAG)5	ATCAGGAAGGGAGTGCATGC	CCGGGAATTGGTGATGGACA	261	266
16	gnl|UMD3.1|GK000001.2 Chromosome 1 AC_000158.1	(TG)11	AGGAGATCAGCCCTGGGATT	CCCTGTCCATCACCAACTCC	225	223
17	gnl|UMD3.1|GK000001.2 Chromosome 1 AC_000158.1	(AT)16	TTGCAACCCCATGAATCCCA	GAGATCAGCCCTGGGTGTTC	129	256
18	gnl|UMD3.1|GK000001.2 Chromosome 1 AC_000158.1	(GT)18	GGGCTATGGTTCACAGGGTC	GAGCTCGGGATGAACACACA	244	245
19	gnl|UMD3.1|GK000001.2 Chromosome 1 AC_000158.1	(AC)13	GAGGGAGAGGGTGGGAAGAT	ATCCTGAACCCTCCTCCCTC	171	178
20	gnl|UMD3.1|GK000001.2 Chromosome 1 AC_000158.1	(TC)10	ACTCTGATGCTGGGAGGGAT	CCTGTCCATCACCAACTCCC	123	126
21	gnl|UMD3.1|GK000001.2 Chromosome 1 AC_000158.1	(CA)6	GATTCCCAGCTCAGCACAGA	GCCTTATCAGGGCCTCATCC	218	226
22	gnl|UMD3.1|GK000001.2 Chromosome 1 AC_000158.1	(AT)7	CTCCAATACTTCGGCCACGT	TCTTCGACCCCATGAACTGC	212	218
23	gnl|UMD3.1|GK000001.2 Chromosome 1 AC_000158.1	(TG)9	CAGCTGTGTGTGTGTGTGTG	GTGGCGCAGTAGGAAAGAGT	103	107
24	gnl|UMD3.1|GK000001.2 Chromosome 1 AC_000158.1	(TGC)5	GAGGGAGAGGGTGGGAAGAT	ATCCTGAACCCTCCTCCCTC	171	178
25	gnl|UMD3.1|GK000001.2 Chromosome 1 AC_000158.1	(TG)12	AAGCCAAGCCTGCTGTAAGT	CACACACACACACACACACA	240	244
26	gnl|UMD3.1|GK000001.2 Chromosome 1 AC_000158.1	(CTG)6	CTCTGTGCGACCCCATAGAC	CACGACTGAGCGACTTCACT	137	138
27	gnl|UMD3.1|GK000001.2 Chromosome 1 AC_000158.1	(AC)8	GGGACTGAACACACCCTCTG	GAGGACCAGCCATCACCAAA	279	289
28	gnl|UMD3.1|GK000001.2 Chromosome 1 AC_000158.1	(TC)8	CCTCTCTGAGGCCAAGTTGG	AGCCAGAGAGAAGAGAGGCA	232	233
29	gnl|UMD3.1|GK000001.2 Chromosome 1 AC_000158.1	(TA)7	GGGTGGCAAGATTTGGGAGA	ATCCTGAACCCTCCTCCCTC	163	148
30	gnl|UMD3.1|GK000001.2 Chromosome 1 AC_000158.1	(AT)22	CAGGAGGGGGAGTCAGGTTA	GAAGCCATCTGCCACTCCTT	217	221
31	gnl|UMD3.1|GK000001.2 Chromosome 1 AC_000158.1	(CA)6	GAGGGAGAGGGTGGGAAGAT	ATCCTGAACCCTCCTCCCTC	171	178
32	gnl|UMD3.1|GK000001.2 Chromosome 1 AC_000158.1	(AC)18	CCCACCTGATTCAAGGCTGT	AGGGTTGTGTGTGTGTGTGT	188	196
33	gnl|UMD3.1|GK000001.2 Chromosome 1 AC_000158.1	(AC)8	GCAGGCTTAGTTCCAGACCA	TGAAGGCTCAGGCAATGGTT	242	243
34	gnl|UMD3.1|GK000001.2 Chromosome 1 AC_000158.1	(AC)7	TGGGGCCAGTAAGAAACGTT	CAGAAGAGGGTCTCCAGGGA	192	193
35	gnl|UMD3.1|GK000001.2 Chromosome 1 AC_000158.1	(CA)11	CCACCTACCAATGCAGCAGA	CTCAGCCGTGTCCAACTCTT	173	174
36	gnl|UMD3.1|GK000001.2 Chromosome 1 AC_000158.1	(AAAAT)10	TGGGCCTTGGCAATTTCTGA	ACCTCTTTCTGATGCCCAGC	240	242
37	gnl|UMD3.1|GK000001.2 Chromosome 1 AC_000158.1	(AG)7	GCTGCAATCACCATCTGCAG	CATGGCATCTGGTCCCATCA	109	108
38	gnl|UMD3.1|GK000001.2 Chromosome 1 AC_000158.1	(TC)6	GACTTTACTGGGGGCTGTCC	TCCGGGTAAACTTGTCAGGC	155	153
39	gnl|UMD3.1|GK000001.2 Chromosome 1 AC_000158.1	(GT)9	TGGTAGTGAGCCTCCTCTCC	GGGTTTGATCCCTGGGTTGT	131	139
40	gnl|UMD3.1|GK000001.2 Chromosome 1 AC_000158.1	(TA)7	TGGTAGTGAGCCTCCTCTCC	GGGTTTGATCCCTGGGTTGT	131	139
41	gnl|UMD3.1|GK000001.2 Chromosome 1 AC_000158.1	(CA)7	TGGTAGTGAGCCTCCTCTCC	GGGTTTGATCCCTGGGTTGT	131	139
42	gnl|UMD3.1|GK000001.2 Chromosome 1 AC_000158.1	(CA)11	TTCAAAGATGTCCCCAGGGC	TGAGCTCCTTTTCTCCTGCG	286	296
43	gnl|UMD3.1|GK000001.2 Chromosome 1 AC_000158.1	(CA)8	CACACACATGCATGCACACA	CAACTGGCATTGTTTGGGGG	142	146
44	gnl|UMD3.1|GK000001.2 Chromosome 1 AC_000158.1	(TGT)6	TGGTGTTCACTTGGGGCATT	TTCTTGCCTGGAAAACCCCA	222	220
45	gnl|UMD3.1|GK000001.2 Chromosome 1 AC_000158.1	(TA)10	ACCCCAGGAACTTGAGGGAA	CTCGCCTCCCATTCAGACTG	170	171
46	gnl|UMD3.1|GK000001.2 Chromosome 1 AC_000158.1	(TG)14	AGTGTTTGTATGTGTGTCTGGGT	TGATGGTGGGAAATGTGGCA	100	102
47	gnl|UMD3.1|GK000001.2 Chromosome 1 AC_000158.1	(TA)23	CGACCCCATAGATGACAGCC	CACGACTGAGCGACTTCACT	131	129
48	gnl|UMD3.1|GK000001.2 Chromosome 1 AC_000158.1	(AAAC)5	TGACACCACCCTTATGGCAG	AAGTGATGGGACCAGATGCC	134	352
49	gnl|UMD3.1|GK000001.2 Chromosome 1 AC_000158.1	(GT)16	AACTAGTGGCGTGTGTGTGT	CTGAAACCTGCAACACTGGC	159	161
50	gnl|UMD3.1|GK000001.2 Chromosome 1 AC_000158.1	(CA)6	GTGAGACGTCTGGACACAGG	ATGCAAAAGCTGTGGCGAAG	289	291
51	gnl|UMD3.1|GK000001.2 Chromosome 1 AC_000158.1	(AAAG)5	GAGGGAGAGGGTGGGAAGAT	ATCCTGAACCCTCCTCCCTC	171	178
52	gnl|UMD3.1|GK000001.2 Chromosome 1 AC_000158.1	(TG)6	GCAATGCCTTGTGTGTGTGT	TCAGGCTATGGTCCATGGGA	193	196
53	gnl|UMD3.1|GK000001.2 Chromosome 1 AC_000158.1	(AT)20	AAGTGGCATTGGCAAGAGGT	TCAACCCTCTGCACCTCAAC	281	283
54	gnl|UMD3.1|GK000001.2 Chromosome 1 AC_000158.1	(TG)7	AAGGCAGAAGTGGTCTTGCT	ATTGCATGATTGGGGCCTCA	210	214
55	gnl|UMD3.1|GK000001.2 Chromosome 1 AC_000158.1	(AC)10	TCAGAGCATACCCTCAGGCT	AAGAGTCCGCCTTGTGTGAG	203	217
56	gnl|UMD3.1|GK000001.2 Chromosome 1 AC_000158.1	(AGC)5	CAGGCTCCTCTGTCCAAAGG	CAGTAGCACCACCTGGGAAG	124	130
57	gnl|UMD3.1|GK000001.2 Chromosome 1 AC_000158.1	(TGC)5	GGGTGCAGAGAGAAGGGAAC	GGCAGGACTGAACGACTTCA	239	253
58	gnl|UMD3.1|GK000001.2 Chromosome 1 AC_000158.1	(AT)15	TGACATTTTGGGCCCCAAGT	CTGTCCATCACCATCTCCCG	126	128
59	gnl|UMD3.1|GK000001.2 Chromosome 1 AC_000158.1	(AAAT)5	GAGGGAGAGGGTGGGAAGAT	ATCCTGAACCCTCCTCCCTC	169	178
60	gnl|UMD3.1|GK000001.2 Chromosome 1 AC_000158.1	(AAT)5	TGTCCCCAAACACTGTCATCT	CCAGAACCTCCAGTACAGTGT	256	253
61	gnl|UMD3.1|GK000001.2 Chromosome 1 AC_000158.1	(TA)6	CGTGAGGAACTTCTTTGGGC	GCAATGCTCAGAAGGAAGGC	103	108
62	gnl|UMD3.1|GK000001.2 Chromosome 1 AC_000158.1	(AC)7	TCCCTCAGCCCCTTTAGACA	TCACATTGCTGAGCACTGGT	265	267
63	gnl|UMD3.1|GK000001.2 Chromosome 1 AC_000158.1	(TG)19	AATCTGGCCCTCACAGGAGA	CACACACACACACACACACA	187	189
64	gnl|UMD3.1|GK000001.2 Chromosome 1 AC_000158.1	(AC)9	AGTGTCCAGTGTTTCACGGT	AGGTCTCTCACATTGCAGGC	261	266
65	gnl|UMD3.1|GK000001.2 Chromosome 1 AC_000158.1	(TG)7	CATCCTCCTTTGCCCCCTTT	GAAGTGCCCTATGTGTGCCT	215	216
66	gnl|UMD3.1|GK000001.2 Chromosome 1 AC_000158.1	(TG)10	ATGAAAGGAGTGCGCACAGA	CACACACACACACACACACA	276	277
67	gnl|UMD3.1|GK000001.2 Chromosome 1 AC_000158.1	(AAAG)5	TCCCCTTGGGACCACAGATA	GCACCTGAAAGTATCACAACACC	166	171
68	gnl|UMD3.1|GK000001.2 Chromosome 1 AC_000158.1	(ACTGA)5	CCCTTGGACTGCAAGGAGAG	CCTGTCCATCACCAACTCCC	262	260
69	gnl|UMD3.1|GK000001.2 Chromosome 1 AC_000158.1	(AGC)6	GGCAACCCACTCCAGTACTC	CCAGGCAAGAACACTGGAGT	171	169
70	gnl|UMD3.1|GK000001.2 Chromosome 1 AC_000158.1	(GA)6	ACTCTGATGCTGGGAGGGAT	CCTGTCCATCACCAACTCCC	124	126
71	gnl|UMD3.1|GK000001.2 Chromosome 1 AC_000158.1	(CA)14	GCTACCCTCCACCTTTCACC	AAGACCCTGCCATTCACCTG	189	187
72	gnl|UMD3.1|GK000001.2 Chromosome 1 AC_000158.1	(CT)10	GAGGGAGAGGGTGGGAAGAT	ATCCTGAACCCTCCTCCCTC	171	178
73	gnl|UMD3.1|GK000001.2 Chromosome 1 AC_000158.1	(AG)6	AGTGCCTGACAACTGCAGAA	GGGATGTGGGCCAATCAGAT	223	222
74	gnl|UMD3.1|GK000001.2 Chromosome 1 AC_000158.1	(AGC)5	CCCTGCAAAGCTGAGTCAGA	AAGTCGCTCAGTCGTGTCTG	200	201
75	gnl|UMD3.1|GK000001.2 Chromosome 1 AC_000158.1	(AC)18	AGTGTTGGCAAGGTTGTGGA	GGTTGCCATGTTCTCCTCCA	283	284
76	gnl|UMD3.1|GK000001.2 Chromosome 1 AC_000158.1	(TCAGT)5	ATCCCTCCCAGCATCAGAGT	AGGAGATCAGCCCTGGGATT	106	118
77	gnl|UMD3.1|GK000001.2 Chromosome 1 AC_000158.1	(TA)10	TTAATCAGCCTGTGCGCTCT	CCTCCCCAGACAGCCATTTT	185	191
78	gnl|UMD3.1|GK000001.2 Chromosome 1 AC_000158.1	(GA)7	GACCCTCTCCTTGTGACAGC	CCCCTGCCCTTACACACATT	226	231
79	gnl|UMD3.1|GK000001.2 Chromosome 1 AC_000158.1	(TG)8	ATGGCCAATTGCTGCAACTG	CATCCCTAGCGGCCTGTAAG	170	169
80	gnl|UMD3.1|GK000001.2 Chromosome 1 AC_000158.1	(ACTGA)5	AGGAGATCAGCCCTGGGATT	CCCTGTCCATCACCAACTCC	209	223
81	gnl|UMD3.1|GK000001.2 Chromosome 1 AC_000158.1	(AT)19	AGCTGGAGAGAGAGGAACCA	TGAACTTGCCAGGCTTCACA	109	110
82	gnl|UMD3.1|GK000001.2 Chromosome 1 AC_000158.1	(TG)21	TCACCTTCACTGAGTCTGTGT	ACTCCTGCAACACACACACA	215	219
83	gnl|UMD3.1|GK000001.2 Chromosome 1 AC_000158.1	(TTCAG)5	TGTCTGAGTCTTTGCGACCC	ACTCTGATGCTGGGAGGGAT	170	171
84	gnl|UMD3.1|GK000001.2 Chromosome 1 AC_000158.1	(TG)17	GCGGACTCTGGCAAATTTCC	TGGCTGCAGTCACTAGAAGC	298	290
85	gnl|UMD3.1|GK000001.2 Chromosome 1 AC_000158.1	(TC)7	TTTACTGTCGGAGCCACCAC	CACCTGAACAAAGCAGCACC	300	297
86	gnl|UMD3.1|GK000001.2 Chromosome 1 AC_000158.1	(TTG)5	AGTGAAGTCGCTCAGTCGTG	CCCACTCCAGTACTCTTGCC	102	103
87	gnl|UMD3.1|GK000001.2 Chromosome 1 AC_000158.1	(CTG)5	AGTGAAGTCGCTCAGTCGTG	CCCACTCCAGTACTCTTGCC	102	103
88	gnl|UMD3.1|GK000001.2 Chromosome 1 AC_000158.1	(AT)10	TGCAGTGATCAGCCTGAGTG	CAGGAACACCAGGAACAGGG	131	119
89	gnl|UMD3.1|GK000001.2 Chromosome 1 AC_000158.1	(TA)6	TCATGCAAAGATGGGCTCCA	AAGGCCCACTTGACTTCACA	189	187
90	gnl|UMD3.1|GK000001.2 Chromosome 1 AC_000158.1	(TG)11	GGCAACCCACTCCAGTACTC	CCAGGCAAGAACACTGGAGT	171	169
91	gnl|UMD3.1|GK000001.2 Chromosome 1 AC_000158.1	(AT)6	TGCAACAACAGGGATGAACCT	CTTCCCTCTTTCTGCTCCCC	183	184
92	gnl|UMD3.1|GK000001.2 Chromosome 1 AC_000158.1	(AC)12	ATGGCTTCTCCTTTCCTGCC	CGTGTGTGTGTGTGTGTGTG	227	229
93	gnl|UMD3.1|GK000001.2 Chromosome 1 AC_000158.1	(AT)7	TCACTTCCCCTCGCTTCAAC	AACCTGGGTCTCCTGCATTG	279	281
94	gnl|UMD3.1|GK000001.2 Chromosome 1 AC_000158.1	(TC)7	GCTTCTAAGATCCGACCGGG	CCGGCTGATCCAGGGTATTC	259	265
95	gnl|UMD3.1|GK000001.2 Chromosome 1 AC_000158.1	(GCT)7	ACTCTGATGCTGGGAGGGAT	CCTGTCCATCACCAACTCCC	129	126
96	gnl|UMD3.1|GK000001.2 Chromosome 1 AC_000158.1	(TA)7	CCCTTCCCTTTCCCTTGTGG	CATCTGCAGCAACATGGGTG	185	192
97	gnl|UMD3.1|GK000001.2 Chromosome 1 AC_000158.1	(ATT)5	GCTGCTTTTTGTGTGGGGAC	AGGTGGTGGCATTACTCATGG	179	186
98	gnl|UMD3.1|GK000001.2 Chromosome 1 AC_000158.1	(TGAAC)5	AGAAAGTTGAGCGCCGAAGA	TCATCCTCTGTCGTCCCCTT	252	251
99	gnl|UMD3.1|GK000001.2 Chromosome 1 AC_000158.1	(AC)12	CCAGCACCAGGGTCTTTTCT	CAAGGAGGAGAGGGAGGGAA	220	219
100	gnl|UMD3.1|GK000001.2 Chromosome 1 AC_000158.1	(TTCAG)5	GCCTCCCTGTTCATCACCAA	ACTCTGATGCTGGGAGGGAT	114	131
101	gnl|UMD3.1|GK000001.2 Chromosome 1 AC_000158.1	(AAAG)5	TTCAGTGTCTGGTTACCGCC	GGTGGAACAACCTAGAGCCC	227	220
102	gnl|UMD3.1|GK000001.2 Chromosome 1 AC_000158.1	(GCT)6	CTCTGTGCGACCCCATAGAC	CACGACTGAGCGACTTCACT	139	138
103	gnl|UMD3.1|GK000001.2 Chromosome 1 AC_000158.1	(TG)9	ACTCTGATGCTGGGAGGGAT	CCTGTCCATCACCAACTCCC	125	126
104	gnl|UMD3.1|GK000001.2 Chromosome 1 AC_000158.1	(TG)9	TTCCGACTATCCCAGGCAGA	CCCCTAGCTTGCTCACAACA	250	263
105	gnl|UMD3.1|GK000001.2 Chromosome 1 AC_000158.1	(TTG)5	GCATGGTTTCTGGGGAGACA	AGACACGAAACCACAGACCC	223	220
106	gnl|UMD3.1|GK000001.2 Chromosome 1 AC_000158.1	(AT)14	TCCCAAGATACAGCTGCAGT	TGTTCATCTTTGCTTCCCAAGT	243	245
107	gnl|UMD3.1|GK000001.2 Chromosome 1 AC_000158.1	(AT)7	TCACAAGTCCCAGTCACATCT	TGCACAGAAAGACTCAGAGCA	244	245
108	gnl|UMD3.1|GK000001.2 Chromosome 1 AC_000158.1	(TA)12	AGACCCAACAGCCTCATGTG	GGTTCCATCGCCTTCTCCAT	193	192
109	gnl|UMD3.1|GK000001.2 Chromosome 1 AC_000158.1	(AC)13	TCATGCGGCTCTGCAAAGTA	TGTGTGTGTGTGTGTGTGTG	231	229
110	gnl|UMD3.1|GK000001.2 Chromosome 1 AC_000158.1	(TTC)6	CTAGGCCAGACTCTGCTTGC	CCCAGTCCAGGACTCAATGC	137	138
111	gnl|UMD3.1|GK000001.2 Chromosome 1 AC_000158.1	(AAAT)6	GAGGGAGAGGGTGGGAAGAT	ATCCTGAACCCTCCTCCCTC	171	178
112	gnl|UMD3.1|GK000001.2 Chromosome 1 AC_000158.1	(TG)23	GAAAGGCTGCCAGGGTATGT	GCAGACACACACACACACAC	268	264
113	gnl|UMD3.1|GK000001.2 Chromosome 1 AC_000158.1	(CA)9	ACCTCCACTGTACACCCTGT	GGAGGTGTCTGATGTGGTGG	261	263
114	gnl|UMD3.1|GK000001.2 Chromosome 1 AC_000158.1	(AC)7	TTGGAAAATCCCCTGGACGG	AGTCGCTTCAGTCGTGTCTG	222	223
115	gnl|UMD3.1|GK000001.2 Chromosome 1 AC_000158.1	(AGC)5	TTGGAAAATCCCCTGGACGG	AGTCGCTTCAGTCGTGTCTG	222	223
116	gnl|UMD3.1|GK000001.2 Chromosome 1 AC_000158.1	(CTG)6	CACTTCAACTGCTGCTGCTG	AGTCCATGTGGTCGCTAAGC	214	221
117	gnl|UMD3.1|GK000001.2 Chromosome 1 AC_000158.1	(TG)7	TTGGCCACCTCATGCAAAGA	CCCTGTCCATCACCAACTCC	159	164
118	gnl|UMD3.1|GK000001.2 Chromosome 1 AC_000158.1	(AGC)6	CCTTGGCTGCCTAATTCCCA	CGAACCTCCGTCCATAGCTC	251	252
119	gnl|UMD3.1|GK000001.2 Chromosome 1 AC_000158.1	(TG)23	GAGTTCCAGTCTGGGGCTTT	TCTGTCCTTGTTCCTCCCCT	298	266
120	gnl|UMD3.1|GK000001.2 Chromosome 1 AC_000158.1	(CA)6	AACCATGCCAGCCTACTTCC	CAAAGAGCTCATGGCCTGGA	222	233
121	gnl|UMD3.1|GK000001.2 Chromosome 1 AC_000158.1	(AGC)5	CCTGTCCATCACCAACTCCC	AGGAGATCAGCCCTGGGATT	228	224
122	gnl|UMD3.1|GK000001.2 Chromosome 1 AC_000158.1	(TG)6	CCATTGGACTGCCTGGGAAT	AAGGCCAGCAAATCCTGACA	205	204
123	gnl|UMD3.1|GK000001.2 Chromosome 1 AC_000158.1	(TC)6	TCAGTCGCTCAGTTGTGTCC	AGGAGATCAGCCCTGGGATT	247	284
124	gnl|UMD3.1|GK000001.2 Chromosome 1 AC_000158.1	(AGATC)5	CCTGTCCATCACCAACTCCC	AGGAGATCAGCCCTGGGATT	225	224
125	gnl|UMD3.1|GK000001.2 Chromosome 1 AC_000158.1	(TG)13	GTGGTGACCTGTCATGCTGA	TGCCAGGGCTCTCTTTCTTG	247	245
126	gnl|UMD3.1|GK000001.2 Chromosome 1 AC_000158.1	(TCAGT)5	TTGTGACCCCATGAATCGCA	AGGAGATCAGCCCTGGGATT	258	257
127	gnl|UMD3.1|GK000001.2 Chromosome 1 AC_000158.1	(ACAA)7	GCGGATGTTGGCAATTTGGT	TTCTCCAAGCCAGGCTTCAG	104	100
128	gnl|UMD3.1|GK000001.2 Chromosome 1 AC_000158.1	(GTCA)5	ATGCTGCAGCTGCTATGGAA	TGAGTTTGAGCCAGCTCCAG	267	271
129	gnl|UMD3.1|GK000001.2 Chromosome 1 AC_000158.1	(TG)6	ACACAGCCCATAGCCCTCTA	ATCGTGGAAAGACTGCCCTG	101	102
130	gnl|UMD3.1|GK000001.2 Chromosome 1 AC_000158.1	(GT)10	GACAAGGGGAGGTGTGTCTG	CTCATGCAGACAGCCCTCAA	284	286
131	gnl|UMD3.1|GK000001.2 Chromosome 1 AC_000158.1	(TG)15	GCAGATGCTGTGTGTGTGTG	CAACACTGGGGGAAAAGGGT	239	241
132	gnl|UMD3.1|GK000001.2 Chromosome 1 AC_000158.1	(AGC)5	GACTCTGCATCAAGGCCTGT	AGCCTTTAGGAGAGGAGGGG	213	214
133	gnl|UMD3.1|GK000001.2 Chromosome 1 AC_000158.1	(TCAGT)5	CATGAATCGCAGCACGTCAG	ACTCTGATGCTGGGAGGGAT	140	151
134	gnl|UMD3.1|GK000001.2 Chromosome 1 AC_000158.1	(CA)11	AGCTTCTGCACAGCAAAGGA	GGCCATCTCCATGCCTTCTT	204	208
135	gnl|UMD3.1|GK000001.2 Chromosome 1 AC_000158.1	(CTG)6	GCCTCACGACGTTCCCTTAA	TGAGCTGGAGAAGGCAATGG	251	390
136	gnl|UMD3.1|GK000001.2 Chromosome 1 AC_000158.1	(TC)6	CCCCGTTGTACTGCTTCCAT	TGTCGCAACGGAGATGGAAA	159	158
137	gnl|UMD3.1|GK000001.2 Chromosome 1 AC_000158.1	(CA)18	ATTACTGCTGGTTGGAGGGC	AGAGAGCAGTAAGGGAGGGG	250	258
138	gnl|UMD3.1|GK000001.2 Chromosome 1 AC_000158.1	(CA)14	AATTGACCTGGGCCAAGGAG	TGTGTGTGTGTGTGAGGCTT	299	297
139	gnl|UMD3.1|GK000001.2 Chromosome 1 AC_000158.1	(AT)6	CAACCAACCTGGGGATGGAA	AGACATCACCTTTGCCCTGG	271	272
140	gnl|UMD3.1|GK000001.2 Chromosome 1 AC_000158.1	(TA)6	ACCTAACACAGTGCTTGGCA	AGGCATGAGGAGAAGGGGAT	256	257
141	gnl|UMD3.1|GK000001.2 Chromosome 1 AC_000158.1	(CTG)5	GAGCTGACCTCAGTGCAGTT	TGCACAGAGTCAGACACGAC	179	185
142	gnl|UMD3.1|GK000001.2 Chromosome 1 AC_000158.1	(TGTA)5	TCTGACTCTGTGTGACCCCA	GGCAACCCACTCCAGTACTC	209	229
143	gnl|UMD3.1|GK000001.2 Chromosome 1 AC_000158.1	(GCT)5	TCTGACTCTGTGTGACCCCA	GGCAACCCACTCCAGTACTC	209	229
144	gnl|UMD3.1|GK000001.2 Chromosome 1 AC_000158.1	(ACTGA)5	ACTCTGATGCTGGGAGGGAT	CCCTGTCCATCACCAACTCC	126	127
145	gnl|UMD3.1|GK000001.2 Chromosome 1 AC_000158.1	(AGC)6	GCTGCACTCAATATGCCAGC	AGCGTGTGAGATGAGTGCAA	137	142
146	gnl|UMD3.1|GK000001.2 Chromosome 1 AC_000158.1	(TG)22	AGCTAGGCATCTGACTGGGA	TCTGCCCTGACATCACACAC	275	279
147	gnl|UMD3.1|GK000001.2 Chromosome 1 AC_000158.1	(CA)17	GGTACAGCTGAACCCCACTC	ACAGGAGTGGGTTGCCATTT	261	262
148	gnl|UMD3.1|GK000001.2 Chromosome 1 AC_000158.1	(TG)13	GGGTGCCTTTCCCTTCCTAC	GATGCATGAGAAACACCGGC	289	290
149	gnl|UMD3.1|GK000001.2 Chromosome 1 AC_000158.1	(AC)16	GCTGAAAAGAAGGCAACGCA	CAAGTGAGCGTGTGTGTGTG	187	189
150	gnl|UMD3.1|GK000001.2 Chromosome 1 AC_000158.1	(CA)6	AAGTACTTTGGGTAGGCCGC	TGGCCCCTTTGTTTGTCTGT	209	208
151	gnl|UMD3.1|GK000001.2 Chromosome 1 AC_000158.1	(GCT)6	AGGGAGGGATGCAAAACGAG	TGCGTTGCCTGTGATTAGGT	232	234
152	gnl|UMD3.1|GK000001.2 Chromosome 1 AC_000158.1	(AC)22	ATGAACAGCGCAAGGGAAGA	CCTGCCTAGCTTTGGTCCAA	103	107
153	gnl|UMD3.1|GK000001.2 Chromosome 1 AC_000158.1	(TA)10	ACAAGGGAATGGGGAAAGGG	GATGGATCACTTGGGCCTGT	298	302
154	gnl|UMD3.1|GK000001.2 Chromosome 1 AC_000158.1	(AC)6	AGCAACCTACAACAACCCCT	ACCTGTTCAGGGCAAGTTGT	209	211
155	gnl|UMD3.1|GK000001.2 Chromosome 1 AC_000158.1	(GGC)5	TCCTTCCTTTGTCACTCGGC	GGGGGAGTGGGTAAGAGCTA	146	140
156	gnl|UMD3.1|GK000001.2 Chromosome 1 AC_000158.1	(GGC)7	TCCTTCCTTTGTCACTCGGC	GGGGGAGTGGGTAAGAGCTA	146	140
157	gnl|UMD3.1|GK000001.2 Chromosome 1 AC_000158.1	(ACTGA)5	AGGAGATCAGCCCTGGGATT	CCTCCCTGTCCATCACCAAC	228	226
158	gnl|UMD3.1|GK000001.2 Chromosome 1 AC_000158.1	(AT)7	ACTCTGATGCTGGGAGGGAT	CCCTGTCCATCACCAACTCC	128	127
159	gnl|UMD3.1|GK000001.2 Chromosome 1 AC_000158.1	(AC)6	GGGAACTCCACTCGATGCTC	GACTCTGTGCTCTCACTGCC	293	297
160	gnl|UMD3.1|GK000001.2 Chromosome 1 AC_000158.1	(TC)6	TGCTAGCTCCCTGACTTCCT	TCTACTGGAGGAAGGTGGGG	193	194
161	gnl|UMD3.1|GK000001.2 Chromosome 1 AC_000158.1	(TTCAG)5	ATCCCTCCCAGCATCAGAGT	AGGAGATCAGCCCTGGGATT	119	118
162	gnl|UMD3.1|GK000001.2 Chromosome 1 AC_000158.1	(CA)7	TGTGCCATCCTTGCAAGCTA	AGCCACTGTGACTGGAATGG	210	206
163	gnl|UMD3.1|GK000001.2 Chromosome 1 AC_000158.1	(GT)7	TGTGGGGCCCCTGTATTTTC	CATACCCCCTTCTCCCCAGA	293	364
164	gnl|UMD3.1|GK000001.2 Chromosome 1 AC_000158.1	(TG)8	TGTGGGGCCCCTGTATTTTC	CATACCCCCTTCTCCCCAGA	293	364
165	gnl|UMD3.1|GK000001.2 Chromosome 1 AC_000158.1	(AC)11	CACACACACACCCCTATCCC	GGGGTTAACAGGAAGTCGGG	148	149
166	gnl|UMD3.1|GK000001.2 Chromosome 1 AC_000158.1	(CTG)5	AACATTGGAGTGGGTTGCCA	TGCAGTCCATGGGGTCTCTA	102	103
167	gnl|UMD3.1|GK000001.2 Chromosome 1 AC_000158.1	(AGC)5	AGGAGTAGGACGGGGAGAAC	CCGTCCCTCCCTCTTTTGTC	194	195
168	gnl|UMD3.1|GK000001.2 Chromosome 1 AC_000158.1	(AT)6	GAGGGAGAGGGTGGGAAGAT	ATCCTGAACCCTCCTCCCTC	171	178
169	gnl|UMD3.1|GK000001.2 Chromosome 1 AC_000158.1	(CTGAT)5	GGCCCTGGGATTTCTTTGGA	ATCCCTCCCAGCATCAGAGT	109	110
170	gnl|UMD3.1|GK000001.2 Chromosome 1 AC_000158.1	(TG)7	CCTTGTCTCCACAGGCTCAC	TCATGGGGTCGCAAAGAGTC	255	271
171	gnl|UMD3.1|GK000001.2 Chromosome 1 AC_000158.1	(AT)10	TAGCAGTGGTCAGAAGCTGC	CTCTCTCACAAGTGGCAGGG	250	251
172	gnl|UMD3.1|GK000001.2 Chromosome 1 AC_000158.1	(TG)6	CACACACATACTTGCCCCCT	TGTAGCAGCCAGGAGTTTGG	204	206
173	gnl|UMD3.1|GK000001.2 Chromosome 1 AC_000158.1	(ACTGA)6	ACTCTGATGCTGGGAGGGAT	CCTGTCCATCACCAACTCCC	124	126
174	gnl|UMD3.1|GK000001.2 Chromosome 1 AC_000158.1	(TG)10	CTCTCACCACCCCCATTCAC	TCCAAATCCCCTCCATGCAC	284	286
175	gnl|UMD3.1|GK000001.2 Chromosome 1 AC_000158.1	(AC)23	GGCAAGGGAGACTAGGGAGA	CCCTCTGCCTTCTCCTCTCT	282	284
176	gnl|UMD3.1|GK000001.2 Chromosome 1 AC_000158.1	(GA)7	GGCAAGGGAGACTAGGGAGA	CCCTCTGCCTTCTCCTCTCT	282	284
177	gnl|UMD3.1|GK000001.2 Chromosome 1 AC_000158.1	(GA)6	TTAGGCAAAGGCTCCATGGG	TGGGGCTTGTTCTGTTTGGT	230	231
178	gnl|UMD3.1|GK000001.2 Chromosome 1 AC_000158.1	(AC)18	TGTATCCCTACACCCCAGCA	CTGGGCTGAATTCCCTGTGT	201	209
179	gnl|UMD3.1|GK000001.2 Chromosome 1 AC_000158.1	(ATCAG)5	CCCTGTCCATCACCAACTCC	AGGAGATCAGCCCTGGGATT	224	225
180	gnl|UMD3.1|GK000001.2 Chromosome 1 AC_000158.1	(GT)6	CCTGCTCTGCTTTCCACAGA	GGAGAGGAGGGAGGATGTGT	118	117
181	gnl|UMD3.1|GK000001.2 Chromosome 1 AC_000158.1	(TG)6	GTCCCCTTTCCCCCTTTCAG	CCCTGGAATAGGCAAAGGCA	241	239
182	gnl|UMD3.1|GK000001.2 Chromosome 1 AC_000158.1	(TG)11	GTCCCCTTTCCCCCTTTCAG	CCCTGGAATAGGCAAAGGCA	241	239
183	gnl|UMD3.1|GK000001.2 Chromosome 1 AC_000158.1	(TGC)5	GTGGCAGACAAGGACTCCTC	GAACCTCTGTGTGTCCTGGG	251	269
184	gnl|UMD3.1|GK000001.2 Chromosome 1 AC_000158.1	(TA)6	CAGTGCAGAGGACATGGGTT	TAAACAACGGGCTCTGACCC	271	272
185	gnl|UMD3.1|GK000001.2 Chromosome 1 AC_000158.1	(GCG)6	CTCACCCTGGACCCAGTTTC	GAAGGTAAGTGTTGGCGGGA	204	205
186	gnl|UMD3.1|GK000001.2 Chromosome 1 AC_000158.1	(CTGAA)5	ACTCTGATGCTGGGAGGGAT	CCTGTCCATCACCAACTCCC	125	126
187	gnl|UMD3.1|GK000001.2 Chromosome 1 AC_000158.1	(GT)8	TGCACAAACCCATCTCCCTC	GCATGCAAATGCCCACTTGA	271	272
188	gnl|UMD3.1|GK000001.2 Chromosome 1 AC_000158.1	(AC)12	CTTGGGCTGCAAAGCTGAAA	GCCACATGCACATGACACAG	255	253
189	gnl|UMD3.1|GK000001.2 Chromosome 1 AC_000158.1	(CTGAT)5	AGGAGATCAGCCCTGGGATT	TCATCCTCTGTCGTCCCCTT	153	151
190	gnl|UMD3.1|GK000001.2 Chromosome 1 AC_000158.1	(CTG)11	GCGACCCCATAGATGGTAGC	CCATGGGGTCGCTAAGAGTC	154	148
191	gnl|UMD3.1|GK000001.2 Chromosome 1 AC_000158.1	(AGC)7	GCTGTGAAAGTGCTGCACTC	AGCGTGTGAGATGAGTGCAA	144	153
192	gnl|UMD3.1|GK000001.2 Chromosome 1 AC_000158.1	(CTGAT)5	ACTCTGATGCTGGGAGGGAT	CCTGTCCATCACCAACTCCC	130	126
193	gnl|UMD3.1|GK000001.2 Chromosome 1 AC_000158.1	(AGC)7	GTGACTTTGGTCCAGAGGCA	AGACACGGCTTCAATCCCTG	272	210
194	gnl|UMD3.1|GK000001.2 Chromosome 1 AC_000158.1	(AG)6	AATCTGGACCTAGCCTGGGT	TCCATGGGATTCCCTAGGCA	261	284
195	gnl|UMD3.1|GK000001.2 Chromosome 1 AC_000158.1	(TA)8	AGCGTGTGAGATGAGTGCAA	GCTGCACTCAATATGCCAGC	138	142
196	gnl|UMD3.1|GK000001.2 Chromosome 1 AC_000158.1	(AG)6	GGAAGGAATCAGGGAACGCA	TCTCCCCCTTCCTTTTTCGC	163	162
197	gnl|UMD3.1|GK000001.2 Chromosome 1 AC_000158.1	(AGC)6	TGGGGTCGCTAAGAGTCAGA	CCAGGCAAGAACACTGGAGT	103	104
198	gnl|UMD3.1|GK000001.2 Chromosome 1 AC_000158.1	(CAG)5	TGGTTGGTTGGCAGGTTGTA	CAATCCATGGTGGTTCCCCA	241	242
199	gnl|UMD3.1|GK000001.2 Chromosome 1 AC_000158.1	(AT)8	GACATCTTCCAACCTGGGGG	GGCCACCCAAGATGGATAGG	168	166
200	gnl|UMD3.1|GK000001.2 Chromosome 1 AC_000158.1	(CA)6	CTCCAAAAGCCAAGCCACAC	CTTGAGCTGTGTGTGTGTGC	217	219
201	gnl|UMD3.1|GK000001.2 Chromosome 1 AC_000158.1	(TG)11	TGGCCTTTCTAACCTGCCTG	ACTGAGCACACACACACACA	286	292
202	gnl|UMD3.1|GK000001.2 Chromosome 1 AC_000158.1	(AT)8	TGCTTCACCACAACCCAGTT	ACTATAGGGCCCTTGCAGGA	285	301
203	gnl|UMD3.1|GK000001.2 Chromosome 1 AC_000158.1	(AC)11	TCCCAACCTTCCTGCTCTCA	CTCGAGCTGCACTTTCCAGA	139	143
204	gnl|UMD3.1|GK000001.2 Chromosome 1 AC_000158.1	(GA)6	GAGGGAGAGGGTGGGAAGAT	ATCCTGAACCCTCCTCCCTC	171	178
205	gnl|UMD3.1|GK000001.2 Chromosome 1 AC_000158.1	(AC)11	GGGCTTGGACAGAAGAGAGG	AGCTAGACCACCACCCTCAT	229	230
206	gnl|UMD3.1|GK000001.2 Chromosome 1 AC_000158.1	(AT)8	GGGCTTGGACAGAAGAGAGG	AGCTAGACCACCACCCTCAT	229	230
207	gnl|UMD3.1|GK000001.2 Chromosome 1 AC_000158.1	(CTGAT)5	AGTCTGATGCTGGGAGGGAT	CCTGTCCATCACCAACTCCC	123	126
208	gnl|UMD3.1|GK000001.2 Chromosome 1 AC_000158.1	(TCAGA)5	CCTGTCCATCACCAACTCCC	AGGAGATCAGCCCTGGGATT	228	224
209	gnl|UMD3.1|GK000001.2 Chromosome 1 AC_000158.1	(TA)6	CCACAAAGGCACACAGCTTC	ACAGGAAGTGTCAGCTGAGC	178	179
210	gnl|UMD3.1|GK000001.2 Chromosome 1 AC_000158.1	(TGC)7	GCTTCTAAGATCCGACCGGG	CCGGCTGATCCAGGGTATTC	267	265
211	gnl|UMD3.1|GK000001.2 Chromosome 1 AC_000158.1	(TA)11	AGCTCCGGAATGGTCCTAGT	CCTGCCCCCAAATCAGCTAA	294	295
212	gnl|UMD3.1|GK000001.2 Chromosome 1 AC_000158.1	(AC)8	AAACGAGATGCCAGTCCAGG	ATCCTGAACCCTCCTCCCTC	111	118
213	gnl|UMD3.1|GK000001.2 Chromosome 1 AC_000158.1	(TCAGT)5	CCCTGTCCATCACCAACTCC	AGGAGATCAGCCCTGGGATT	223	225
214	gnl|UMD3.1|GK000001.2 Chromosome 1 AC_000158.1	(CA)15	CCATCAAAGGGTTCGCCTCT	GGTGTGTGTGTGTGTGTGTG	247	265
215	gnl|UMD3.1|GK000001.2 Chromosome 1 AC_000158.1	(AGC)7	AGTGGTGGAGAAGGCAATGG	GGGAAGTCGCTCAGTCACAA	112	111
216	gnl|UMD3.1|GK000001.2 Chromosome 1 AC_000158.1	(AC)7	CTCACTGCATGGACCCAGAA	CACACATACACACACACACACA	203	211
217	gnl|UMD3.1|GK000001.2 Chromosome 1 AC_000158.1	(AC)11	CTCACTGCATGGACCCAGAA	CACACATACACACACACACACA	203	211
218	gnl|UMD3.1|GK000001.2 Chromosome 1 AC_000158.1	(AGC)5	CAATGGCACCTCACTCCAGT	CTCTGTGCGACCCCATAGAC	220	230
219	gnl|UMD3.1|GK000001.2 Chromosome 1 AC_000158.1	(CTGAT)5	AGGAGATCAGCCCTGGGATT	CCTCCCTGTCCATCACCAAC	228	226
220	gnl|UMD3.1|GK000001.2 Chromosome 1 AC_000158.1	(AT)21	AGTGTGATGCAGTCTGTGGG	CTGGAGGTGAAAGAGGGCAG	198	196
221	gnl|UMD3.1|GK000001.2 Chromosome 1 AC_000158.1	(AT)14	AATCCTGGAGTGCTGTGGTC	GCTCCTCTGTCCATGCCTAG	289	293
222	gnl|UMD3.1|GK000001.2 Chromosome 1 AC_000158.1	(AGC)5	GAGGGAGAGGGTGGGAAGAT	ATCCTGAACCCTCCTCCCTC	171	178
223	gnl|UMD3.1|GK000001.2 Chromosome 1 AC_000158.1	(TA)13	GGACCGCTCAGACAGAAACA	TCAAGGGGAGGTGTTGCATC	188	190
224	gnl|UMD3.1|GK000001.2 Chromosome 1 AC_000158.1	(AGC)5	GGCAACCCACTCCAGTACTC	CCAGGCAAGAACACTGGAGT	140	169
225	gnl|UMD3.1|GK000001.2 Chromosome 1 AC_000158.1	(AGC)5	ACACAGAGAAGGCAATGGCA	CTCTGTGCGACCCCATAGAC	246	237
226	gnl|UMD3.1|GK000001.2 Chromosome 1 AC_000158.1	(ATCAG)5	ATCCCTCCCAGCATCAGAGT	AGGAGATCAGCCCTGGGATT	117	118
227	gnl|UMD3.1|GK000001.2 Chromosome 1 AC_000158.1	(CTG)5	GACTCCATAGACAGCAGCCC	GGCAACCCACTCCAGTACTC	218	217
228	gnl|UMD3.1|GK000001.2 Chromosome 1 AC_000158.1	(AT)8	TTGGAGAGCTGGTTTGGTGG	CTTCAGGCCAGGAGGGAATG	171	169
229	gnl|UMD3.1|GK000001.2 Chromosome 1 AC_000158.1	(AT)7	ACCCGCTGTTCACTCACAAA	GGGATAGGCTACCCACTCCA	287	288
230	gnl|UMD3.1|GK000001.2 Chromosome 1 AC_000158.1	(AT)9	GGCTTGAGTGGGAGTGGATC	GCTGCCATGTTGGGACTAGT	134	136
231	gnl|UMD3.1|GK000001.2 Chromosome 1 AC_000158.1	(TG)10	AGGGGTCAGTAGGAGAGCAG	AGCTGGGGTCACTGGATTTG	174	192
232	gnl|UMD3.1|GK000001.2 Chromosome 1 AC_000158.1	(TA)13	TCCGTCTGCTCCTGATCAGT	GGAGTGGGTGAAATGGCTGA	277	283
233	gnl|UMD3.1|GK000001.2 Chromosome 1 AC_000158.1	(AGC)10	GAATCCCAGAGATGGCGGAG	GAATCAGATGCTGCTGCTGC	118	121
234	gnl|UMD3.1|GK000001.2 Chromosome 1 AC_000158.1	(ATCAG)5	CCTGTCCATCACCAACTCCC	AGGAGATCAGCCCTGGGATT	223	224
235	gnl|UMD3.1|GK000001.2 Chromosome 1 AC_000158.1	(AT)6	AAGGCCCACTTGACTTCACA	TCATGCAAAGATGGGCTCGA	188	190
236	gnl|UMD3.1|GK000001.2 Chromosome 1 AC_000158.1	(AG)7	TCCGGGTAAACTTGTCAGGC	GACTTTACTGGGGGCTGTCC	155	153
237	gnl|UMD3.1|GK000001.2 Chromosome 1 AC_000158.1	(TG)6	TGTTGCTTCCTGACCTGCAT	TGCCAAAGCCTTTGACTGTG	120	118
238	gnl|UMD3.1|GK000001.2 Chromosome 1 AC_000158.1	(TC)10	GAGAATCTACGGGGCTGTCG	CCTTGATCCAGAGGCCACTG	204	207
239	gnl|UMD3.1|GK000001.2 Chromosome 1 AC_000158.1	(TG)6	AAGGTGTGGCAGATGAGCAA	TGGGGTCCCAAAGAGTCAGA	241	243
240	gnl|UMD3.1|GK000001.2 Chromosome 1 AC_000158.1	(AGC)8	GAGAAGGCAATGGCACTCCT	CTGCTGCTGCTGCTAAGTTG	271	269
241	gnl|UMD3.1|GK000001.2 Chromosome 1 AC_000158.1	(GCT)6	CTCAAGAGGCAGGTCAGGTG	TTCTCCAAGCCAGGCTTCAG	299	253
242	gnl|UMD3.1|GK000001.2 Chromosome 1 AC_000158.1	(GT)7	GCAGCTGACTTGAGACCAGA	ACCTGCTCTTCACTGCCAAA	256	257
243	gnl|UMD3.1|GK000001.2 Chromosome 1 AC_000158.1	(AT)7	TCTCTCTCTGGCCCTCCATC	GGGTCGCAAAGAGTCAGACA	258	264
244	gnl|UMD3.1|GK000001.2 Chromosome 1 AC_000158.1	(GCA)11	CCTTGTTCCTTACCCGGACC	GTTGCCATGTCCTCCTCCAA	291	292
245	gnl|UMD3.1|GK000001.2 Chromosome 1 AC_000158.1	(TA)14	GACTTTGCTGACCAGGGTGA	GGCAACCCACTCCAGTACTC	288	312
246	gnl|UMD3.1|GK000001.2 Chromosome 1 AC_000158.1	(AT)9	AGGAGATCAGCCCTGGGATT	CCCTGTCCATCACCAACTCC	226	223
247	gnl|UMD3.1|GK000001.2 Chromosome 1 AC_000158.1	(AT)6	CTGGCCACTTTCTGGAGAGG	GGCCCAAGAATCCAGACTGA	291	288
248	gnl|UMD3.1|GK000001.2 Chromosome 1 AC_000158.1	(CTG)10	TTCTACCTGTCTGCTGCTGC	TGCCTGGAGAATCTCAGGGA	120	122
249	gnl|UMD3.1|GK000001.2 Chromosome 1 AC_000158.1	(AGC)7	AAAGTCCCAGGGATGGAGGA	CTCTGTGCGACCCCATAGAC	198	199
250	gnl|UMD3.1|GK000001.2 Chromosome 1 AC_000158.1	(ACTGA)5	ACTCTGATGCTGGGAGGGAT	CCTCCCTGTCCATCACCAAC	128	130
251	gnl|UMD3.1|GK000001.2 Chromosome 1 AC_000158.1	(CTC)5	TGCACTGGTGGACATGAGTC	AGGAGGAGGAGAGCAAGGAG	226	228
252	gnl|UMD3.1|GK000001.2 Chromosome 1 AC_000158.1	(GTT)5	GTTCAGTCACTCGGTCGTGT	GATGGCATCACCGACTCGAT	123	125
253	gnl|UMD3.1|GK000001.2 Chromosome 1 AC_000158.1	(AT)21	GCAGGCAGACACTGGTAGTT	CTCTTAGCGACCCCATGGAC	269	263
254	gnl|UMD3.1|GK000001.2 Chromosome 1 AC_000158.1	(TAGCA)5	GCAGGCAGACACTGGTAGTT	CTCTTAGCGACCCCATGGAC	269	263
255	gnl|UMD3.1|GK000001.2 Chromosome 1 AC_000158.1	(CA)16	TGTTTGCAACAGCATGGTGG	TCAGCTGTGTGTGTGTGTGT	237	241
256	gnl|UMD3.1|GK000001.2 Chromosome 1 AC_000158.1	(TGC)8	TCTGTGCGAACCCAGAGATG	TCGCTAGGAGTCAGACGTGA	152	155
257	gnl|UMD3.1|GK000001.2 Chromosome 1 AC_000158.1	(AT)6	CTGCCTGGGAAATCTCAGGG	TCCACTAGGCTCCTCTGTCC	290	289
258	gnl|UMD3.1|GK000001.2 Chromosome 1 AC_000158.1	(TTG)6	TGATCTGAGCCACAGTCAGC	AGCAAACACCCTCTTCCAACA	148	160
259	gnl|UMD3.1|GK000001.2 Chromosome 1 AC_000158.1	(CA)16	TCACTGTGAGCTCTTGCCTG	GCCAGGTCTTAGTGTGGCAT	258	264
260	gnl|UMD3.1|GK000001.2 Chromosome 1 AC_000158.1	(TG)13	GGTGGACAGATGACAAGGGG	TCGGATTTGTCCTCGGCAAA	174	178
261	gnl|UMD3.1|GK000001.2 Chromosome 1 AC_000158.1	(AT)6	AGGAGATGAGCCCTGGGATT	ATCCCTCCCAGCATCAGAGT	117	118
262	gnl|UMD3.1|GK000001.2 Chromosome 1 AC_000158.1	(ATT)5	GCAAGGCTGAGTGAGGTGAT	GCATCACCCAACCACCAGTA	120	111
263	gnl|UMD3.1|GK000001.2 Chromosome 1 AC_000158.1	(AT)6	CCAGTCCAGGTTCGATGCAT	GTGTTCCCCATCCTGAACCC	111	110
264	gnl|UMD3.1|GK000001.2 Chromosome 1 AC_000158.1	(AAAG)6	TTTCGGTGGTGCATGGTGTA	AGCTGTAATTCCCTGCACCC	205	204
265	gnl|UMD3.1|GK000001.2 Chromosome 1 AC_000158.1	(AT)7	GGCAACCCACTCCAGTACTC	CCAGGCAAGAACACTGGAGT	170	169
266	gnl|UMD3.1|GK000001.2 Chromosome 1 AC_000158.1	(TTCAG)5	ATGAATCCCAGCACACCAGG	ACTCTGATGCTGGGAGGGAT	157	150
267	gnl|UMD3.1|GK000001.2 Chromosome 1 AC_000158.1	(AT)6	AAACGAGATGCCAGTCCAGG	ATCCTGAACCCTCCTCCCTC	111	118
268	gnl|UMD3.1|GK000001.2 Chromosome 1 AC_000158.1	(AT)9	GACCCTGATGCTGGGAAACA	CCTCCCTGTCCATCACCAAC	131	132
269	gnl|UMD3.1|GK000001.2 Chromosome 1 AC_000158.1	(AAC)5	GGAATGCCCACTTCAACACC	TGCTAGACTGGATGGTGTCG	178	181
270	gnl|UMD3.1|GK000001.2 Chromosome 1 AC_000158.1	(AGC)5	GGCAACCCACTCCAGTACTC	CCAGGCAAGAACACTGGAGT	171	169
271	gnl|UMD3.1|GK000001.2 Chromosome 1 AC_000158.1	(CA)7	CTGTATCCCCAGTGCCTGAC	AGGTGTGGGAGGGGTAAAGT	130	131
272	gnl|UMD3.1|GK000001.2 Chromosome 1 AC_000158.1	(GGT)5	GGAACGGACTGAAGACAGCA	GGGCCAGGGTTTTCTAGCAT	297	298
273	gnl|UMD3.1|GK000001.2 Chromosome 1 AC_000158.1	(AC)16	CTGGGTTGGGAAGATCGCTT	GATGGATAGGGAAGCCTGGC	252	258
274	gnl|UMD3.1|GK000001.2 Chromosome 1 AC_000158.1	(AGC)8	AAGTGACTGCTTCTGCCCTC	CATATCCGACTCTGCGACCC	218	219
275	gnl|UMD3.1|GK000001.2 Chromosome 1 AC_000158.1	(AC)6	GGGGCAGCTAACAATGTCCT	GCATTGTGAACTGCATGGCA	188	189
276	gnl|UMD3.1|GK000001.2 Chromosome 1 AC_000158.1	(AAT)5	GGCTATAGTCTGTGGGTCGC	CTGGGTGTCCTGGCATCATT	225	226
277	gnl|UMD3.1|GK000001.2 Chromosome 1 AC_000158.1	(AT)8	CGCAGAGCACCTTCTCAAGA	CAGAGCTTTGGTCCCCTTGT	123	127
278	gnl|UMD3.1|GK000001.2 Chromosome 1 AC_000158.1	(GA)6	CGCAGAGCACCTTCTCAAGA	CAGAGCTTTGGTCCCCTTGT	123	127
279	gnl|UMD3.1|GK000001.2 Chromosome 1 AC_000158.1	(AAT)5	GCCATGAAGTGATGGGACCA	TGACACCACCCTTATGGCAG	140	136
280	gnl|UMD3.1|GK000001.2 Chromosome 1 AC_000158.1	(AT)6	AGACTGATGCTGGGAGGGAT	CCTGTCCATCACCAACTCCC	118	126
281	gnl|UMD3.1|GK000001.2 Chromosome 1 AC_000158.1	(TA)8	ACCAAGGACAAGGAACTGCT	GATACTGCTGACCGAAGCGA	223	225
282	gnl|UMD3.1|GK000001.2 Chromosome 1 AC_000158.1	(TCAGT)5	GAAACACGCCCTTGGAGAGA	GTTGGTGATGGACAGGGAGG	253	252
283	gnl|UMD3.1|GK000001.2 Chromosome 1 AC_000158.1	(TA)18	AGACTCCCAGGTCAGAGCTT	TCTCAAGACTAACAAATGCCAGT	252	251
284	gnl|UMD3.1|GK000001.2 Chromosome 1 AC_000158.1	(GTTCA)5	ATCCCTCCCAGCATCAGTCT	AGGAGATCAGCCCTGGGATT	117	116
285	gnl|UMD3.1|GK000001.2 Chromosome 1 AC_000158.1	(AC)14	CACCCAATGAGTAGATCGTCCA	ATGTCATGTGCATGCGTGTG	124	128
286	gnl|UMD3.1|GK000001.2 Chromosome 1 AC_000158.1	(AGC)6	GAATCTCAGGGATGCGGGAG	GGGGAGAATCCTTGCTTGCT	244	241
287	gnl|UMD3.1|GK000001.2 Chromosome 1 AC_000158.1	(AGC)6	GATCATTCAACCCAGGGGCA	CATTGCCTTCTCCGGTCCTT	243	245
288	gnl|UMD3.1|GK000001.2 Chromosome 1 AC_000158.1	(TG)13	TGCAGTGGCGAAGATCACAT	TGCACAGAGTTGGAGACGAC	189	185
289	gnl|UMD3.1|GK000001.2 Chromosome 1 AC_000158.1	(TG)10	CCATCTCCCTCCCCATCTCA	GGGAGGAGAGGGTGAGATGT	153	152
290	gnl|UMD3.1|GK000001.2 Chromosome 1 AC_000158.1	(AGC)5	GGCAACCCACTCCAGTACTC	CCAGGCAAGAACACTGGAGT	171	169
291	gnl|UMD3.1|GK000001.2 Chromosome 1 AC_000158.1	(TC)8	GTCCCTGAGCCTCACTTTCC	GGAGAGGGGTTGAGGAAAGC	257	260
292	gnl|UMD3.1|GK000001.2 Chromosome 1 AC_000158.1	(AT)6	GCAACTGAGGCAGAATTGGG	TGGCTTTCGAGGTGGCTAAG	103	119
293	gnl|UMD3.1|GK000001.2 Chromosome 1 AC_000158.1	(TCAGT)5	ATCGAGTCGGTGATGCCATC	AGGAGATCAGCCCTGGGATT	181	179
294	gnl|UMD3.1|GK000001.2 Chromosome 1 AC_000158.1	(TGC)5	AATATGCTTGCTGCTGCTGC	CACGACTGAGCGACTTCACT	183	184
295	gnl|UMD3.1|GK000001.2 Chromosome 1 AC_000158.1	(TCTT)6	CTTCCCAGGTGGCACTAGTG	GTCCATGGGATTCTCCAGGC	147	146
296	gnl|UMD3.1|GK000001.2 Chromosome 1 AC_000158.1	(TA)8	CTCAGAAGCAGAAGGTGGGG	GGGTCGCAAAGAGTCAGACA	148	156
297	gnl|UMD3.1|GK000001.2 Chromosome 1 AC_000158.1	(TA)12	CTCAGAAGCAGAAGGTGGGG	GGGTCGCAAAGAGTCAGACA	148	156
298	gnl|UMD3.1|GK000001.2 Chromosome 1 AC_000158.1	(TGC)9	AATCCTCACACAGTGGCCAG	GAGCCAGGTATGATCAGGGC	287	289
299	gnl|UMD3.1|GK000001.2 Chromosome 1 AC_000158.1	(ATC)5	GCCAGGCATTCATGAGCTTG	GGGGACATCTGGAGAGGGAT	242	236
300	gnl|UMD3.1|GK000001.2 Chromosome 1 AC_000158.1	(TC)8	GCTTCTAAGATCCGACCGGG	CCGGCTGATCCAGGGTATTC	278	265
301	gnl|UMD3.1|GK000001.2 Chromosome 1 AC_000158.1	(AGC)6	GGGTCAAGGTTGGGAGAAGG	AGTGAAGTCGCTCAGTCGTG	131	132
302	gnl|UMD3.1|GK000001.2 Chromosome 1 AC_000158.1	(AG)6	TCCCCTCCCCTTCCATCTTT	ACGACCACAACTGGCCTTAG	167	169
303	gnl|UMD3.1|GK000001.2 Chromosome 1 AC_000158.1	(TG)6	CTGCTTTCTGGCCTGCAAAG	AGAGGGAGAAAGGGGCAGAA	294	296
304	gnl|UMD3.1|GK000001.2 Chromosome 1 AC_000158.1	(CTG)9	TATGTTCTGCTGCTGCTGCT	CCATGGGGTTGGGAAGAGTC	218	227
305	gnl|UMD3.1|GK000001.2 Chromosome 1 AC_000158.1	(TA)17	AGTGCTCATCAGGGAAGCAC	TGAGATGGAGGAAGGGAGGG	295	301
306	gnl|UMD3.1|GK000001.2 Chromosome 1 AC_000158.1	(CTG)5	CCGAGAACAGGGGTTGAGAC	CTGTGTCACCTGGGAAGTCC	162	161
307	gnl|UMD3.1|GK000001.2 Chromosome 1 AC_000158.1	(CTG)5	TGGTTACTCTCTGCTCCCGA	AGCAGCAGTGGATGAAGCTT	289	291
308	gnl|UMD3.1|GK000001.2 Chromosome 1 AC_000158.1	(TCAGT)5	CCTGTCCATCACCAACTCCC	AGGAGATCAGCCCTGGGATT	225	224
309	gnl|UMD3.1|GK000001.2 Chromosome 1 AC_000158.1	(TG)6	AAAACCTCCAGCTGGACACC	GAGAAGAGTGGCCTGGGAAC	231	232
310	gnl|UMD3.1|GK000001.2 Chromosome 1 AC_000158.1	(TCAGT)5	ATCGAGTCGGTGATGCCATC	AGGAGATCAGCCCTGGGATT	181	179
311	gnl|UMD3.1|GK000001.2 Chromosome 1 AC_000158.1	(AT)10	TTGCCTTGATATAGCCGCGT	GTCTGCTCAGGTCCCTGTTC	196	195
312	gnl|UMD3.1|GK000001.2 Chromosome 1 AC_000158.1	(CA)14	CATCTACGTGTGTGCGCATG	CCCAAAGCTCATGGACCTGT	114	112
313	gnl|UMD3.1|GK000001.2 Chromosome 1 AC_000158.1	(AC)9	GCCATCAGTCACTTGGGGAA	TGTGTGTGTGTGTGTGTCCA	142	145
314	gnl|UMD3.1|GK000001.2 Chromosome 1 AC_000158.1	(AC)16	CAGGCATCTGTCCACCACAT	CTGCTGTGTGTGTGTGTGTG	206	204
315	gnl|UMD3.1|GK000001.2 Chromosome 1 AC_000158.1	(CAC)5	ACCATCGTCACCATCACCAC	GGTGGTGATGGTAGTGGTGG	123	303
316	gnl|UMD3.1|GK000001.2 Chromosome 1 AC_000158.1	(CA)11	TCGACTTGTTCCACAGCTCC	GCAAGGATGGTGTGTGAGGA	174	176
317	gnl|UMD3.1|GK000001.2 Chromosome 1 AC_000158.1	(TGC)5	CCTGCAAGGATCTGCAGTCA	AAGTTAGTTCTGCAGGCCCC	131	132
318	gnl|UMD3.1|GK000001.2 Chromosome 1 AC_000158.1	(ACTGA)5	GTGGTTGATGGGGTGAGGAG	GGAGAGAAGGGCCAGCATTT	149	148
319	gnl|UMD3.1|GK000001.2 Chromosome 1 AC_000158.1	(CA)15	GCAGGTGTAAAGACCCCCTC	GAAGAGAGACTGTGTGGCCC	173	181
320	gnl|UMD3.1|GK000001.2 Chromosome 1 AC_000158.1	(AT)17	AATCTGCCCGCAATGAGTGA	ATTTCTGGGTAGCACAGGGC	283	284
321	gnl|UMD3.1|GK000001.2 Chromosome 1 AC_000158.1	(TTTG)5	ACTCTGATGCTGGGAGGGAT	CCTGTCCATCACCAACTCCC	125	126
322	gnl|UMD3.1|GK000001.2 Chromosome 1 AC_000158.1	(GA)8	AAGCAGTGATTACCGTGCCA	TGGTAGGGATGGTCTCCAGG	253	252
323	gnl|UMD3.1|GK000001.2 Chromosome 1 AC_000158.1	(AAC)5	GTGGGGATTAGCACTGGCAT	TCCAGCGTACCAACACTTCC	244	243
324	gnl|UMD3.1|GK000001.2 Chromosome 1 AC_000158.1	(TA)8	GTATCTCACCGGCCAAACCA	CTGGGCCTTCCTGTAAGTGG	280	281
325	gnl|UMD3.1|GK000001.2 Chromosome 1 AC_000158.1	(AAC)6	CCCCCTCTTTGTCCCCAATC	AATCCTGCCCCATCAGCAAA	216	217
326	gnl|UMD3.1|GK000001.2 Chromosome 1 AC_000158.1	(GA)6	TTACAGCCAAAGCCTCCCAG	TCTTGCTGCGTTCCCTGATT	290	304
327	gnl|UMD3.1|GK000001.2 Chromosome 1 AC_000158.1	(CA)7	GAGATCCAACCCGTCCATCC	CCTGTCCATCACCAACTCCC	241	247
328	gnl|UMD3.1|GK000001.2 Chromosome 1 AC_000158.1	(TG)12	CTAGGCTGCCTTATGCCTCC	GTGGTGCTTAGTCCACGTGA	253	261
329	gnl|UMD3.1|GK000001.2 Chromosome 1 AC_000158.1	(TA)6	TGGGGTCGCTAAGAGTCAGA	CCAGGCAAGAACACTGGAGT	103	104
330	gnl|UMD3.1|GK000001.2 Chromosome 1 AC_000158.1	(GT)19	CTCCCCATTGTCGTCCAGTC	GGAGGTTGTGGAGGACAAGG	202	295
331	gnl|UMD3.1|GK000001.2 Chromosome 1 AC_000158.1	(TG)13	CTGTTAGGGAAGGCAGGGTG	AGAGAAAGGCGTCACCCATG	117	116
332	gnl|UMD3.1|GK000001.2 Chromosome 1 AC_000158.1	(TC)6	ACTCCGCTCAGAACTTTGCA	TTTCCACGGGGTAATCTGGC	211	267
333	gnl|UMD3.1|GK000001.2 Chromosome 1 AC_000158.1	(AT)18	CTTCCTGCCGAGGTGTCTTT	TCCACGGAGCCTTGAAACTC	261	262
334	gnl|UMD3.1|GK000001.2 Chromosome 1 AC_000158.1	(AGC)7	TTTGCAACCCGTCAGCAATG	CTTTGTCCCTTCCCACCTCC	198	202

## Sheet: Gir
Sl. No.	Chromosome	Repeats	Forward Primer	Reverse Primer	Amplicon Size (Reference)	Amplicon Size (Gir)
1	gnl|UMD3.1|GK000001.2 Chromosome 1 AC_000158.1	(AAC)5	ATGGCCAGCTCTTGTGTTGA	GCTGCACCTAAGTTCAGGGT	217	216
2	gnl|UMD3.1|GK000001.2 Chromosome 1 AC_000158.1	(TGC)5	GCATGAGGCCAACAGACTCT	CTCAGCCATCAGGAAAGCCA	190	188
3	gnl|UMD3.1|GK000001.2 Chromosome 1 AC_000158.1	(TGC)8	TAGACTTTGCTGCTGCTGCT	CACGACTGAGCGACTTCACT	192	194
4	gnl|UMD3.1|GK000001.2 Chromosome 1 AC_000158.1	(GCT)6	AGCACGTCTTCTTCAGTGCA	CACACACTGACGTGCACAAG	283	282
5	gnl|UMD3.1|GK000001.2 Chromosome 1 AC_000158.1	(AC)26	GACCCGAGCTTGCTCTCTTT	GCATCCCTGCTTTCCTTCCT	120	119
6	gnl|UMD3.1|GK000001.2 Chromosome 1 AC_000158.1	(AGC)9	ATACCAGGGACAGGGGAGAC	TCTCACTTGCTGAAGCCCTG	124	121
7	gnl|UMD3.1|GK000001.2 Chromosome 1 AC_000158.1	(AG)7	TGGAAACTTGCCTGTGTGGT	CCCAACTGCTGGTCGGTATT	223	222
8	gnl|UMD3.1|GK000001.2 Chromosome 1 AC_000158.1	(TG)10	ACCTCTAAGAGCCTCCTGGG	CTCTTTGTGACCCCAGGGAC	182	141
9	gnl|UMD3.1|GK000001.2 Chromosome 1 AC_000158.1	(AC)7	GCAAACTGCTTGAATGGCCA	GGCCCAGACTTCGAGTTGAT	156	155
10	gnl|UMD3.1|GK000001.2 Chromosome 1 AC_000158.1	(CA)13	CCCTCTGGCAACCATCTGTT	TGGAGTGTGTGTGTGTGTGT	247	260
11	gnl|UMD3.1|GK000001.2 Chromosome 1 AC_000158.1	(TGC)5	TGTCAGACTCTTTGCGACCC	TTCGAGGCCTGTTTCTCCAC	266	267
12	gnl|UMD3.1|GK000001.2 Chromosome 1 AC_000158.1	(GT)8	TGCATGTGTGTGTGCATGTG	TCTCACACGCACACACTCTC	146	142
13	gnl|UMD3.1|GK000001.2 Chromosome 1 AC_000158.1	(CA)7	TGCTCAGTCGTGTCCAACTC	TGAGACTGCAGCAGTTCAGG	297	288
14	gnl|UMD3.1|GK000001.2 Chromosome 1 AC_000158.1	(CA)21	TGCTCAGTCGTGTCCAACTC	TGAGACTGCAGCAGTTCAGG	297	288
15	gnl|UMD3.1|GK000001.2 Chromosome 1 AC_000158.1	(AC)8	GGTGCTGTCATCCTTGCTCT	GAGAACCTGCTCACGGGAAA	172	174
16	gnl|UMD3.1|GK000001.2 Chromosome 1 AC_000158.1	(AC)6	GGAGTCTCTTGCATGCCAGT	ACAGTTTCGCAGTGTAGGCA	111	112
17	gnl|UMD3.1|GK000001.2 Chromosome 1 AC_000158.1	(AAC)5	GAGGAGGAAATGGCAACCGA	GGCAAAGCTTGGTGTGTCAG	242	243
18	gnl|UMD3.1|GK000001.2 Chromosome 1 AC_000158.1	(TC)7	TCAGCTTGCAATGCAGGAGA	GTGTGTGTGAGAGGGGAGTG	160	154
19	gnl|UMD3.1|GK000001.2 Chromosome 1 AC_000158.1	(TGC)8	TGCTGCTGTCTATGGGGTTG	TAATTTCCACAGGCCCCGAC	274	272
20	gnl|UMD3.1|GK000001.2 Chromosome 1 AC_000158.1	(CTT)6	GTGCTCTCGGCCTTCTTCTT	CGTACTTGGGCCTGTACCAG	173	174
21	gnl|UMD3.1|GK000001.2 Chromosome 1 AC_000158.1	(TA)11	TTACAGGGATGGGGAGGAGG	GGTGGTCCAGTGGCTAAGAC	260	258
22	gnl|UMD3.1|GK000001.2 Chromosome 1 AC_000158.1	(CA)11	GTACACACGCAGCACACATG	GGGGCAGAAGAGGAAGATGG	293	295
23	gnl|UMD3.1|GK000001.2 Chromosome 1 AC_000158.1	(TG)6	GTACACACGCAGCACACATG	GGGGCAGAAGAGGAAGATGG	293	295
24	gnl|UMD3.1|GK000001.2 Chromosome 1 AC_000158.1	(CA)13	GTACACACGCAGCACACATG	GGGGCAGAAGAGGAAGATGG	297	295
25	gnl|UMD3.1|GK000001.2 Chromosome 1 AC_000158.1	(AAC)5	ATCATTGGTGGCTCAGGTGG	GACTCCATGCACTCTAGCCC	167	168
26	gnl|UMD3.1|GK000001.2 Chromosome 1 AC_000158.1	(GT)16	GTGGATCACACTGACCTGGG	GGACAGAGGAACATGGTGGG	122	120
27	gnl|UMD3.1|GK000001.2 Chromosome 1 AC_000158.1	(AC)16	GTCGGACATGACTGAGTGCA	CTTGGCAAAGAAACCAGCCC	269	306
28	gnl|UMD3.1|GK000001.2 Chromosome 1 AC_000158.1	(TG)17	CCGTGACCAGGATGGGAAAA	CCTCAGCGCTATACAGCCTC	298	280
29	gnl|UMD3.1|GK000001.2 Chromosome 1 AC_000158.1	(CA)6	GAGACCACGTATCAGAGCGG	ATCAAGTCACCCGCAGTCAG	269	264
30	gnl|UMD3.1|GK000001.2 Chromosome 1 AC_000158.1	(AT)6	ATCTGCTTGCTTCCTGGGTC	CAGAGAGGAACTTGCCCAGG	225	230
31	gnl|UMD3.1|GK000001.2 Chromosome 1 AC_000158.1	(GCC)8	CGTTCCAATAGTCCTCCGGG	CTCGTTTCCCTTTCCCAGCT	178	183
32	gnl|UMD3.1|GK000001.2 Chromosome 1 AC_000158.1	(CT)8	GTCATCGCGCTCTCTCTCTC	GACACCATGGACTGTAGCCC	262	264
33	gnl|UMD3.1|GK000001.2 Chromosome 1 AC_000158.1	(AC)14	TTGGCACTGAGCTCTGGAAG	ACCCTGCTCTATGGCCTGTA	153	159
34	gnl|UMD3.1|GK000001.2 Chromosome 1 AC_000158.1	(CA)6	TAGGAAACGGCAACCCACTC	TGCAGGCAGACTCTTCACAG	178	177
35	gnl|UMD3.1|GK000001.2 Chromosome 1 AC_000158.1	(GCT)6	CTAGCACCACCTGGGAAGTG	TGGAGGAGGAAATGGCAACC	213	219
36	gnl|UMD3.1|GK000001.2 Chromosome 1 AC_000158.1	(CA)6	CCAAGGTGAGTTGGCTTTGC	GACTGCCCAGCTTGTCTCAT	220	228
37	gnl|UMD3.1|GK000001.2 Chromosome 1 AC_000158.1	(ACTGA)5	AGGAGATCAGCCCTGGGATT	CCTCCCTGTCCATCACCAAC	226	228
38	gnl|UMD3.1|GK000001.2 Chromosome 1 AC_000158.1	(TATG)5	AAAGAGGAGCACAGGATGGC	ACACCTGTCTGCCTGAACAG	171	172
39	gnl|UMD3.1|GK000001.2 Chromosome 1 AC_000158.1	(CA)8	ATCCCATGGACAGAGAGCCT	ACAAGGTGGGTGTTGTCCTG	191	193
40	gnl|UMD3.1|GK000001.2 Chromosome 1 AC_000158.1	(GCA)6	GCCCCATGGACCCAGTTTAA	GGCTCCTCCGTCCATAATGG	281	280
41	gnl|UMD3.1|GK000001.2 Chromosome 1 AC_000158.1	(AC)7	GTCCTCAGCTCCCCTTTTCC	GGGACCTTTGCCAAGCCTAT	196	195
42	gnl|UMD3.1|GK000001.2 Chromosome 1 AC_000158.1	(AT)6	GTCCTCAGCTCCCCTTTTCC	GGGACCTTTGCCAAGCCTAT	196	195
43	gnl|UMD3.1|GK000001.2 Chromosome 1 AC_000158.1	(GT)12	GGTGAGAGATGCTGCTGGTT	ACCATGCACTAGCTCCCAAC	198	194
44	gnl|UMD3.1|GK000001.2 Chromosome 1 AC_000158.1	(TTGT)6	CCAGAGGACAGGCTGTTCTG	CTTCCTTGGCTACCCTGTGG	258	257
45	gnl|UMD3.1|GK000001.2 Chromosome 1 AC_000158.1	(GT)15	ATGAAGGCTTGGATGCTGCT	AGAATCCCATGGACGGAGGA	105	102
46	gnl|UMD3.1|GK000001.2 Chromosome 1 AC_000158.1	(TGC)5	ATGAAGGCTTGGATGCTGCT	AGAATCCCATGGACGGAGGA	105	102
47	gnl|UMD3.1|GK000001.2 Chromosome 1 AC_000158.1	(ACTGA)5	GTTGTTCTGTGCCCTGGAGA	TGTGCCCTAACACAGACACC	283	282
48	gnl|UMD3.1|GK000001.2 Chromosome 1 AC_000158.1	(AT)8	AGTCACTTCAGTCGTGTCCG	CCCCACTCCAGTACTCTTGC	100	243
49	gnl|UMD3.1|GK000001.2 Chromosome 1 AC_000158.1	(AT)8	AGTCACTTCAGTCGTGTCCG	CCCCACTCCAGTACTCTTGC	100	243
50	gnl|UMD3.1|GK000001.2 Chromosome 1 AC_000158.1	(CA)6	TGTGATCCAGCCAATGAAAGC	TGTGTGTGTGTGGGTCTGTG	134	138
51	gnl|UMD3.1|GK000001.2 Chromosome 1 AC_000158.1	(AG)8	CTGCGCTCCTGGTATTGACA	CAACAAAGACCCAGCACAGC	104	103
52	gnl|UMD3.1|GK000001.2 Chromosome 1 AC_000158.1	(TG)15	CCAGGGGATCTTCTCAGGGA	TACTGCCGTCACCAAACTCC	299	295
53	gnl|UMD3.1|GK000001.2 Chromosome 1 AC_000158.1	(AAG)5	AAAGGAGGGTGGGATGGAGA	TGAGAAGTGGGGGTAGAGGG	135	137
54	gnl|UMD3.1|GK000001.2 Chromosome 1 AC_000158.1	(TA)8	TCTCCTGTTGCAGAGCACTG	TCCCTGGTGGTACAGTGGAA	155	156
55	gnl|UMD3.1|GK000001.2 Chromosome 1 AC_000158.1	(AG)6	AAATGGGCAGCAGACTCCAA	TGGGGAGAGATGCACAGAGA	297	296
56	gnl|UMD3.1|GK000001.2 Chromosome 1 AC_000158.1	(TG)11	GGGGATGAGAAGGAGAGGGT	GCGACTGGGAAAACACACAC	249	261
57	gnl|UMD3.1|GK000001.2 Chromosome 1 AC_000158.1	(TGC)8	GGATATCTTGCCGACCCAGG	GGGGTAGCACAGAGTTGGAC	221	212
58	gnl|UMD3.1|GK000001.2 Chromosome 1 AC_000158.1	(GT)8	CTGCTTCACCTTCTGCTCCA	TGGGGTCGCAGAGTCAGATA	146	144
59	gnl|UMD3.1|GK000001.2 Chromosome 1 AC_000158.1	(CA)6	CTGCTTCACCTTCTGCTCCA	TGGGGTCGCAGAGTCAGATA	146	144
60	gnl|UMD3.1|GK000001.2 Chromosome 1 AC_000158.1	(CA)6	GCCCTACGTTCCTCCTTCTG	GGGAGGTGAGTTGTGTGTGT	226	228
61	gnl|UMD3.1|GK000001.2 Chromosome 1 AC_000158.1	(AGC)5	ACACCACCCTTTTGGCAGAA	TTCATGGCTGCAGTCACCAT	220	221
62	gnl|UMD3.1|GK000001.2 Chromosome 1 AC_000158.1	(CA)10	ACTGAGCACACACACACACA	CAGCAAGAGAGACCACAGCA	244	245
63	gnl|UMD3.1|GK000001.2 Chromosome 1 AC_000158.1	(GA)7	GACCCTCTCCTTGTGACAGC	CCCCTGCCCTTACACACATT	231	216
64	gnl|UMD3.1|GK000001.2 Chromosome 1 AC_000158.1	(CTT)5	TTTCAAGCTTTGCACTCCGC	CACCCCTGTCCCAACATCTC	230	232
65	gnl|UMD3.1|GK000001.2 Chromosome 1 AC_000158.1	(AC)12	TGGCTGTGGCAGTTTCAGAT	TCCAGAAGGAATGCAGCCAG	259	261
66	gnl|UMD3.1|GK000001.2 Chromosome 1 AC_000158.1	(TA)15	GAGCTACCAGGGGAGCCTAT	GGAGGAGACCAGACAGACCT	255	247
67	gnl|UMD3.1|GK000001.2 Chromosome 1 AC_000158.1	(AC)7	GAGGAGCATGGCAGGCTAAT	ATAACTTGGGGTGTGGCCAG	292	294
68	gnl|UMD3.1|GK000001.2 Chromosome 1 AC_000158.1	(TA)14	GCTTGTTAGGGCCTGTCTGA	ACCTTCTTGGAAGTGGCTGG	271	270
69	gnl|UMD3.1|GK000001.2 Chromosome 1 AC_000158.1	(AT)9	TTGTAGGCTGCAGTCCATGG	CCTCTCCCTGGGATTCTCCA	139	137
70	gnl|UMD3.1|GK000001.2 Chromosome 1 AC_000158.1	(TA)7	GTCCCCTTCTCCTCCCATCT	GGAAGGACTGATGCTGAAGCT	116	115
71	gnl|UMD3.1|GK000001.2 Chromosome 1 AC_000158.1	(TTG)5	AAACCTCCTCATCCTCCCCA	ACCTGGGAAAAGCCACTCTG	273	275
72	gnl|UMD3.1|GK000001.2 Chromosome 1 AC_000158.1	(CA)24	TCCACACACACACACACACA	CTTCCCTGGCTTCTCTGGTG	288	272
73	gnl|UMD3.1|GK000001.2 Chromosome 1 AC_000158.1	(AC)6	CTCCCGACACTGATAGACGC	GCCACGGTTTTGGTTGTCTC	236	237
74	gnl|UMD3.1|GK000001.2 Chromosome 1 AC_000158.1	(TC)6	ATGAGCCAGTTTCCTCAGCC	CATGCAACAGCTTCCATCCG	115	110
75	gnl|UMD3.1|GK000001.2 Chromosome 1 AC_000158.1	(TA)14	CCTGGCAGGCTCTTCTCTTG	TTTGTCCCAGCACAGCTCAA	189	200
76	gnl|UMD3.1|GK000001.2 Chromosome 1 AC_000158.1	(TG)11	TATACCCACCCTGTGCCTCA	ACAGAGGAGTCTCATGGGCT	273	272
77	gnl|UMD3.1|GK000001.2 Chromosome 1 AC_000158.1	(TA)6	TATACCCACCCTGTGCCTCA	ACAGAGGAGTCTCATGGGCT	273	272
78	gnl|UMD3.1|GK000001.2 Chromosome 1 AC_000158.1	(AT)16	TTGCAACCCCATGAATCCCA	GAGATCAGCCCTGGGTGTTC	129	256
79	gnl|UMD3.1|GK000001.2 Chromosome 1 AC_000158.1	(CA)6	CATCCTGGCTCCTTTCTGCA	TCAACTTCAACGTGGCGTCT	167	168
80	gnl|UMD3.1|GK000001.2 Chromosome 1 AC_000158.1	(TGT)6	ACTTTGGCCGATAGCAGCAT	GGGACACAGTGAAGGACAGG	189	186
81	gnl|UMD3.1|GK000001.2 Chromosome 1 AC_000158.1	(TG)15	TGCCACAAACCTCTGCTTCA	CAGGAAGATCCCCTGGAGGA	240	234
82	gnl|UMD3.1|GK000001.2 Chromosome 1 AC_000158.1	(AT)6	AGGCAGGGAGGAAGGATGAA	GAAGGCCAAGGGGTTTTCCT	275	277
83	gnl|UMD3.1|GK000001.2 Chromosome 1 AC_000158.1	(CA)8	TACATGTGGGAGATCGGGGT	GGCCTCAGCTCTCAACACAT	240	242
84	gnl|UMD3.1|GK000001.2 Chromosome 1 AC_000158.1	(GT)18	GGGCTATGGTTCACAGGGTC	GAGCTCGGGATGAACACACA	244	251
85	gnl|UMD3.1|GK000001.2 Chromosome 1 AC_000158.1	(CA)8	AAGGTGGTGTCTTTGCTGGT	GAGGGTGAGCTGATGGAAGG	106	102
86	gnl|UMD3.1|GK000001.2 Chromosome 1 AC_000158.1	(TC)10	ACTCTGATGCTGGGAGGGAT	CCTGTCCATCACCAACTCCC	123	126
87	gnl|UMD3.1|GK000001.2 Chromosome 1 AC_000158.1	(AGC)8	GGTCTTGGCTCAGCTGCATA	AGTCTTGGAGATCCCCTGCT	108	105
88	gnl|UMD3.1|GK000001.2 Chromosome 1 AC_000158.1	(TA)7	ACTGCGTGGCATGTGAAGTA	GCCTGGGGCTTTTCAAAAGG	243	248
89	gnl|UMD3.1|GK000001.2 Chromosome 1 AC_000158.1	(AT)7	GTGACACCTGTGGTCCTCAG	TGTGTCCGACTCTCAGCAAC	202	201
90	gnl|UMD3.1|GK000001.2 Chromosome 1 AC_000158.1	(AGC)7	GTGACACCTGTGGTCCTCAG	TGTGTCCGACTCTCAGCAAC	202	201
91	gnl|UMD3.1|GK000001.2 Chromosome 1 AC_000158.1	(AT)18	GCCTCTGTCCTTGTCTTGCT	TCCAGGCTGACTGCTATCCT	271	261
92	gnl|UMD3.1|GK000001.2 Chromosome 1 AC_000158.1	(AT)7	AGTACTGCCAGCTGCTTCTG	CAAGCATGGAAATACATCCCCC	255	258
93	gnl|UMD3.1|GK000001.2 Chromosome 1 AC_000158.1	(AT)6	TACATCTGCACACTGCCCAG	GCATGATGCTGGATGCTTGG	299	300
94	gnl|UMD3.1|GK000001.2 Chromosome 1 AC_000158.1	(AC)6	CTGTGTGGTGCAGCAGAAAC	TGGCAAGCCACATGCAATTC	294	290
95	gnl|UMD3.1|GK000001.2 Chromosome 1 AC_000158.1	(TC)6	AGGAGCGCCCCATAGATGTA	AGTTGGACATGACTGAGTGACA	252	255
96	gnl|UMD3.1|GK000001.2 Chromosome 1 AC_000158.1	(CA)6	GATTCCCAGCTCAGCACAGA	GCCTTATCAGGGCCTCATCC	218	226
97	gnl|UMD3.1|GK000001.2 Chromosome 1 AC_000158.1	(AT)7	CTCCAATACTTCGGCCACGT	TCTTCGACCCCATGAACTGC	212	217
98	gnl|UMD3.1|GK000001.2 Chromosome 1 AC_000158.1	(AC)12	GAGGGCATGGAAACCTACCC	GGCAAGTGTGTGTGTGTGTG	142	140
99	gnl|UMD3.1|GK000001.2 Chromosome 1 AC_000158.1	(ACTGA)5	TGGCTCAAACTCACGTCTCC	GGAGGTTGGCACAGTGATGA	266	268
100	gnl|UMD3.1|GK000001.2 Chromosome 1 AC_000158.1	(AT)21	ACCTGCTTGCATGTGGTGAT	GCCACTGCCTTCTCCGATTT	289	288
101	gnl|UMD3.1|GK000001.2 Chromosome 1 AC_000158.1	(TA)8	TCCATGGACTCTATGGGCCA	GCAAAGGAGACAGCAGAGGA	131	133
102	gnl|UMD3.1|GK000001.2 Chromosome 1 AC_000158.1	(AT)8	GGCCTGGACCAACATAACCA	GGTGTACACGTGTTCCCCAT	271	267
103	gnl|UMD3.1|GK000001.2 Chromosome 1 AC_000158.1	(ATA)5	GCAATAGGCCTGTTGTCCGA	GGTGTACACGTGTTCCCCAT	233	229
104	gnl|UMD3.1|GK000001.2 Chromosome 1 AC_000158.1	(AT)8	GGAGCCAGACTGCTTAGTGG	GAGTTCGATCCCTGGGTTGG	240	250
105	gnl|UMD3.1|GK000001.2 Chromosome 1 AC_000158.1	(CTG)6	ATTCGTGTCCGACTCTGCTG	GGCAACCCACTCCAGTACTC	138	139
106	gnl|UMD3.1|GK000001.2 Chromosome 1 AC_000158.1	(TA)6	GGCAGTTGGAGGGAATGAGA	GGTTGAGTCTGAGCAGGCAT	158	159
107	gnl|UMD3.1|GK000001.2 Chromosome 1 AC_000158.1	(TG)7	TGTGTGTGTGTAGGGGCTTC	CTCCATGGGATTCTCCAGGC	161	162
108	gnl|UMD3.1|GK000001.2 Chromosome 1 AC_000158.1	(AC)16	TGTGTGTGTGTAGGGGCTTC	CTCCATGGGATTCTCCAGGC	161	162
109	gnl|UMD3.1|GK000001.2 Chromosome 1 AC_000158.1	(TG)8	TGACTCGCATGCAGAACAGT	AGTTGCAGCTGCTCTTCCAA	232	236
110	gnl|UMD3.1|GK000001.2 Chromosome 1 AC_000158.1	(TG)9	CAGCTGTGTGTGTGTGTGTG	GTGGCGCAGTAGGAAAGAGT	103	105
111	gnl|UMD3.1|GK000001.2 Chromosome 1 AC_000158.1	(CA)6	ACTGGGAAGGTTGAGGGACA	CTCAGCCCTTTCAGATGGCA	266	265
112	gnl|UMD3.1|GK000001.2 Chromosome 1 AC_000158.1	(CA)6	ACTGGGAAGGTTGAGGGACA	CTCAGCCCTTTCAGATGGCA	266	265
113	gnl|UMD3.1|GK000001.2 Chromosome 1 AC_000158.1	(TA)9	GCATCTGCTTACAATGCGGG	GGACACGACTGAGCAACTGA	198	191
114	gnl|UMD3.1|GK000001.2 Chromosome 1 AC_000158.1	(TG)12	AAGCCAAGCCTGCTGTAAGT	CACACACACACACACACACA	240	244
115	gnl|UMD3.1|GK000001.2 Chromosome 1 AC_000158.1	(TA)9	AGCCGTCATCTCACATGGTG	CCTGGCTGAGTTCTTCCTCA	259	255
116	gnl|UMD3.1|GK000001.2 Chromosome 1 AC_000158.1	(TA)18	TGTGCTCAGTCATGTCCACC	CTGTTGGCAAAGGTCAGCAC	285	272
117	gnl|UMD3.1|GK000001.2 Chromosome 1 AC_000158.1	(AC)20	AGCCCAAAAACCACAGGTGA	ACTTCTGGGGGATGAGCTCT	112	102
118	gnl|UMD3.1|GK000001.2 Chromosome 1 AC_000158.1	(CCA)5	AAGGGACTCTGTAGGTGGCT	CCCCACCCCCAAACAAAAAG	274	273
119	gnl|UMD3.1|GK000001.2 Chromosome 1 AC_000158.1	(AGC)5	TGTAGTCCATGGGGTCGCTA	CCAGGCAAGAACACTGGAGT	112	106
120	gnl|UMD3.1|GK000001.2 Chromosome 1 AC_000158.1	(TTCAG)5	TCAGCAATTTGGGATGGGCT	GGAGTTGGTGATGGACAGGG	207	212
121	gnl|UMD3.1|GK000001.2 Chromosome 1 AC_000158.1	(AGC)5	ACGGAGTCGGACACTACTGA	GATACACTTTGGCCTGGGCT	231	229
122	gnl|UMD3.1|GK000001.2 Chromosome 1 AC_000158.1	(AAAC)5	CCCTAAAGCTGTGGACCCAG	CTCCCTGTCAACTGTGTCCC	253	249
123	gnl|UMD3.1|GK000001.2 Chromosome 1 AC_000158.1	(AT)8	GACTGCATCCCCAAGAGCAT	CCCAAAAGCTAGGTGGCAGA	278	279
124	gnl|UMD3.1|GK000001.2 Chromosome 1 AC_000158.1	(CTG)6	CTCTGTGCGACCCCATAGAC	CACGACTGAGCGACTTCACT	137	138
125	gnl|UMD3.1|GK000001.2 Chromosome 1 AC_000158.1	(AC)10	CCACTCCTGGGAATATGGCC	TGTGTGTGTGTGTGTGTGTG	178	170
126	gnl|UMD3.1|GK000001.2 Chromosome 1 AC_000158.1	(TG)6	GTGTTTGCTATGGCCAGTGC	TGCCCAACCACTAATGCTGA	246	245
127	gnl|UMD3.1|GK000001.2 Chromosome 1 AC_000158.1	(AC)8	GGGACTGAACACACCCTCTG	GAGGACCAGCCATCACCAAA	279	275
128	gnl|UMD3.1|GK000001.2 Chromosome 1 AC_000158.1	(CA)11	GGTAAAACTGGCAGGCCTCT	GATCTTCCCGCATCTCCTGG	287	283
129	gnl|UMD3.1|GK000001.2 Chromosome 1 AC_000158.1	(AT)7	CAGGCTGCACACCAAAGTTT	GGTGCAAGTCTCCCAACTCA	286	287
130	gnl|UMD3.1|GK000001.2 Chromosome 1 AC_000158.1	(AT)12	ACCACACGGAATTCTGACCT	ACCAGAGGGACCTGGAATGT	227	223
131	gnl|UMD3.1|GK000001.2 Chromosome 1 AC_000158.1	(GT)7	GAAAGTCCACCGTCGTCTGT	GGTGTTCCCCAAGCAGATCA	136	134
132	gnl|UMD3.1|GK000001.2 Chromosome 1 AC_000158.1	(GT)14	TCAGCGCAGTCAGTTTGGAA	TTGCACACACACACACACAC	107	121
133	gnl|UMD3.1|GK000001.2 Chromosome 1 AC_000158.1	(TC)7	GCAGTTGACTTGGGCCAAAG	AGGCTGTGCTGGCTTAAGAG	203	202
134	gnl|UMD3.1|GK000001.2 Chromosome 1 AC_000158.1	(AC)8	GCAGTTGACTTGGGCCAAAG	AGGCTGTGCTGGCTTAAGAG	203	202
135	gnl|UMD3.1|GK000001.2 Chromosome 1 AC_000158.1	(TGC)6	GTGGGTTTGGGTGAACTCCA	CCGTTCCGTTCAGTCACTCA	108	102
136	gnl|UMD3.1|GK000001.2 Chromosome 1 AC_000158.1	(AC)7	TGGCCACACATGTAGCAGAG	CCCTGAGTGTGTGTGTGTGT	114	116
137	gnl|UMD3.1|GK000001.2 Chromosome 1 AC_000158.1	(AAAT)5	TAGAGGGGTGGAGTGGAGTG	CCCACCAACAGTGTAGGAAGG	275	277
138	gnl|UMD3.1|GK000001.2 Chromosome 1 AC_000158.1	(TA)13	GGAGCCTGGGGGACTACTTA	TGCCATGAAGTGATGGGACC	228	230
139	gnl|UMD3.1|GK000001.2 Chromosome 1 AC_000158.1	(TA)6	GGAGCCTGGGGGACTACTTA	TGCCATGAAGTGATGGGACC	228	230
140	gnl|UMD3.1|GK000001.2 Chromosome 1 AC_000158.1	(GCT)6	AGGCTCCTCTGTCCCTACTG	AGCCACTCCAGAACTCTTGC	263	264
141	gnl|UMD3.1|GK000001.2 Chromosome 1 AC_000158.1	(AT)17	TCATCAGCCCAGCATTTCGT	ACACCTGGACTTCCTCTGGA	276	284
142	gnl|UMD3.1|GK000001.2 Chromosome 1 AC_000158.1	(TC)8	CCTCTCTGAGGCCAAGTTGG	AGCCAGAGAGAAGAGAGGCA	232	233
143	gnl|UMD3.1|GK000001.2 Chromosome 1 AC_000158.1	(CTG)6	TAGAAGCGAAGGCAATGGCA	CATAGACGGCAGCCCACTAG	222	228
144	gnl|UMD3.1|GK000001.2 Chromosome 1 AC_000158.1	(GT)7	GCCTTTCTGGGTCTTCAGCT	GGGAGACACTGCCAAGATCC	293	290
145	gnl|UMD3.1|GK000001.2 Chromosome 1 AC_000158.1	(AT)22	CAGGAGGGGGAGTCAGGTTA	GAAGCCATCTGCCACTCCTT	217	223
146	gnl|UMD3.1|GK000001.2 Chromosome 1 AC_000158.1	(AGC)5	TCCATGGGGATTCGGAGAGT	AAAGACTTTGCTGCTGCTGC	208	217
147	gnl|UMD3.1|GK000001.2 Chromosome 1 AC_000158.1	(AC)9	CACCTGTTCTCTCTGGCTGG	GAGGGAGGAGGGTTCAGGAT	218	217
148	gnl|UMD3.1|GK000001.2 Chromosome 1 AC_000158.1	(CTGAT)5	AGGAGATCAGCCCTGGGATT	CCTGTCCATCACCAACTCCC	220	224
149	gnl|UMD3.1|GK000001.2 Chromosome 1 AC_000158.1	(GCT)6	CATAGACGGCAGCCTACCAG	GGCAACCCACTCCAGTACTC	214	213
150	gnl|UMD3.1|GK000001.2 Chromosome 1 AC_000158.1	(TA)6	ACCTTAGCTCTCCAGTGGGT	ATTGTGCTGTACCCCCGAAA	249	247
151	gnl|UMD3.1|GK000001.2 Chromosome 1 AC_000158.1	(TA)6	GCAGTTTGGGGTTGCTCATG	TTTGGTCTAGGGGCTGAAGA	224	227
152	gnl|UMD3.1|GK000001.2 Chromosome 1 AC_000158.1	(CA)8	GACAAGCAGTGACCAGGGAA	GTGTGTGTGTGTGCTTACGC	112	116
153	gnl|UMD3.1|GK000001.2 Chromosome 1 AC_000158.1	(TG)7	AGCAGACAGGAGGGAAGGAT	AGTCCCACCATCTGCCATTG	196	195
154	gnl|UMD3.1|GK000001.2 Chromosome 1 AC_000158.1	(AGC)5	GAGCCCATGCCCTCAGAATT	ATGTCATGAGCAGCCTGACC	289	287
155	gnl|UMD3.1|GK000001.2 Chromosome 1 AC_000158.1	(AC)16	TCAGGCCCCAACATACACAC	GGTGTCACTCCAGAGCAACA	184	188
156	gnl|UMD3.1|GK000001.2 Chromosome 1 AC_000158.1	(GCA)7	CCCTGTCCATCACCAACTCC	AGACTGATGCTGGGAGGGAT	125	127
157	gnl|UMD3.1|GK000001.2 Chromosome 1 AC_000158.1	(AT)10	TCCCTCATCTAGAGCTTGGCT	AGCCTGTCATTCTGCAGTCC	186	183
158	gnl|UMD3.1|GK000001.2 Chromosome 1 AC_000158.1	(TC)10	AATGTTGTGCTGGTTGCTGC	GGGAGGGAAGGGAGACTCAA	102	106
159	gnl|UMD3.1|GK000001.2 Chromosome 1 AC_000158.1	(TG)10	AGGCTCTTCTGTCCCTGGAA	GCTCCCTCTGCTGGTTCATT	145	135
160	gnl|UMD3.1|GK000001.2 Chromosome 1 AC_000158.1	(AT)9	CAAGCCTAGGTCTCCTGCAC	GAGGGATGGGCCATGGAATT	253	254
161	gnl|UMD3.1|GK000001.2 Chromosome 1 AC_000158.1	(CTG)7	TGTGGCCACTGCTGACTTAG	CTATGGGGTCGCACAGAGTC	286	289
162	gnl|UMD3.1|GK000001.2 Chromosome 1 AC_000158.1	(GT)12	CTCCAAGGAGCAACCCAGAG	GGGGTCACAAAGAGTCGGAG	217	215
163	gnl|UMD3.1|GK000001.2 Chromosome 1 AC_000158.1	(TG)11	GTGACCACAGCAGCCAAAAG	CAAGCATGCACACACACACA	178	180
164	gnl|UMD3.1|GK000001.2 Chromosome 1 AC_000158.1	(AC)7	AATTCAAGATCAGGGCGGCA	AGCCCTAGACCCTGGTGATT	233	232
165	gnl|UMD3.1|GK000001.2 Chromosome 1 AC_000158.1	(TC)8	TATGGTGTCTGAGGGCAGGA	GGAATTGGCTGGAGGGAACA	129	130
166	gnl|UMD3.1|GK000001.2 Chromosome 1 AC_000158.1	(AC)7	TGGGGCCAGTAAGAAACGTT	CAGAAGAGGGTCTCCAGGGA	192	189
167	gnl|UMD3.1|GK000001.2 Chromosome 1 AC_000158.1	(AAC)6	ACCAGGCTCCACTGTTCATG	CCCCACTGAATTGCTTTGGC	243	253
168	gnl|UMD3.1|GK000001.2 Chromosome 1 AC_000158.1	(TTG)6	CAGAAAGCTGGCGAAACACC	ATGGCACCTTGATCCGTGTT	284	287
169	gnl|UMD3.1|GK000001.2 Chromosome 1 AC_000158.1	(TA)6	TAAGGTGGGCCCAGGACATA	GCAAGCTGCAGAGGTACTAA	166	168
170	gnl|UMD3.1|GK000001.2 Chromosome 1 AC_000158.1	(TG)11	CACAGCCAAGACCCTGAAGT	CTGAGCATGCACACACACAC	230	232
171	gnl|UMD3.1|GK000001.2 Chromosome 1 AC_000158.1	(CT)8	AAAACCCAGGAACCCAGGTC	CAGGGGTAGGGAGAAGGGAG	196	197
172	gnl|UMD3.1|GK000001.2 Chromosome 1 AC_000158.1	(GCT)5	AGGACAGAGGAGCCCAGTAG	TCCGCAGTCATTTTGGAGCT	253	252
173	gnl|UMD3.1|GK000001.2 Chromosome 1 AC_000158.1	(TA)9	ACAAGCTCAGGGAGTTGGTG	AGGGGAGCAGAATGATCAGT	119	118
174	gnl|UMD3.1|GK000001.2 Chromosome 1 AC_000158.1	(CA)9	CCCTCCCTCCTCTCCTTCTC	TGAAACCTTCTCCCCTGTTTTGA	242	240
175	gnl|UMD3.1|GK000001.2 Chromosome 1 AC_000158.1	(AG)7	GCTGCAATCACCATCTGCAG	CATGGCATCTGGTCCCATCA	109	108
176	gnl|UMD3.1|GK000001.2 Chromosome 1 AC_000158.1	(TA)16	GCACAGGGAAGGAGGGAAAA	TCCTCTGAGCAAGATTGGCG	286	278
177	gnl|UMD3.1|GK000001.2 Chromosome 1 AC_000158.1	(TC)6	GACTTTACTGGGGGCTGTCC	TCCGGGTAAACTTGTCAGGC	155	153
178	gnl|UMD3.1|GK000001.2 Chromosome 1 AC_000158.1	(AG)8	CATCCCCCAACTCTCCACAC	GGGTCTCCGTCCCTAACTCT	299	300
179	gnl|UMD3.1|GK000001.2 Chromosome 1 AC_000158.1	(CT)6	ATCTGGGGCCCATTCTCTCT	AACAAGGTCCGAGAAGGCAG	187	191
180	gnl|UMD3.1|GK000001.2 Chromosome 1 AC_000158.1	(GT)18	CAGACTCCTCTGTGCATGCA	TGCTGAAGAATCTGCCTGCA	113	129
181	gnl|UMD3.1|GK000001.2 Chromosome 1 AC_000158.1	(GT)9	TGGTAGTGAGCCTCCTCTCC	GGGTTTGATCCCTGGGTTGT	131	137
182	gnl|UMD3.1|GK000001.2 Chromosome 1 AC_000158.1	(TA)7	TGGTAGTGAGCCTCCTCTCC	GGGTTTGATCCCTGGGTTGT	131	137
183	gnl|UMD3.1|GK000001.2 Chromosome 1 AC_000158.1	(CA)7	TGGTAGTGAGCCTCCTCTCC	GGGTTTGATCCCTGGGTTGT	131	137
184	gnl|UMD3.1|GK000001.2 Chromosome 1 AC_000158.1	(TG)9	AGATTCTGTGGCCCTTCAGC	TTTTCAACCTCTGGGCCCTG	200	202
185	gnl|UMD3.1|GK000001.2 Chromosome 1 AC_000158.1	(CA)11	TTCAAAGATGTCCCCAGGGC	TGAGCTCCTTTTCTCCTGCG	286	280
186	gnl|UMD3.1|GK000001.2 Chromosome 1 AC_000158.1	(AC)10	ATTTAGGCTTCCCTGGTGGC	GTGGCTGCCTCAAACAAAGG	277	275
187	gnl|UMD3.1|GK000001.2 Chromosome 1 AC_000158.1	(TTC)5	GTCCTCATTTCCCCTGGCAA	TGGGGGAGATACGGATTGGT	255	256
188	gnl|UMD3.1|GK000001.2 Chromosome 1 AC_000158.1	(GT)19	CATGGACTAGCCTACCACGC	ACACACACACACACACACCT	255	257
189	gnl|UMD3.1|GK000001.2 Chromosome 1 AC_000158.1	(GCT)6	ATTGTCCCTGCCAACCAGAG	TGCACAGAGTCAGACACGAC	142	139
190	gnl|UMD3.1|GK000001.2 Chromosome 1 AC_000158.1	(AGC)5	AATCCCAGGAAAGGCAGAGC	GATTCCTCCAACCACCCCTG	253	256
191	gnl|UMD3.1|GK000001.2 Chromosome 1 AC_000158.1	(TGT)6	TGGTGTTCACTTGGGGCATT	TTCTTGCCTGGAAAACCCCA	222	216
192	gnl|UMD3.1|GK000001.2 Chromosome 1 AC_000158.1	(TA)6	ACACCCAGGACTGAGTTCCT	AGGTCCGTCTACTCAAGGCT	179	175
193	gnl|UMD3.1|GK000001.2 Chromosome 1 AC_000158.1	(TC)7	AGCATCAGGACTTGACCAGC	TGGGGAAACTGGAAGAAGGC	150	152
194	gnl|UMD3.1|GK000001.2 Chromosome 1 AC_000158.1	(AG)15	AGGGCTGGGAAGAGAGAGAG	TATGTGCGCCATTTGGAGGT	263	259
195	gnl|UMD3.1|GK000001.2 Chromosome 1 AC_000158.1	(AC)18	AGCATCAGGAAGCAGCACAT	AGAGCTGGCAGCCTCATTTG	190	188
196	gnl|UMD3.1|GK000001.2 Chromosome 1 AC_000158.1	(CA)6	TGCTGTTGCTCATGCCAGTA	ATCTGAGAAGCCCCTCTCGT	166	164
197	gnl|UMD3.1|GK000001.2 Chromosome 1 AC_000158.1	(ACTGA)5	ATGCTGTTGTCCCACTAGCC	TACCACTGAGCATCCAGGGA	241	240
198	gnl|UMD3.1|GK000001.2 Chromosome 1 AC_000158.1	(TGC)5	CCAGGCAAGAACACTGGAGT	CCCACTCCAGTACTCTTGCC	158	164
199	gnl|UMD3.1|GK000001.2 Chromosome 1 AC_000158.1	(GT)8	GTTGACAGTGGGAGTGGAGG	TCCATGGAGTAGATGGGCCA	156	158
200	gnl|UMD3.1|GK000001.2 Chromosome 1 AC_000158.1	(TGC)8	ATTACATCCGTGCTGCTGCT	CCACTCCAGTGTTCTTGCCT	122	113
201	gnl|UMD3.1|GK000001.2 Chromosome 1 AC_000158.1	(TA)6	GGCCCCAGAGTCTGTACCTA	TCCACGTTGATGCAAATGGC	212	214
202	gnl|UMD3.1|GK000001.2 Chromosome 1 AC_000158.1	(GT)14	ACCACTAGCGCTACCTGAGA	CTGGGGAAGGGAATGGCTAC	198	196
203	gnl|UMD3.1|GK000001.2 Chromosome 1 AC_000158.1	(GT)20	TGATGCCCTTCTTGCTGGTT	CCTCAGGATGATCCCAGTGC	281	265
204	gnl|UMD3.1|GK000001.2 Chromosome 1 AC_000158.1	(TA)11	CTCTCCTCCCAAACCTCACA	CCGAACAACAAACATGCCCA	297	295
205	gnl|UMD3.1|GK000001.2 Chromosome 1 AC_000158.1	(AAAC)5	TGACACCACCCTTATGGCAG	AAGTGATGGGACCAGATGCC	134	352
206	gnl|UMD3.1|GK000001.2 Chromosome 1 AC_000158.1	(AT)8	AATGGCATGGCTTCCTGGAA	AGAGTTGGACATGGCTGAGC	223	219
207	gnl|UMD3.1|GK000001.2 Chromosome 1 AC_000158.1	(AC)17	AATGGCATGGCTTCCTGGAA	AGAGTTGGACATGGCTGAGC	223	219
208	gnl|UMD3.1|GK000001.2 Chromosome 1 AC_000158.1	(TG)7	ACCTGCATCTGTACAAGGGC	CCCTTTGCCTTCCCAGCATA	238	237
209	gnl|UMD3.1|GK000001.2 Chromosome 1 AC_000158.1	(CTG)5	GTGTGCTGCAATCCATGTGG	ACTCCAGTGTTCTTGCCTGG	174	175
210	gnl|UMD3.1|GK000001.2 Chromosome 1 AC_000158.1	(CA)9	AGGTTTGGTTCCTGGGTTGG	GACTCTTGCAACCCCATGGA	124	127
211	gnl|UMD3.1|GK000001.2 Chromosome 1 AC_000158.1	(TA)6	ACTGTGAACACGACAGCCTT	CATGTCTTGTGCTGCTGCTG	299	302
212	gnl|UMD3.1|GK000001.2 Chromosome 1 AC_000158.1	(ATA)5	AAGGCAATCCAATGGCCAGA	AGCATCTTCCAGGCAACAGG	224	221
213	gnl|UMD3.1|GK000001.2 Chromosome 1 AC_000158.1	(AGC)8	CCTGGAAAATCCCATGGGCT	AGTTGCTCCAGTCATGTCCG	224	223
214	gnl|UMD3.1|GK000001.2 Chromosome 1 AC_000158.1	(CA)24	GCTGGTCAGCGTTTTATGGT	GCAGAAAGGTTCATGGCAGC	187	181
215	gnl|UMD3.1|GK000001.2 Chromosome 1 AC_000158.1	(AT)20	AAGTGGCATTGGCAAGAGGT	TCAACCCTCTGCACCTCAAC	281	279
216	gnl|UMD3.1|GK000001.2 Chromosome 1 AC_000158.1	(AC)18	ACGCCACATATCCAGGTCAC	ATGGCCACGGTCAAGGATTT	223	222
217	gnl|UMD3.1|GK000001.2 Chromosome 1 AC_000158.1	(TGC)6	CTGGAAGCAGAAGTGAGGGG	TAAAGCCATGAGCCTGCACA	286	288
218	gnl|UMD3.1|GK000001.2 Chromosome 1 AC_000158.1	(ACTGA)5	AGGAGATCAGCCCTGGGATT	ATCCCTCCCAGCATCAGAGT	117	118
219	gnl|UMD3.1|GK000001.2 Chromosome 1 AC_000158.1	(TA)7	TTATGCAGCTACAGTCGCCC	TGGTTGTCATCTGCCACCTT	127	119
220	gnl|UMD3.1|GK000001.2 Chromosome 1 AC_000158.1	(TG)7	AAGGCAGAAGTGGTCTTGCT	ATTGCATGATTGGGGCCTCA	210	212
221	gnl|UMD3.1|GK000001.2 Chromosome 1 AC_000158.1	(TA)7	GCTTCATTCCCTCAACCCCA	TACCAGCCTCCTCCATCCAT	128	127
222	gnl|UMD3.1|GK000001.2 Chromosome 1 AC_000158.1	(AT)6	GTCACCAAGGAGGACGGAAG	TTGTCCCCTGTGAGACCAGA	127	126
223	gnl|UMD3.1|GK000001.2 Chromosome 1 AC_000158.1	(TA)10	TTCAAGAGGTTCTGGGTGGC	CTGCCAGCCCTTCAGTTGTA	173	172
224	gnl|UMD3.1|GK000001.2 Chromosome 1 AC_000158.1	(TC)6	GTTGGTTGGTTTTGAGGGGC	AAGCCTCATGCCAAGTCTCC	106	107
225	gnl|UMD3.1|GK000001.2 Chromosome 1 AC_000158.1	(CA)12	AACACCGTACCACTTGGCAA	CCACAGGCACTAAGGAAGGG	296	290
226	gnl|UMD3.1|GK000001.2 Chromosome 1 AC_000158.1	(AC)13	CACCTGGCAGGAGAGTTCTG	GGTGTGCTACAGTCCATGCT	212	206
227	gnl|UMD3.1|GK000001.2 Chromosome 1 AC_000158.1	(AC)6	TTGGCGGACACAGCTAATGT	GCAACAGCTGTCTGGGTACT	228	227
228	gnl|UMD3.1|GK000001.2 Chromosome 1 AC_000158.1	(GA)8	TTGGCGGACACAGCTAATGT	GCAACAGCTGTCTGGGTACT	228	227
229	gnl|UMD3.1|GK000001.2 Chromosome 1 AC_000158.1	(AGC)5	GCTCATCCTCTATTGCCCCC	GCACTGTGGTGTTGCAGAAG	217	236
230	gnl|UMD3.1|GK000001.2 Chromosome 1 AC_000158.1	(TG)13	GAGCCTGTGCATCTCTCTGG	GCAGCCTGATGTCACAGAGT	208	209
231	gnl|UMD3.1|GK000001.2 Chromosome 1 AC_000158.1	(TG)8	TGCTGGCCAGATGTGATTGT	ACAGAGCCAAGCCTCAGTTC	222	224
232	gnl|UMD3.1|GK000001.2 Chromosome 1 AC_000158.1	(GT)7	CCTCCTCTAGAGCGTGTGTG	TGACTGATGCTAGCAGCTGG	260	258
233	gnl|UMD3.1|GK000001.2 Chromosome 1 AC_000158.1	(AACTG)5	AGGAGATCAGCCCTGGGATT	ATCCCTCCCAGCATCAGAGT	119	118
234	gnl|UMD3.1|GK000001.2 Chromosome 1 AC_000158.1	(AT)6	GCAGTGGAAGGTGGCTATCA	GCTTCACTGGGGGCAATTTG	133	131
235	gnl|UMD3.1|GK000001.2 Chromosome 1 AC_000158.1	(TG)8	ACCCCCAAATGGCATGACAT	GGAAGCAACCTCCTGTCACT	265	259
236	gnl|UMD3.1|GK000001.2 Chromosome 1 AC_000158.1	(TA)12	ACCCCCAAATGGCATGACAT	GGAAGCAACCTCCTGTCACT	265	259
237	gnl|UMD3.1|GK000001.2 Chromosome 1 AC_000158.1	(TA)17	TGGCCCAGAGAATGTTGCAT	TGCCCCCAACATAATAGCAACT	277	285
238	gnl|UMD3.1|GK000001.2 Chromosome 1 AC_000158.1	(AC)11	TGGTTAGCCTCGGTAAAAACCT	TGTGTGTGTGTGTGTGTGTG	291	288
239	gnl|UMD3.1|GK000001.2 Chromosome 1 AC_000158.1	(AAAT)5	TGTGCCTCACATCAGACCAC	ATTTAACCCCTGCTGCTGCT	121	122
240	gnl|UMD3.1|GK000001.2 Chromosome 1 AC_000158.1	(AC)6	CAAGGGAGCTTCCTGACCTG	GAGCCACCAGGGAGTAGAGA	219	218
241	gnl|UMD3.1|GK000001.2 Chromosome 1 AC_000158.1	(TC)8	TGCCTTAGCTACCAACTGCC	CTGGAGGACTTGGGTTGACC	109	111
242	gnl|UMD3.1|GK000001.2 Chromosome 1 AC_000158.1	(TGC)5	GGGTGCAGAGAGAAGGGAAC	GGCAGGACTGAACGACTTCA	239	253
243	gnl|UMD3.1|GK000001.2 Chromosome 1 AC_000158.1	(AT)7	CCCAAATCTGGCCCACTTCT	GCCTACAGTCCATGAGAGGG	199	201
244	gnl|UMD3.1|GK000001.2 Chromosome 1 AC_000158.1	(AT)15	TGACATTTTGGGCCCCAAGT	CTGTCCATCACCATCTCCCG	126	125
245	gnl|UMD3.1|GK000001.2 Chromosome 1 AC_000158.1	(CA)18	TCCTCAGTGCATGTTGCCAT	TGTTGCAGGACAAGTGGTGT	248	240
246	gnl|UMD3.1|GK000001.2 Chromosome 1 AC_000158.1	(TG)8	GAGTCCCAAGAACCACCCAG	GGAAAGACAAGGCCTCGACA	296	293
247	gnl|UMD3.1|GK000001.2 Chromosome 1 AC_000158.1	(GCT)5	GGTCCCATCACTTCATGGCA	TTCATGGCTGCAGTCACCAT	104	105
248	gnl|UMD3.1|GK000001.2 Chromosome 1 AC_000158.1	(GA)12	AAAGAGTGGAGGAGTGCGTG	ATGGCGGTGGCTAAAAGACA	239	243
249	gnl|UMD3.1|GK000001.2 Chromosome 1 AC_000158.1	(TA)6	CGTGAGGAACTTCTTTGGGC	GCAATGCTCAGAAGGAAGGC	103	108
250	gnl|UMD3.1|GK000001.2 Chromosome 1 AC_000158.1	(TG)19	AATCTGGCCCTCACAGGAGA	CACACACACACACACACACA	187	189
251	gnl|UMD3.1|GK000001.2 Chromosome 1 AC_000158.1	(AC)9	AGTGTCCAGTGTTTCACGGT	AGGTCTCTCACATTGCAGGC	261	256
252	gnl|UMD3.1|GK000001.2 Chromosome 1 AC_000158.1	(AGC)5	CTGACCCAGGATCGAACTCG	TCCTACTGGTCTGAGGCTCC	250	249
253	gnl|UMD3.1|GK000001.2 Chromosome 1 AC_000158.1	(TG)7	CATCCTCCTTTGCCCCCTTT	GAAGTGCCCTATGTGTGCCT	215	217
254	gnl|UMD3.1|GK000001.2 Chromosome 1 AC_000158.1	(TG)10	ATGAAAGGAGTGCGCACAGA	CACACACACACACACACACA	276	277
255	gnl|UMD3.1|GK000001.2 Chromosome 1 AC_000158.1	(TG)10	ACCAGCCATGTGTACAGCTC	TACATTGCCTGGCTCTGTGG	298	297
256	gnl|UMD3.1|GK000001.2 Chromosome 1 AC_000158.1	(AT)7	TTGCAGAGATGTGGGTGGAC	TCAGTTGTGTCCGAGTCTGC	275	287
257	gnl|UMD3.1|GK000001.2 Chromosome 1 AC_000158.1	(TA)8	TGTTGGGTGTCTAAGAAGCCA	TGCAGTTTCAGTTGCATGCA	106	107
258	gnl|UMD3.1|GK000001.2 Chromosome 1 AC_000158.1	(AGC)6	ACAGCAACACAGACCTAGCC	GGTTGCCATTTCCTCCTCCA	285	284
259	gnl|UMD3.1|GK000001.2 Chromosome 1 AC_000158.1	(ATT)5	CAGTGCCAAGGCCAGACTTA	GAGGGAGGAGGGTTCAGGAT	289	288
260	gnl|UMD3.1|GK000001.2 Chromosome 1 AC_000158.1	(AC)7	TGTGACTCTGTTTGCGGTGT	ACGCTGCCAATGTGTTTGTT	297	296
261	gnl|UMD3.1|GK000001.2 Chromosome 1 AC_000158.1	(ACTGA)5	CCCTTGGACTGCAAGGAGAG	CCTGTCCATCACCAACTCCC	262	260
262	gnl|UMD3.1|GK000001.2 Chromosome 1 AC_000158.1	(ATCAG)5	AACAGAGGATCCTGGCAAGC	ACTCTGATGCTGGGAGGGAT	280	275
263	gnl|UMD3.1|GK000001.2 Chromosome 1 AC_000158.1	(CTGAT)5	TGAATTGCATATGGCTGGCC	GACCCCATGAATTGCAGCAC	190	191
264	gnl|UMD3.1|GK000001.2 Chromosome 1 AC_000158.1	(TG)18	CCTGAGCAACTGAGCACTCA	GGCATTGCCTTTCTTTGGGG	119	127
265	gnl|UMD3.1|GK000001.2 Chromosome 1 AC_000158.1	(TA)11	CCTGAGCAACTGAGCACTCA	AGCGTGTGAGATGAGTGCAA	164	172
266	gnl|UMD3.1|GK000001.2 Chromosome 1 AC_000158.1	(GT)6	TGGGAACTGATTTCATTGCAGG	GCAAGTTGTGTGATGACAGGG	198	197
267	gnl|UMD3.1|GK000001.2 Chromosome 1 AC_000158.1	(TG)10	TCTAGGCCTATCCGTGTTGC	CAGCAATACCTCTCTTGGGCA	234	244
268	gnl|UMD3.1|GK000001.2 Chromosome 1 AC_000158.1	(GA)6	ACTCTGATGCTGGGAGGGAT	CCTGTCCATCACCAACTCCC	124	126
269	gnl|UMD3.1|GK000001.2 Chromosome 1 AC_000158.1	(TG)11	TCCCTGTCTGCTTCATTGGA	TGCGAGTGAGTGAGCAAACA	190	194
270	gnl|UMD3.1|GK000001.2 Chromosome 1 AC_000158.1	(ACTGA)5	AGGAGATCAGCCCTGGGATT	ATCCCTCCCAGCATCAGAGT	120	118
271	gnl|UMD3.1|GK000001.2 Chromosome 1 AC_000158.1	(TA)6	TGGGAGGAAGCTCAAGAGGA	CGTCTCCAGAGCAGACCATG	222	224
272	gnl|UMD3.1|GK000001.2 Chromosome 1 AC_000158.1	(TGC)6	AATGGTAGGTTGCTGCTGCT	GCTTCAATTGTGCTGCAGCT	268	265
273	gnl|UMD3.1|GK000001.2 Chromosome 1 AC_000158.1	(AGC)5	TAAATATTGCCCCCAGCCCC	CAGCCCACCATCATGACACT	256	259
274	gnl|UMD3.1|GK000001.2 Chromosome 1 AC_000158.1	(TA)7	AGGAAAAGGATGGGGCGAAG	TATGGCCAATGTCTCTCCGC	296	294
275	gnl|UMD3.1|GK000001.2 Chromosome 1 AC_000158.1	(AT)8	CAGGTATAGCTGTGGTGTGCA	GTGACATCACCACAGGCTGA	262	260
276	gnl|UMD3.1|GK000001.2 Chromosome 1 AC_000158.1	(AC)18	AGTGTTGGCAAGGTTGTGGA	GGTTGCCATGTTCTCCTCCA	283	284
277	gnl|UMD3.1|GK000001.2 Chromosome 1 AC_000158.1	(AGC)5	AAACAGGCACAGTTGTCCCA	CTCTGGGAGATGGTGAGGGA	145	142
278	gnl|UMD3.1|GK000001.2 Chromosome 1 AC_000158.1	(GT)10	ATCGGAGTTTGTTGAAGCGC	ATAGAGCAAACCACCGCCTG	114	112
279	gnl|UMD3.1|GK000001.2 Chromosome 1 AC_000158.1	(GA)7	GACCCTCTCCTTGTGACAGC	CCCCTGCCCTTACACACATT	226	216
280	gnl|UMD3.1|GK000001.2 Chromosome 1 AC_000158.1	(AC)6	CAACTTGCAGCTCTCTGGGA	GTGCTTGTGGAGGGTCTGAT	287	302
281	gnl|UMD3.1|GK000001.2 Chromosome 1 AC_000158.1	(AT)8	GCCATTTGCAGGAACATGGG	ATCCGCTCCTCCTCCTCTTT	198	196
282	gnl|UMD3.1|GK000001.2 Chromosome 1 AC_000158.1	(TC)6	TGCTTAGCAAAAGGATGGCAC	CTTCGCTGTCGCCGTTTTAC	291	290
283	gnl|UMD3.1|GK000001.2 Chromosome 1 AC_000158.1	(TG)6	GTCCCTCTCCTTTGTCCAGC	AGTAGCCAAGACACGGAAGC	300	296
284	gnl|UMD3.1|GK000001.2 Chromosome 1 AC_000158.1	(CA)15	TCACTGTCTGTCACTTGGGC	CTCTGAAGCCCACAGTCCAG	153	149
285	gnl|UMD3.1|GK000001.2 Chromosome 1 AC_000158.1	(AT)9	ATCTTGCCTGCAGAGCCTTT	TGAAGATCCCTGAGCCTCCA	220	234
286	gnl|UMD3.1|GK000001.2 Chromosome 1 AC_000158.1	(TG)7	TGGTGGCTTCTCTCAGTGAA	GGAATGGTGTGGCTGTGAGA	149	148
287	gnl|UMD3.1|GK000001.2 Chromosome 1 AC_000158.1	(TGC)5	CATAGACGGCAGCCTACCAG	GGCAACCCACTCCAGTACTC	198	213
288	gnl|UMD3.1|GK000001.2 Chromosome 1 AC_000158.1	(TG)10	GTCTGCCTCTTTCTGACCCC	GCGACTTCACACACACACAC	138	140
289	gnl|UMD3.1|GK000001.2 Chromosome 1 AC_000158.1	(ACTGA)5	AGGAGATCAGCCCTGGGATT	CCCTGTCCATCACCAACTCC	209	225
290	gnl|UMD3.1|GK000001.2 Chromosome 1 AC_000158.1	(ACTGA)5	TGCTGGAGAAGACTCTTGCG	CCTGTCCATCACCAACTCCC	285	282
291	gnl|UMD3.1|GK000001.2 Chromosome 1 AC_000158.1	(TG)7	GTATTTCAGCCCAGGTGCCT	GTGCCTGGCAGTCTAACACT	108	106
292	gnl|UMD3.1|GK000001.2 Chromosome 1 AC_000158.1	(AT)6	ATGGTTACCAGGTGGCAAGG	TTGAGCAGAGTCCCTTGTGC	126	125
293	gnl|UMD3.1|GK000001.2 Chromosome 1 AC_000158.1	(AT)7	GTCTCCATAAGGCTCAGGCA	TGAGAGTGGGTTCCTTGGGA	209	204
294	gnl|UMD3.1|GK000001.2 Chromosome 1 AC_000158.1	(TG)6	GTGTGTGTGGTGGTTGCTTT	AGCCAGAAAATCCCTGCAGT	291	200
295	gnl|UMD3.1|GK000001.2 Chromosome 1 AC_000158.1	(GT)18	GGCTTGTTGGGATGCCTTTG	GCTCACACACACACACACAC	210	208
296	gnl|UMD3.1|GK000001.2 Chromosome 1 AC_000158.1	(TG)21	TCACCTTCACTGAGTCTGTGT	ACTCCTGCAACACACACACA	215	197
297	gnl|UMD3.1|GK000001.2 Chromosome 1 AC_000158.1	(TA)19	GCTCTCCTTCCCACTTTCCC	TGGACTTGTGGACACAGTGG	211	187
298	gnl|UMD3.1|GK000001.2 Chromosome 1 AC_000158.1	(TG)6	GACTGAAGCCCACCAGGTTA	TCGTGTCCAACTCTGTGCAA	300	301
299	gnl|UMD3.1|GK000001.2 Chromosome 1 AC_000158.1	(AT)8	AGAAAGTGAGAAACAGGCCCT	AGGTCACTGCTGTTCTGTTGT	120	119
300	gnl|UMD3.1|GK000001.2 Chromosome 1 AC_000158.1	(AT)13	TGATTGGGGAGACTGGGGTA	AAATGGCAACCCACTCCAGT	233	237
301	gnl|UMD3.1|GK000001.2 Chromosome 1 AC_000158.1	(AC)10	AAGGAGAAGCCCTAGCCTGA	ACTCCTCCCATGGGGCTTAT	248	250
302	gnl|UMD3.1|GK000001.2 Chromosome 1 AC_000158.1	(AG)6	CCTCAGGGTGGTTGATTGCT	GGAGTTGGTGAAGGACAGGG	216	218
303	gnl|UMD3.1|GK000001.2 Chromosome 1 AC_000158.1	(TTCAG)5	TGTCTGAGTCTTTGCGACCC	ACTCTGATGCTGGGAGGGAT	170	171
304	gnl|UMD3.1|GK000001.2 Chromosome 1 AC_000158.1	(TG)17	GCGGACTCTGGCAAATTTCC	TGGCTGCAGTCACTAGAAGC	298	301
305	gnl|UMD3.1|GK000001.2 Chromosome 1 AC_000158.1	(AT)7	CACCTGTAGCAGCCATCTGT	ACTTACACACACACACACACA	252	256
306	gnl|UMD3.1|GK000001.2 Chromosome 1 AC_000158.1	(TGC)6	GCTCCTTATGTGGGCTGTGT	AGAATTCCAGGGATGGGGGA	214	211
307	gnl|UMD3.1|GK000001.2 Chromosome 1 AC_000158.1	(AC)12	TGGTCTTGATCCCTGTTGCC	TCATCCTCTGCTTCCCCCTT	243	241
308	gnl|UMD3.1|GK000001.2 Chromosome 1 AC_000158.1	(CTG)5	GGGGAATGCCTCTAGTCTGC	ATACAGGGATGGGGAAGCCT	285	294
309	gnl|UMD3.1|GK000001.2 Chromosome 1 AC_000158.1	(CTG)6	TTATGACTGCTGCTGCTGCT	TCGGACACGACTGAGAGACT	191	188
310	gnl|UMD3.1|GK000001.2 Chromosome 1 AC_000158.1	(AC)12	CCAGCAATTCCACTCCTGGT	TCCACTGTGTGTGTGTGTGT	221	216
311	gnl|UMD3.1|GK000001.2 Chromosome 1 AC_000158.1	(GT)8	TGGGAAAGGCAGGCCATAAG	GATCCTGGCAGGCTACAGTC	142	144
312	gnl|UMD3.1|GK000001.2 Chromosome 1 AC_000158.1	(TGG)7	CTGAAGTGGCCAACAATGCC	CCATCACTACCACCACCACC	175	176
313	gnl|UMD3.1|GK000001.2 Chromosome 1 AC_000158.1	(TA)6	ACCCTGCCCCAAAGCTATTC	GGAGGTTGAAAAGGGAGGGG	139	141
314	gnl|UMD3.1|GK000001.2 Chromosome 1 AC_000158.1	(TTG)5	AGTGAAGTCGCTCAGTCGTG	CCCACTCCAGTACTCTTGCC	102	103
315	gnl|UMD3.1|GK000001.2 Chromosome 1 AC_000158.1	(CTG)5	AGTGAAGTCGCTCAGTCGTG	CCCACTCCAGTACTCTTGCC	102	103
316	gnl|UMD3.1|GK000001.2 Chromosome 1 AC_000158.1	(TA)9	GTATGATGCCCAGCACATGC	TCTCTGGCTTCAGTCCATGC	279	278
317	gnl|UMD3.1|GK000001.2 Chromosome 1 AC_000158.1	(AT)10	TGCAGTGATCAGCCTGAGTG	CAGGAACACCAGGAACAGGG	131	119
318	gnl|UMD3.1|GK000001.2 Chromosome 1 AC_000158.1	(CTG)6	TGCTGGGAAAACTGGATGCT	GCTACCTGGGAAGCCACTTT	135	136
319	gnl|UMD3.1|GK000001.2 Chromosome 1 AC_000158.1	(CT)6	AGGTGGGTTTGACTTGCCAA	ACCCTCTTTTCCACCCTCCT	143	142
320	gnl|UMD3.1|GK000001.2 Chromosome 1 AC_000158.1	(TGC)5	TGTGCCATGTGCTGAGATGT	GTCCATGGGGTCACACAGAG	152	154
321	gnl|UMD3.1|GK000001.2 Chromosome 1 AC_000158.1	(ACTGA)6	AGGAGATCAGCCCTGGGATT	ATCCCTCCCAGCATCAGAGT	117	118
322	gnl|UMD3.1|GK000001.2 Chromosome 1 AC_000158.1	(AGC)5	TGTAGTCCATGGGGTCGCTA	CCAGGCAAGAACACTGGAGT	112	106
323	gnl|UMD3.1|GK000001.2 Chromosome 1 AC_000158.1	(ACC)5	GCTTCCCTCACAGCTCAGTT	AGGCTCTCTGTCCATGGGAT	145	146
324	gnl|UMD3.1|GK000001.2 Chromosome 1 AC_000158.1	(AC)8	CAAAGAGTCGCCCACAATGC	GCACAGTGGGATTGTGGAGA	187	175
325	gnl|UMD3.1|GK000001.2 Chromosome 1 AC_000158.1	(CTG)5	GTGTGATTGGCAGAGGGACA	ATGACTGAAGCGACTTGGCA	256	228
326	gnl|UMD3.1|GK000001.2 Chromosome 1 AC_000158.1	(TTTA)6	AGAAGAAAGGGCTTGGTGGG	TGGGGTCACACAGAGTCAGA	260	247
327	gnl|UMD3.1|GK000001.2 Chromosome 1 AC_000158.1	(AT)7	TTTAGCCAGATGCCCTGCTC	AAGTTCTGAACGCCACACCA	206	204
328	gnl|UMD3.1|GK000001.2 Chromosome 1 AC_000158.1	(TG)8	ACAGTTGCAAAAGCGCTCAG	CTTCACTGGAAGGCTACGCA	128	122
329	gnl|UMD3.1|GK000001.2 Chromosome 1 AC_000158.1	(GCT)9	ACAGTTGCAAAAGCGCTCAG	CTTCACTGGAAGGCTACGCA	128	122
330	gnl|UMD3.1|GK000001.2 Chromosome 1 AC_000158.1	(TG)8	TATGCTCTGTGGCAGCAACA	CCCACCCGTGTGTAGAGAAC	287	284
331	gnl|UMD3.1|GK000001.2 Chromosome 1 AC_000158.1	(CTG)6	TTATCACTGCTGCTGCTGCT	CACGACTGAGCGACTTCACT	186	183
332	gnl|UMD3.1|GK000001.2 Chromosome 1 AC_000158.1	(TA)22	TTCACCTCTGGCTATGCTGC	CCACTTGGAAGAGTCGTTAGTGA	141	140
333	gnl|UMD3.1|GK000001.2 Chromosome 1 AC_000158.1	(CCAT)5	CTTACTCCCAGGCCCCATTC	AACTTGCTCAGGGTCACAGG	218	222
334	gnl|UMD3.1|GK000001.2 Chromosome 1 AC_000158.1	(TTG)5	CTGTGTGTCTGTCCCTCCAC	TAGTGCTGAGTCACAGGGGA	287	285
335	gnl|UMD3.1|GK000001.2 Chromosome 1 AC_000158.1	(CTG)5	ATCTTGGTTCTGCTGCTGCT	CACGACTGAGCGACTTCACT	180	187
336	gnl|UMD3.1|GK000001.2 Chromosome 1 AC_000158.1	(TA)15	GGTTGTGGACATATGGCCCA	CTGGAAAGACCTGCCTCTGG	287	280
337	gnl|UMD3.1|GK000001.2 Chromosome 1 AC_000158.1	(AAAC)5	CCACCCTGATGGCCTCATTT	AGGTCCTCATTGCACATGGG	159	160
338	gnl|UMD3.1|GK000001.2 Chromosome 1 AC_000158.1	(TG)8	TTTCATGGCTGCAGGTAGGG	GGGTCGCAAAGAGTCAGACA	182	180
339	gnl|UMD3.1|GK000001.2 Chromosome 1 AC_000158.1	(AACA)5	AAAGGTCAGAAGCCCCCATG	TACAGGGACCTCGGGGAATT	252	253
340	gnl|UMD3.1|GK000001.2 Chromosome 1 AC_000158.1	(TC)7	GCTTCTAAGATCCGACCGGG	CCGGCTGATCCAGGGTATTC	259	265
341	gnl|UMD3.1|GK000001.2 Chromosome 1 AC_000158.1	(GCT)7	ACTCTGATGCTGGGAGGGAT	CCTGTCCATCACCAACTCCC	129	126
342	gnl|UMD3.1|GK000001.2 Chromosome 1 AC_000158.1	(AACTG)5	AGGAGATCAGCCCTGGGATT	ATCCCTCCCAGCATCAGAGT	119	118
343	gnl|UMD3.1|GK000001.2 Chromosome 1 AC_000158.1	(CA)14	CTCCTTTCCCCCACCATCAC	GACAGAGGGCCCTGCATATC	198	197
344	gnl|UMD3.1|GK000001.2 Chromosome 1 AC_000158.1	(CA)10	CTAGCTTTACGCGCACACAC	AGATCCCTCTCATCCCACCC	122	120
345	gnl|UMD3.1|GK000001.2 Chromosome 1 AC_000158.1	(TA)15	AGCATTCCAGCCCCATTCAA	ACCCACATCTCCTGCATTGG	280	268
346	gnl|UMD3.1|GK000001.2 Chromosome 1 AC_000158.1	(TTCAG)5	GCCTCCCTGTTCATCACCAA	ACTCTGATGCTGGGAGGGAT	114	131
347	gnl|UMD3.1|GK000001.2 Chromosome 1 AC_000158.1	(TA)6	GGGCTGGAGGTACAATGTGT	GTTCCTGAGGGCTGACCAAT	282	286
348	gnl|UMD3.1|GK000001.2 Chromosome 1 AC_000158.1	(GCT)6	CTCTGTGCGACCCCATAGAC	CACGACTGAGCGACTTCACT	139	138
349	gnl|UMD3.1|GK000001.2 Chromosome 1 AC_000158.1	(TG)9	ACTCTGATGCTGGGAGGGAT	CCTGTCCATCACCAACTCCC	125	126
350	gnl|UMD3.1|GK000001.2 Chromosome 1 AC_000158.1	(CA)7	TCCCCTCAACTCCACTTCCA	GGCATCACCGACTCAATGGA	256	257
351	gnl|UMD3.1|GK000001.2 Chromosome 1 AC_000158.1	(AG)10	AGGAGATCAGCCCTGGGATT	ATCCCTCCCAGCATCAGAGT	116	118
352	gnl|UMD3.1|GK000001.2 Chromosome 1 AC_000158.1	(TG)9	TTCCGACTATCCCAGGCAGA	CCCCTAGCTTGCTCACAACA	250	260
353	gnl|UMD3.1|GK000001.2 Chromosome 1 AC_000158.1	(TG)7	TGAGGCAGGTAAGGTGGTCT	GGAAGCAACCACACACACAC	179	177
354	gnl|UMD3.1|GK000001.2 Chromosome 1 AC_000158.1	(AAT)5	CAGCTGGACTTGAGGTTGGT	ATCCCACCCTCTTCCTCTCC	223	224
355	gnl|UMD3.1|GK000001.2 Chromosome 1 AC_000158.1	(AT)16	GCCCTGTTGCAATGACTGGA	CAGTCATGGTGGTTTGGGGA	249	250
356	gnl|UMD3.1|GK000001.2 Chromosome 1 AC_000158.1	(GCA)7	TGGACATTTTTGCTGGCTGC	AAGGAGCCAGGAAAGAGCAC	213	228
357	gnl|UMD3.1|GK000001.2 Chromosome 1 AC_000158.1	(AC)7	AAAGGACAAGGGCAGGGAAT	CACTGTGATTGGTTGGTTGGT	113	123
358	gnl|UMD3.1|GK000001.2 Chromosome 1 AC_000158.1	(AT)7	ATCCCAGGGCATGCTAGTCA	CCTCGCTGCTAGCTCATCAA	232	222
359	gnl|UMD3.1|GK000001.2 Chromosome 1 AC_000158.1	(TA)12	AGACCCAACAGCCTCATGTG	GGTTCCATCGCCTTCTCCAT	193	192
360	gnl|UMD3.1|GK000001.2 Chromosome 1 AC_000158.1	(AC)13	TCATGCGGCTCTGCAAAGTA	TGTGTGTGTGTGTGTGTGTG	231	232
361	gnl|UMD3.1|GK000001.2 Chromosome 1 AC_000158.1	(TCAGT)5	GACTTGGACACGACTCAGCA	GGACACAACTGAGCGACTGA	267	258
362	gnl|UMD3.1|GK000001.2 Chromosome 1 AC_000158.1	(TTGT)5	GGCCATACCTTCCTGTTGCT	GGGGAAAGGCTGAGAAGACC	299	294
363	gnl|UMD3.1|GK000001.2 Chromosome 1 AC_000158.1	(AT)7	CCACTTGTAGAGGCTGCACA	GAGGGAGGAGGGTTCAGGAT	295	294
364	gnl|UMD3.1|GK000001.2 Chromosome 1 AC_000158.1	(TC)8	GCCTGGGTCTTAAGTCACCC	CCATCGTGGCCTAGAGGAAG	300	299
365	gnl|UMD3.1|GK000001.2 Chromosome 1 AC_000158.1	(GCA)10	CTGCCCAGGTCAACAAGCTA	CCTCCCCCTCTTGCTAGTCT	142	143
366	gnl|UMD3.1|GK000001.2 Chromosome 1 AC_000158.1	(TG)7	GAAATTCCATGGGCCCAGGA	TATCACAGCTGCCATTGCCA	197	194
367	gnl|UMD3.1|GK000001.2 Chromosome 1 AC_000158.1	(TG)7	TGAAGAAGGGGAGGAGTGGT	AGGATGCTTGTGACCCCATG	247	249
368	gnl|UMD3.1|GK000001.2 Chromosome 1 AC_000158.1	(GT)7	TGCCAAGAGCTCTGTCCTTG	TCGCATTGCAGGTGGATTCT	195	197
369	gnl|UMD3.1|GK000001.2 Chromosome 1 AC_000158.1	(AT)18	TGCCAAGAGCTCTGTCCTTG	TCGCATTGCAGGTGGATTCT	195	197
370	gnl|UMD3.1|GK000001.2 Chromosome 1 AC_000158.1	(CA)11	TCCAGCAAAAGTGGCAGTCT	CAGTGGCCAGAAAGAGACGT	188	190
371	gnl|UMD3.1|GK000001.2 Chromosome 1 AC_000158.1	(AGC)6	CTCACAAAGGCAATGGCACC	CACTGGAGTGGGATGCCATT	174	175
372	gnl|UMD3.1|GK000001.2 Chromosome 1 AC_000158.1	(AT)17	AACACTGTGCAGAGGATGGG	GCCATTGCCTTCTCCGTGTA	134	130
373	gnl|UMD3.1|GK000001.2 Chromosome 1 AC_000158.1	(AT)7	AACACTGTGCAGAGGATGGG	TCTGACTCTTAGCGACCCCA	220	216
374	gnl|UMD3.1|GK000001.2 Chromosome 1 AC_000158.1	(TA)6	AACACTGTGCAGAGGATGGG	TCTGACTCTTAGCGACCCCA	220	216
375	gnl|UMD3.1|GK000001.2 Chromosome 1 AC_000158.1	(TG)23	GAAAGGCTGCCAGGGTATGT	GCAGACACACACACACACAC	268	262
376	gnl|UMD3.1|GK000001.2 Chromosome 1 AC_000158.1	(CA)16	GGCTTCTCAGGTGGCTCAAT	TGCAACCCTATGGACTGCAG	181	182
377	gnl|UMD3.1|GK000001.2 Chromosome 1 AC_000158.1	(AT)10	TGTATGAGGAGGTGGGGAGG	TGACTTGCCTGGTTTGCTGA	195	196
378	gnl|UMD3.1|GK000001.2 Chromosome 1 AC_000158.1	(ACTGA)5	AGGAGATCAGCCCTGGGATT	ATCCCTCCCAGCATCAGAGT	116	118
379	gnl|UMD3.1|GK000001.2 Chromosome 1 AC_000158.1	(AAC)5	GACTCGGGTTTGGTCTCTGG	CCGTTATACCAGGGAGCCAC	291	288
380	gnl|UMD3.1|GK000001.2 Chromosome 1 AC_000158.1	(CTG)6	CACTTCAACTGCTGCTGCTG	AGTCCATGTGGTCGCTAAGC	214	221
381	gnl|UMD3.1|GK000001.2 Chromosome 1 AC_000158.1	(TG)7	TTGGCCACCTCATGCAAAGA	CCCTGTCCATCACCAACTCC	159	166
382	gnl|UMD3.1|GK000001.2 Chromosome 1 AC_000158.1	(AT)13	AGTTCAGTCGCTCAGTCGTG	AAGGGGACGACAGAGGATGA	152	154
383	gnl|UMD3.1|GK000001.2 Chromosome 1 AC_000158.1	(AT)8	ACCCCAAAACTACAGTGGTCC	GCCACAGTATCTGCAAGCCT	287	283
384	gnl|UMD3.1|GK000001.2 Chromosome 1 AC_000158.1	(TG)21	CCACTCCATTCCTGCCCATT	GAGGCTGTTTCCGAGGTGTT	135	140
385	gnl|UMD3.1|GK000001.2 Chromosome 1 AC_000158.1	(AGC)6	CCTTGGCTGCCTAATTCCCA	CGAACCTCCGTCCATAGCTC	251	252
386	gnl|UMD3.1|GK000001.2 Chromosome 1 AC_000158.1	(TG)23	GAGTTCCAGTCTGGGGCTTT	TCTGTCCTTGTTCCTCCCCT	298	280
387	gnl|UMD3.1|GK000001.2 Chromosome 1 AC_000158.1	(CA)6	AACCATGCCAGCCTACTTCC	CAAAGAGCTCATGGCCTGGA	222	233
388	gnl|UMD3.1|GK000001.2 Chromosome 1 AC_000158.1	(AT)14	GAGCAGCCTTGGTTGCTTTC	TGGTTCGGGGAAAGACAGTG	134	131
389	gnl|UMD3.1|GK000001.2 Chromosome 1 AC_000158.1	(CTG)5	TGTATGCTTCTGCTGCTGCT	GGGGTTGCTAAGAGTCGGAC	205	210
390	gnl|UMD3.1|GK000001.2 Chromosome 1 AC_000158.1	(TA)9	CCCAGAAGACAAGTCATGGGG	AAGTGCAGAGCCCTAACCAC	276	269
391	gnl|UMD3.1|GK000001.2 Chromosome 1 AC_000158.1	(CT)6	CCTTTCCACGCCCTCTCTTT	CCGTATCTGGTGTTTGCCCT	260	261
392	gnl|UMD3.1|GK000001.2 Chromosome 1 AC_000158.1	(GT)9	AAGGCAGAGAGGGGAGAGTT	GACTCGACTGAGCGACTGAG	141	139
393	gnl|UMD3.1|GK000001.2 Chromosome 1 AC_000158.1	(TG)6	GACAGTAACGCAGAGCCAGT	TTTTTGGCAGGGGGAACTGT	245	244
394	gnl|UMD3.1|GK000001.2 Chromosome 1 AC_000158.1	(AC)13	AGAGGATGCCAGCCTGAGTA	GGAGCTGATCACTTGCAGGT	203	204
395	gnl|UMD3.1|GK000001.2 Chromosome 1 AC_000158.1	(TA)9	GCCCATGGACTGAAAAGGGA	CCATTTGAGCCACCCAGGAT	225	227
396	gnl|UMD3.1|GK000001.2 Chromosome 1 AC_000158.1	(GA)6	CTGTGCTTTTGGGCATCCAC	AGTCAGACACAACTGAGCGG	266	265
397	gnl|UMD3.1|GK000001.2 Chromosome 1 AC_000158.1	(TGT)5	TGGAGCATATGCAATTGCCAC	AAATGGCAACCCACTCCAGT	294	291
398	gnl|UMD3.1|GK000001.2 Chromosome 1 AC_000158.1	(AG)6	ACTGAGCCACATGAGAAGCC	GGAGATATGTGGCCCTGAGC	296	295
399	gnl|UMD3.1|GK000001.2 Chromosome 1 AC_000158.1	(AC)10	GTGGGGAAATGAGGTGAGGG	TCGGAGACCATCAAAGGCAC	211	205
400	gnl|UMD3.1|GK000001.2 Chromosome 1 AC_000158.1	(AT)16	AGGCGAAGTCTAACCTGTGC	GCAGATCACACCAGGACACA	292	280
401	gnl|UMD3.1|GK000001.2 Chromosome 1 AC_000158.1	(CTG)6	CCCATAGATAGCAGCCCACG	GGCAACCCACTCCAGTACTC	214	215
402	gnl|UMD3.1|GK000001.2 Chromosome 1 AC_000158.1	(CA)20	GACCCTGGGCTGCAGTAAAT	GTTCTTAACCCCTGGGCTCC	254	246
403	gnl|UMD3.1|GK000001.2 Chromosome 1 AC_000158.1	(AT)6	ATGTGGATGTTGCTGGGAGG	GAAAGGGAAGGGGGCAATGT	274	273
404	gnl|UMD3.1|GK000001.2 Chromosome 1 AC_000158.1	(AGC)9	CAAGAGCCAAGGGACAGAGG	TGGGCAAATGGCTTCTGGAT	189	176
405	gnl|UMD3.1|GK000001.2 Chromosome 1 AC_000158.1	(CTG)6	TTCTTGGAGCTGCAGAGTCG	CCCCTGCTCTTTCCACTCTG	182	177
406	gnl|UMD3.1|GK000001.2 Chromosome 1 AC_000158.1	(TA)6	CATGAGTCAGCCATGGGTGT	GTCTTTTGGACTCTGCGGGA	225	224
407	gnl|UMD3.1|GK000001.2 Chromosome 1 AC_000158.1	(TG)6	GTCTGGCAGGGTGGAAGAAA	CGCTCCTTCTGGGCTATGAG	289	288
408	gnl|UMD3.1|GK000001.2 Chromosome 1 AC_000158.1	(CT)7	GACACAGGGCCCAGAAATCA	GGAGTTGGTGATGGACAGGG	284	286
409	gnl|UMD3.1|GK000001.2 Chromosome 1 AC_000158.1	(TA)6	GGTGGCCTGGGAAATTCTGA	ACTGGATTCTGGCCTTGCAA	100	103
410	gnl|UMD3.1|GK000001.2 Chromosome 1 AC_000158.1	(TA)6	GGAAAGCTGTCCATGGCTCT	GAGCCACCAAGGAAGCTCAT	263	265
411	gnl|UMD3.1|GK000001.2 Chromosome 1 AC_000158.1	(AAC)7	GGCCCTACACCATATGGCTC	ACAATCAGGGTCCTGGCATG	265	268
412	gnl|UMD3.1|GK000001.2 Chromosome 1 AC_000158.1	(AC)9	CTCTGGGCTTCATTGGTGGT	GCTTCCCTGGTAGGCAATGT	274	276
413	gnl|UMD3.1|GK000001.2 Chromosome 1 AC_000158.1	(AT)9	ACTTTGCCACCACTTCACCA	CTTCATCCTCTCGCCTGGTC	255	253
414	gnl|UMD3.1|GK000001.2 Chromosome 1 AC_000158.1	(CT)9	CTTTCTCCCTCCCCACACAC	GTGCATCACAGCTCTCAGGT	148	145
415	gnl|UMD3.1|GK000001.2 Chromosome 1 AC_000158.1	(TG)17	ATGCTGCCTAAAGCCCACTT	CCACACACACACACACACAC	126	122
416	gnl|UMD3.1|GK000001.2 Chromosome 1 AC_000158.1	(CA)7	AGGCTTCTCCCCTACCTCTG	TGCTCTCCTTGGACTTTGCA	249	248
417	gnl|UMD3.1|GK000001.2 Chromosome 1 AC_000158.1	(TGC)5	TATGTGGAGGGAGGTGGGAG	CTATGGGGTCGCACAGAGTC	253	252
418	gnl|UMD3.1|GK000001.2 Chromosome 1 AC_000158.1	(GT)19	GGACTTACTCCCCACACTGC	ATGCAGGAGACCCAGGTTTG	233	232
419	gnl|UMD3.1|GK000001.2 Chromosome 1 AC_000158.1	(TGC)5	GGCTTTGCAGTCAAATGCCA	GCCGTCTATGGGGTCTCATG	194	200
420	gnl|UMD3.1|GK000001.2 Chromosome 1 AC_000158.1	(AC)6	CTCCTCTGGGGGATCTTCCA	AGAGAGGCAGCCTTGGTAGA	269	268
421	gnl|UMD3.1|GK000001.2 Chromosome 1 AC_000158.1	(AAAC)5	CGGATGTAACCAACCCTGCT	AGGGCTCAGAATTTGGAGGC	257	256
422	gnl|UMD3.1|GK000001.2 Chromosome 1 AC_000158.1	(ATC)5	TGGCCCCTAGAAGAAAGACTG	GGAAGGAGCCCAAGCAAAGA	201	200
423	gnl|UMD3.1|GK000001.2 Chromosome 1 AC_000158.1	(GT)6	GCACTCATTATGGTGCCTGC	GGAGGAGAAAGAGGGAGGGT	174	176
424	gnl|UMD3.1|GK000001.2 Chromosome 1 AC_000158.1	(TG)6	GTGGCTTGCTTTGGTCTGTG	CAGTTGCTCAGCACACACAC	227	231
425	gnl|UMD3.1|GK000001.2 Chromosome 1 AC_000158.1	(TC)6	TTCTTTGAGGCAGCAGCTGA	GCTACCCATGCATTTGCTGG	192	182
426	gnl|UMD3.1|GK000001.2 Chromosome 1 AC_000158.1	(CA)7	GACACTCAGGTGATCAGGCC	AGAGGTATCCCGAGGCTTGT	244	246
427	gnl|UMD3.1|GK000001.2 Chromosome 1 AC_000158.1	(AC)7	CAGGCCTGTGGGAGAATCAG	CACTGCAGGCAGACTCTTCA	260	258
428	gnl|UMD3.1|GK000001.2 Chromosome 1 AC_000158.1	(CTG)6	TTCACCGAGGCTTCACTTCC	CAGACACGACTGAAGCGACT	251	253
429	gnl|UMD3.1|GK000001.2 Chromosome 1 AC_000158.1	(AGC)5	CTGTCTGGGCATTGGGGATT	ACTAGGCTCCTCTGTCCCTG	209	208
430	gnl|UMD3.1|GK000001.2 Chromosome 1 AC_000158.1	(GT)10	GACAAGGGGAGGTGTGTCTG	CTCATGCAGACAGCCCTCAA	284	285
431	gnl|UMD3.1|GK000001.2 Chromosome 1 AC_000158.1	(CA)12	CGTACCTGCCCCTCCTTTTT	ACTCCATCTGCACACACACA	151	149
432	gnl|UMD3.1|GK000001.2 Chromosome 1 AC_000158.1	(TG)15	GCAGATGCTGTGTGTGTGTG	CAACACTGGGGGAAAAGGGT	239	235
433	gnl|UMD3.1|GK000001.2 Chromosome 1 AC_000158.1	(ATT)5	ATTTTGGGGTGGGGGCATAG	ATCGTTCCTCTGCCTGGTTG	292	289
434	gnl|UMD3.1|GK000001.2 Chromosome 1 AC_000158.1	(CT)7	AAAGGCAAGGAAGGTCCGAG	CGTCACAGCTCTTGGGTCTT	282	281
435	gnl|UMD3.1|GK000001.2 Chromosome 1 AC_000158.1	(TA)7	GATCCAACCCTGGTCTGCAA	CCAGGCAAGAACACTGGAGT	145	146
436	gnl|UMD3.1|GK000001.2 Chromosome 1 AC_000158.1	(GT)21	TGGAGAGGGGGAACTGAGAG	AGCAGCTCCATGCAGATGAT	161	155
437	gnl|UMD3.1|GK000001.2 Chromosome 1 AC_000158.1	(AT)6	TGCAGAATGCCTGGCACATA	AGCTCCCTGATCCATAGCCT	229	230
438	gnl|UMD3.1|GK000001.2 Chromosome 1 AC_000158.1	(GT)14	GCTGCTGTTCCCCTGAGATT	GTGGATCCACAGAGCTGCTT	249	247
439	gnl|UMD3.1|GK000001.2 Chromosome 1 AC_000158.1	(TG)7	GAGCTGGGAGATTTGCCTGT	AAAGGCTCAGAGTTCCCACG	220	218
440	gnl|UMD3.1|GK000001.2 Chromosome 1 AC_000158.1	(GT)8	GAAGATTGGGGGTGGGTGAG	GGCTTGTACACTCAGTGCCT	227	243
441	gnl|UMD3.1|GK000001.2 Chromosome 1 AC_000158.1	(GT)12	ACCAACAAAGACCCACTGCA	TGAAACGTCCACATGCAGGT	281	279
442	gnl|UMD3.1|GK000001.2 Chromosome 1 AC_000158.1	(CA)11	AGCTTCTGCACAGCAAAGGA	GGCCATCTCCATGCCTTCTT	204	205
443	gnl|UMD3.1|GK000001.2 Chromosome 1 AC_000158.1	(GT)19	ACCCAGCAGGCATCTCTTTC	AGGAGGAAACGAAGCCAAGG	190	183
444	gnl|UMD3.1|GK000001.2 Chromosome 1 AC_000158.1	(GAAT)5	TGGTGTGTGGTGCTCAAAGT	CCCTCTGAAGAGCACAAGCA	183	179
445	gnl|UMD3.1|GK000001.2 Chromosome 1 AC_000158.1	(GCT)11	GCAAAGCTGGTTGTCAAGGG	AGGCCATTTCACATCTGCGA	181	180
446	gnl|UMD3.1|GK000001.2 Chromosome 1 AC_000158.1	(AC)17	GCCAGCGCTAAAGATCTTGC	AAGACCGTGTGTGTGTGTGT	248	246
447	gnl|UMD3.1|GK000001.2 Chromosome 1 AC_000158.1	(TC)6	CCCCGTTGTACTGCTTCCAT	TGTCGCAACGGAGATGGAAA	159	156
448	gnl|UMD3.1|GK000001.2 Chromosome 1 AC_000158.1	(CA)18	ATTACTGCTGGTTGGAGGGC	AGAGAGCAGTAAGGGAGGGG	250	248
449	gnl|UMD3.1|GK000001.2 Chromosome 1 AC_000158.1	(TA)11	GCATTTGACCGTGCACACAT	GCTGCACCCTCCATGACATA	234	230
450	gnl|UMD3.1|GK000001.2 Chromosome 1 AC_000158.1	(AT)10	GGAGTCAGATTTCCTGGGGC	CCCAGGCAAGAATACTGGGG	239	237
451	gnl|UMD3.1|GK000001.2 Chromosome 1 AC_000158.1	(AT)7	TTTACGACCAGGGCCAGAAC	AAGGCTCTAACTGGTTGGCC	152	149
452	gnl|UMD3.1|GK000001.2 Chromosome 1 AC_000158.1	(AC)8	GCACACAGAAAGCAGGTGTG	AGCTGTGGGTCTAGGGAGAG	252	253
453	gnl|UMD3.1|GK000001.2 Chromosome 1 AC_000158.1	(GT)6	ACAAGGAGACAGCTCATGCC	TGGAGACAAATCGCTGCTGT	117	118
454	gnl|UMD3.1|GK000001.2 Chromosome 1 AC_000158.1	(TCCC)7	TCAACAGTTGCTCGCTCGAT	TGGAATGAAGGCAGAGGCAG	269	261
455	gnl|UMD3.1|GK000001.2 Chromosome 1 AC_000158.1	(AT)15	AAGATCCCATGTGCCTTGCA	GTTGGAGTGCGTTGCCATTT	236	234
456	gnl|UMD3.1|GK000001.2 Chromosome 1 AC_000158.1	(TA)6	ACCTAACACAGTGCTTGGCA	AGGCATGAGGAGAAGGGGAT	256	257
457	gnl|UMD3.1|GK000001.2 Chromosome 1 AC_000158.1	(AC)6	GCATGGTGTGTGGAGAAGGA	TGGGACCTAGCACCTGAAGA	251	255
458	gnl|UMD3.1|GK000001.2 Chromosome 1 AC_000158.1	(AC)18	AGTATCCTGGTAGGGGCTGG	GCGTTGGCTTGGGGTAAATC	190	189
459	gnl|UMD3.1|GK000001.2 Chromosome 1 AC_000158.1	(AGC)5	GGCTGGTGAACTCCACTACC	TTCTCCAGGCAAGAGCACTG	289	302
460	gnl|UMD3.1|GK000001.2 Chromosome 1 AC_000158.1	(AT)11	TTGTGGTGCTGAGGTCAAGG	CTGTCTGTCTGAGCCTCAGC	292	293
461	gnl|UMD3.1|GK000001.2 Chromosome 1 AC_000158.1	(AC)20	ACTGCTTTACCGTCTGAGCC	TGGTTTACATGGTGACGGCA	247	239
462	gnl|UMD3.1|GK000001.2 Chromosome 1 AC_000158.1	(ACTGA)5	ACTCTGATGCTGGGAGGGAT	CCCTGTCCATCACCAACTCC	126	127
463	gnl|UMD3.1|GK000001.2 Chromosome 1 AC_000158.1	(AGC)6	GCTGCACTCAATATGCCAGC	AGCGTGTGAGATGAGTGCAA	137	142
464	gnl|UMD3.1|GK000001.2 Chromosome 1 AC_000158.1	(AGC)5	CGTGTGCACTGGTTTCTGTG	CTACCAGGGTCCTCCATCCA	248	239
465	gnl|UMD3.1|GK000001.2 Chromosome 1 AC_000158.1	(CT)6	GCTGAAGGGCCTCATGAGTT	TGGCAGGCTTCAGTTGATGT	251	249
466	gnl|UMD3.1|GK000001.2 Chromosome 1 AC_000158.1	(GT)6	GCTGAAGGGCCTCATGAGTT	TGGCAGGCTTCAGTTGATGT	251	249
467	gnl|UMD3.1|GK000001.2 Chromosome 1 AC_000158.1	(TG)15	GCTGAAGGGCCTCATGAGTT	TGGCAGGCTTCAGTTGATGT	251	249
468	gnl|UMD3.1|GK000001.2 Chromosome 1 AC_000158.1	(AC)16	GCTGAAAAGAAGGCAACGCA	CAAGTGAGCGTGTGTGTGTG	187	185
469	gnl|UMD3.1|GK000001.2 Chromosome 1 AC_000158.1	(AGC)7	AGGTGTCTGCTGCTGCTAAG	GGCAACCCACTCCAGTACTC	265	122
470	gnl|UMD3.1|GK000001.2 Chromosome 1 AC_000158.1	(CTG)5	TGGACCCTCATACATTGTTGGT	ACTGGAGTGGGTTGCCATTT	298	297
471	gnl|UMD3.1|GK000001.2 Chromosome 1 AC_000158.1	(AC)6	TCACCTCACCCCTGTCAGAA	GCTGCTATGAACAGTGGGGT	264	261
472	gnl|UMD3.1|GK000001.2 Chromosome 1 AC_000158.1	(AT)6	ATGGTGACCTGTCCCAGAGT	GGTGGCTTGAGTAACCTGCT	207	208
473	gnl|UMD3.1|GK000001.2 Chromosome 1 AC_000158.1	(AC)14	AAGGCAGTGAGTGAAAGGCC	TCTGGGAACTTGACTGTGGC	220	214
474	gnl|UMD3.1|GK000001.2 Chromosome 1 AC_000158.1	(CTG)5	ACTCAAATAGCACCCCTGGC	AGAGTTGGACACGACTGCAG	153	156
475	gnl|UMD3.1|GK000001.2 Chromosome 1 AC_000158.1	(CA)6	AAGTACTTTGGGTAGGCCGC	TGGCCCCTTTGTTTGTCTGT	209	208
476	gnl|UMD3.1|GK000001.2 Chromosome 1 AC_000158.1	(CTG)6	CGAATTTTGGGGGAGAGGCT	CACGACTGAGCGACTTCACT	238	244
477	gnl|UMD3.1|GK000001.2 Chromosome 1 AC_000158.1	(GCT)6	AGGGAGGGATGCAAAACGAG	TGCGTTGCCTGTGATTAGGT	232	234
478	gnl|UMD3.1|GK000001.2 Chromosome 1 AC_000158.1	(AC)7	ATGCTTTTCAGGCACCCCAA	AAACCCCTGTAGCCAACCAG	285	283
479	gnl|UMD3.1|GK000001.2 Chromosome 1 AC_000158.1	(AC)9	ACAGGGTCTCAACACGACAG	GTCGAGGTTCTTCCCCAAGG	194	193
480	gnl|UMD3.1|GK000001.2 Chromosome 1 AC_000158.1	(AG)6	ACCTTGAGCTAGACTGACCA	TGCTGTTGTTGGCTCAGTCT	281	268
481	gnl|UMD3.1|GK000001.2 Chromosome 1 AC_000158.1	(CA)10	GGACTCTCTTGCCAGCCATT	GCCAGACTTGGTGCTAGGTT	209	205
482	gnl|UMD3.1|GK000001.2 Chromosome 1 AC_000158.1	(TG)10	CGTCAGCATGCATTTCCGAG	GGGAAAAACAGGCGTGGAAC	262	258
483	gnl|UMD3.1|GK000001.2 Chromosome 1 AC_000158.1	(CTG)7	ATTTTTCCTGCTGCTGCTGC	ACTCCAGTGTTCTTGCCTGG	125	119
484	gnl|UMD3.1|GK000001.2 Chromosome 1 AC_000158.1	(TA)10	ACAAGGGAATGGGGAAAGGG	GATGGATCACTTGGGCCTGT	298	301
485	gnl|UMD3.1|GK000001.2 Chromosome 1 AC_000158.1	(AC)12	AGAGGGAAAAGGATGGGGGA	GGTGTGTGTGTGTGTGTGTG	185	189
486	gnl|UMD3.1|GK000001.2 Chromosome 1 AC_000158.1	(AC)6	AGCAACCTACAACAACCCCT	ACCTGTTCAGGGCAAGTTGT	209	211
487	gnl|UMD3.1|GK000001.2 Chromosome 1 AC_000158.1	(GGC)5	TCCTTCCTTTGTCACTCGGC	GGGGGAGTGGGTAAGAGCTA	146	149
488	gnl|UMD3.1|GK000001.2 Chromosome 1 AC_000158.1	(GGC)7	TCCTTCCTTTGTCACTCGGC	GGGGGAGTGGGTAAGAGCTA	146	149
489	gnl|UMD3.1|GK000001.2 Chromosome 1 AC_000158.1	(TG)9	GGCACTTGATTCCATCAGCC	TACACACACCCACACACACA	242	241
490	gnl|UMD3.1|GK000001.2 Chromosome 1 AC_000158.1	(AGC)5	TGGGAATGGCAAGCAGGTAG	ATCTGCTGGTGTGCCTTTGA	224	222
491	gnl|UMD3.1|GK000001.2 Chromosome 1 AC_000158.1	(AT)7	ATGTCAGTGTCAGTGGCTGG	CTCGCTGCAGCTCGAGATAA	265	268
492	gnl|UMD3.1|GK000001.2 Chromosome 1 AC_000158.1	(TA)6	CTCATACTTGCGCAATGCCC	GAGTCTGTCTCCTGGGGGAT	241	244
493	gnl|UMD3.1|GK000001.2 Chromosome 1 AC_000158.1	(TTA)5	ATGGGGTGCATTCCTGACTG	AGCTCAGAGGAGACAGCTCA	255	249
494	gnl|UMD3.1|GK000001.2 Chromosome 1 AC_000158.1	(AGC)5	AGCAGCAAGGCATCAGCTTA	AGCACATACATGGTGTGGGG	269	272
495	gnl|UMD3.1|GK000001.2 Chromosome 1 AC_000158.1	(GT)9	GCCTCACAGTAGTACAGGGC	CCAGGTCCAGGGTTCTTTCC	124	126
496	gnl|UMD3.1|GK000001.2 Chromosome 1 AC_000158.1	(AAC)6	GGGTTCTGTGTGGGTATGCA	ACATAGTGAGGCTGCCACAC	271	277
497	gnl|UMD3.1|GK000001.2 Chromosome 1 AC_000158.1	(TG)8	TCTATGCCCCTTCCCCATGA	CACTGAACCACCTGGGAGTC	177	181
498	gnl|UMD3.1|GK000001.2 Chromosome 1 AC_000158.1	(TGC)5	CTCTGTGCGACCCCATAGAC	CAGTCCATGGGGTCGCTAAG	152	165
499	gnl|UMD3.1|GK000001.2 Chromosome 1 AC_000158.1	(AC)11	ACACACACACAGCCCAATCA	GCCTGGCGGGTTACAGTTAT	235	236
500	gnl|UMD3.1|GK000001.2 Chromosome 1 AC_000158.1	(AC)6	GCAGGAAGCAGTTTCTCCCT	GATGCTCCCAGTCCTCTGTG	178	186
501	gnl|UMD3.1|GK000001.2 Chromosome 1 AC_000158.1	(AC)6	TCTCTGGCTGCAATGCAAGA	TCCTAACCACTGGACCACCA	139	140
502	gnl|UMD3.1|GK000001.2 Chromosome 1 AC_000158.1	(TGC)7	TAGACATTGCTGCTGCTGCT	GGCACGACTGAGTGACTTCA	191	194
503	gnl|UMD3.1|GK000001.2 Chromosome 1 AC_000158.1	(AT)7	ACTCTGATGCTGGGAGGGAT	CCCTGTCCATCACCAACTCC	128	127
504	gnl|UMD3.1|GK000001.2 Chromosome 1 AC_000158.1	(AC)6	GGGAACTCCACTCGATGCTC	GACTCTGTGCTCTCACTGCC	293	298
505	gnl|UMD3.1|GK000001.2 Chromosome 1 AC_000158.1	(CA)7	TGTGCCATCCTTGCAAGCTA	AGCCACTGTGACTGGAATGG	210	206
506	gnl|UMD3.1|GK000001.2 Chromosome 1 AC_000158.1	(CT)9	AGTCCCCAGGTAGTAGGCAG	TAAATGGGGGTTACGGTGCC	124	128
507	gnl|UMD3.1|GK000001.2 Chromosome 1 AC_000158.1	(CT)6	GGGTTCCTACTGTGGGTGTG	GGGAATAAGAGGGGAGGGGT	217	215
508	gnl|UMD3.1|GK000001.2 Chromosome 1 AC_000158.1	(GT)7	TGTGGGGCCCCTGTATTTTC	CATACCCCCTTCTCCCCAGA	293	364
509	gnl|UMD3.1|GK000001.2 Chromosome 1 AC_000158.1	(TG)8	TGTGGGGCCCCTGTATTTTC	CATACCCCCTTCTCCCCAGA	293	364
510	gnl|UMD3.1|GK000001.2 Chromosome 1 AC_000158.1	(TTAAA)5	GCCTTTCCTACAGGCAACCA	CCTACTTCCACCCTACCCCA	261	254
511	gnl|UMD3.1|GK000001.2 Chromosome 1 AC_000158.1	(CTG)5	AACATTGGAGTGGGTTGCCA	TGCAGTCCATGGGGTCTCTA	102	103
512	gnl|UMD3.1|GK000001.2 Chromosome 1 AC_000158.1	(TA)15	CAAAGGCCAGAAGACATGCA	GCTTTGGCTGTCTCATGAGC	288	292
513	gnl|UMD3.1|GK000001.2 Chromosome 1 AC_000158.1	(CA)6	CCGGACTACAGAAGGCACAG	AACCGTACAGGGGCTTGATG	271	270
514	gnl|UMD3.1|GK000001.2 Chromosome 1 AC_000158.1	(CA)14	GGGGTGGTTTCCATCTGGAG	TCAGAGGACCCAGGAGCTAC	215	213
515	gnl|UMD3.1|GK000001.2 Chromosome 1 AC_000158.1	(AT)13	TCCTTAGCCCCTGACCTCTC	GGTGGTCCAGTGGCTAAGAC	291	306
516	gnl|UMD3.1|GK000001.2 Chromosome 1 AC_000158.1	(AC)18	GCTCACCTCCCAAACTACCC	CGAAGCTGTGTGTGTGTGTG	146	150
517	gnl|UMD3.1|GK000001.2 Chromosome 1 AC_000158.1	(AGC)5	AGGAGTAGGACGGGGAGAAC	CCGTCCCTCCCTCTTTTGTC	194	195
518	gnl|UMD3.1|GK000001.2 Chromosome 1 AC_000158.1	(CA)10	TTACCTGCTGAGCCACAAGG	TGCATCCTGTGTGTGTGTGT	292	294
519	gnl|UMD3.1|GK000001.2 Chromosome 1 AC_000158.1	(TG)9	GTGTGTGTGCGTGCCTTAAG	GTGTTCTAGGGCCCTAGGGA	143	144
520	gnl|UMD3.1|GK000001.2 Chromosome 1 AC_000158.1	(GT)13	AGAGAGTGAGCGTAGGAGCA	GCTCACACACACACACACAC	294	306
521	gnl|UMD3.1|GK000001.2 Chromosome 1 AC_000158.1	(TG)14	GGGAGCCTAAACTTCCACCC	TCCACACACACACACACACA	270	278
522	gnl|UMD3.1|GK000001.2 Chromosome 1 AC_000158.1	(TG)7	GCCTGTCTAAAGTCGCCTGT	GGATGAAGGAAGGACAGGCC	139	140
523	gnl|UMD3.1|GK000001.2 Chromosome 1 AC_000158.1	(ACC)5	CACCACCACCAGGGAAGATC	AAGACTGGCATGTCCATGGG	181	182
524	gnl|UMD3.1|GK000001.2 Chromosome 1 AC_000158.1	(AT)9	TCCTCTGCCTTGGAACGAAC	CTCCACCCCACCATGTGTAC	236	235
525	gnl|UMD3.1|GK000001.2 Chromosome 1 AC_000158.1	(AT)12	TGCATTTTGATGTGCAGGCA	TGACAAAAGGACAAAGCTCACT	187	177
526	gnl|UMD3.1|GK000001.2 Chromosome 1 AC_000158.1	(TG)12	GTTTGTGTGCAGCTGAGCTC	CTCCATCCACGCTTCCAACT	184	191
527	gnl|UMD3.1|GK000001.2 Chromosome 1 AC_000158.1	(AT)8	GCTCCGGGATGACTCAGATG	CCAGTAGAGCAACACTGGCA	273	274
528	gnl|UMD3.1|GK000001.2 Chromosome 1 AC_000158.1	(TA)7	GAGTGCTGGTAAGGCTGTGT	TGGAGATCCTGGAGACTGCA	178	180
529	gnl|UMD3.1|GK000001.2 Chromosome 1 AC_000158.1	(GT)21	GAATTCTGCAGGGAGGCTGT	TTAGCAAGACATGGGGGCTG	189	183
530	gnl|UMD3.1|GK000001.2 Chromosome 1 AC_000158.1	(AC)6	CAAGAACCCAGCTTTGGTGC	GGGCTCAGCTATGTGTGTGT	219	221
531	gnl|UMD3.1|GK000001.2 Chromosome 1 AC_000158.1	(GT)12	CCCGGGGGCAAACTATTTCT	AACAGCCAGTCACACACACA	147	149
532	gnl|UMD3.1|GK000001.2 Chromosome 1 AC_000158.1	(TGC)9	CCTGTGCTGAATGGTGGAGT	CTCCCACCTCACCCATTGAC	216	204
533	gnl|UMD3.1|GK000001.2 Chromosome 1 AC_000158.1	(GT)13	TATGCTAGGCACTGTGCGAG	GCTCACACACACACACACAC	276	272
534	gnl|UMD3.1|GK000001.2 Chromosome 1 AC_000158.1	(TG)7	CACCGTCAACTCTCAACCGA	GTTTTTCTTCCACCACCGCC	292	295
535	gnl|UMD3.1|GK000001.2 Chromosome 1 AC_000158.1	(TG)10	GCAAGGGGGAGAAAGGGTAC	CCAGCTGCAGGGAAAGATGA	102	110
536	gnl|UMD3.1|GK000001.2 Chromosome 1 AC_000158.1	(TA)14	TCAGGCAGGCTAGAGAACCT	TCATGAGGAAGGAGGCTCGA	269	268
537	gnl|UMD3.1|GK000001.2 Chromosome 1 AC_000158.1	(AGC)6	CTCTCCTTTCCCCAGCTTGG	CTCAGTCGTGTCCAACCCTC	109	108
538	gnl|UMD3.1|GK000001.2 Chromosome 1 AC_000158.1	(CA)6	GCGTGTCCTGGGAATCTTCA	AGCAGGCGGATTCTTTGTCA	221	223
539	gnl|UMD3.1|GK000001.2 Chromosome 1 AC_000158.1	(TA)10	TGGCATACCCTCATTCACGG	AAGGGTTGTGGGTTCCATCC	213	220
540	gnl|UMD3.1|GK000001.2 Chromosome 1 AC_000158.1	(TA)7	TGGCATACCCTCATTCACGG	CAGTGGTTAAGACCCCGCTT	240	247
541	gnl|UMD3.1|GK000001.2 Chromosome 1 AC_000158.1	(TG)8	CTGCAACCAGTGAGAGCTGA	ACCTATTTGCCCTCAGCCAC	188	205
542	gnl|UMD3.1|GK000001.2 Chromosome 1 AC_000158.1	(AC)13	TGCCATTGCAGGAGATACGG	AAGGGGTTATGGGAAGCTGC	275	273
543	gnl|UMD3.1|GK000001.2 Chromosome 1 AC_000158.1	(TG)16	GCTGTGTAGGAGCCTCTGTG	CCCAGGAACTTTGGCATTGC	110	114
544	gnl|UMD3.1|GK000001.2 Chromosome 1 AC_000158.1	(TC)11	CCAGCTGTTAGTGGAAGCCA	CAGCGAAGACAGTCAGGGTT	114	124
545	gnl|UMD3.1|GK000001.2 Chromosome 1 AC_000158.1	(TC)9	GAGTGTGGGATCTCTGCCAG	CATTGCCAAAGGGATGCACC	278	276
546	gnl|UMD3.1|GK000001.2 Chromosome 1 AC_000158.1	(TC)10	GAGTGTGGGATCTCTGCCAG	CATTGCCAAAGGGATGCACC	278	276
547	gnl|UMD3.1|GK000001.2 Chromosome 1 AC_000158.1	(AGC)5	TGCTTTCTGCCTTTAGGGGG	CAAGGCTCTCCCAGGAGTTG	253	254
548	gnl|UMD3.1|GK000001.2 Chromosome 1 AC_000158.1	(CTG)8	AATGATTCCCTGCTGCTGCT	AAGGCAATGGCACCCTACTC	291	282
549	gnl|UMD3.1|GK000001.2 Chromosome 1 AC_000158.1	(TGAG)6	ATTAGCCCTTGTGCTGTGCT	CACGACTGAGCGACTTCACT	279	275
550	gnl|UMD3.1|GK000001.2 Chromosome 1 AC_000158.1	(AGC)5	TCTCTTGTGATGCTGGCCAG	CCTCCAGGGGATCTTCTGGA	138	137
551	gnl|UMD3.1|GK000001.2 Chromosome 1 AC_000158.1	(TA)9	GGGAACAGCTGCCCCTTTAT	GGCAACCCACTCCAGTACTC	285	289
552	gnl|UMD3.1|GK000001.2 Chromosome 1 AC_000158.1	(AC)13	TGGCTGGCTAAAGTCCATGG	ACTCCGCAGACCCAGTTAGA	298	296
553	gnl|UMD3.1|GK000001.2 Chromosome 1 AC_000158.1	(AG)7	GAGCGCACGAACATACACAC	TTTGAACTCCGCAGACCCAG	253	251
554	gnl|UMD3.1|GK000001.2 Chromosome 1 AC_000158.1	(GT)9	TAGTGCCTGGACTCGCTAGT	AAACCTGGCGAGCTACAGTC	217	221
555	gnl|UMD3.1|GK000001.2 Chromosome 1 AC_000158.1	(TA)10	TCCTCCCTGGCTTACAAAACC	AGGCGATGGGAATGCTTCAA	296	300
556	gnl|UMD3.1|GK000001.2 Chromosome 1 AC_000158.1	(AC)14	TGTTAAGATGGCCGGGGAAC	TTGTCCGACATGCTGAGAGG	162	161
557	gnl|UMD3.1|GK000001.2 Chromosome 1 AC_000158.1	(CTGAT)5	GGCCCTGGGATTTCTTTGGA	ATCCCTCCCAGCATCAGAGT	109	110
558	gnl|UMD3.1|GK000001.2 Chromosome 1 AC_000158.1	(TA)7	AAATAGCAGCCTGGCAGGTT	GGAGGCAGGGGTTTGATCTC	116	117
559	gnl|UMD3.1|GK000001.2 Chromosome 1 AC_000158.1	(CA)9	GAGGGGCCAAGTCTGAAGTC	CAGAACTAGGGCCTGCCAAA	294	296
560	gnl|UMD3.1|GK000001.2 Chromosome 1 AC_000158.1	(AGC)5	CACTGTCCTGCAAACCAAGC	CTCTTAGCGACCCCATGGAC	281	282
561	gnl|UMD3.1|GK000001.2 Chromosome 1 AC_000158.1	(AC)19	TTCTTTGCTGTGTGGGTGGT	GGTGCTTTGGAAAGGCAAGG	269	265
562	gnl|UMD3.1|GK000001.2 Chromosome 1 AC_000158.1	(AT)7	TCCTTGGAGGAGGGTATGCA	AGGCCTCTCTTCCTCAGGAG	231	236
563	gnl|UMD3.1|GK000001.2 Chromosome 1 AC_000158.1	(TG)9	AGGGCCTGGGAAGACTTACT	ACAAGTCATGTTGCCCTAGAGA	190	183
564	gnl|UMD3.1|GK000001.2 Chromosome 1 AC_000158.1	(CA)8	GCATACGCACACACACACAC	GGAGGAAGGGACAGCTTGTG	169	167
565	gnl|UMD3.1|GK000001.2 Chromosome 1 AC_000158.1	(AC)6	AGGGCAGAGTAGACCGGTAG	ACTGTCTGAGCTAGCAGGGA	195	193
566	gnl|UMD3.1|GK000001.2 Chromosome 1 AC_000158.1	(AGC)10	CCTGGCTTTTCCTTCCCACT	TCCGACTCTGTGTAACCCCA	281	280
567	gnl|UMD3.1|GK000001.2 Chromosome 1 AC_000158.1	(GCA)7	ACCTACTGCCTTCACCTCCT	TGGCCTGCAGCGTTTATGTA	294	293
568	gnl|UMD3.1|GK000001.2 Chromosome 1 AC_000158.1	(TG)7	CCTTGTCTCCACAGGCTCAC	TCATGGGGTCGCAAAGAGTC	255	259
569	gnl|UMD3.1|GK000001.2 Chromosome 1 AC_000158.1	(AGTTC)5	CCCTGATCAACGCACAGAGT	GGCATCACCGACTCAATGGA	155	150
570	gnl|UMD3.1|GK000001.2 Chromosome 1 AC_000158.1	(TTGTCT)5	TTGGAGAGCTGGTTTGGTGG	ACTCTTCAAGCCAGGAGGGA	174	169
571	gnl|UMD3.1|GK000001.2 Chromosome 1 AC_000158.1	(AT)6	CTTCCTCTCTTGCTGCTGCT	GGGTCGGACATGACTGAGTG	200	197
572	gnl|UMD3.1|GK000001.2 Chromosome 1 AC_000158.1	(TGC)7	CTTCCTCTCTTGCTGCTGCT	GGGTCGGACATGACTGAGTG	200	197
573	gnl|UMD3.1|GK000001.2 Chromosome 1 AC_000158.1	(AGC)5	CACTCCAGGACTCTTGCCTG	CTCTGTGCGACCCCATAGAC	203	219
574	gnl|UMD3.1|GK000001.2 Chromosome 1 AC_000158.1	(GT)19	GGATAGGTGTGGGGTGTGTG	GGAGGGTGAAACCTGTAGCC	279	271
575	gnl|UMD3.1|GK000001.2 Chromosome 1 AC_000158.1	(CA)17	AGACTCCAAGCTTCCACTGC	GCATGGGACAGGAGTCAACA	174	173
576	gnl|UMD3.1|GK000001.2 Chromosome 1 AC_000158.1	(TG)6	TCCACTCCTGTGTGTGTGTG	CCGGGAAGGAGCCTCATTTT	122	120
577	gnl|UMD3.1|GK000001.2 Chromosome 1 AC_000158.1	(TG)10	GTGCTGGTTTGGGTGTTTTCA	GTCCACCTCCAGTACAGTGC	157	158
578	gnl|UMD3.1|GK000001.2 Chromosome 1 AC_000158.1	(AT)10	TAGCAGTGGTCAGAAGCTGC	CTCTCTCACAAGTGGCAGGG	250	241
579	gnl|UMD3.1|GK000001.2 Chromosome 1 AC_000158.1	(TG)7	ACCACAAATGATCCCAGGCA	GCACGCTCATTCACAAGTCC	284	285
580	gnl|UMD3.1|GK000001.2 Chromosome 1 AC_000158.1	(TG)6	CACACACATACTTGCCCCCT	TGTAGCAGCCAGGAGTTTGG	204	205
581	gnl|UMD3.1|GK000001.2 Chromosome 1 AC_000158.1	(AT)6	CCAGCGATCTAGGCATGGTT	GCACCCTTTTGTGGCACTTC	300	298
582	gnl|UMD3.1|GK000001.2 Chromosome 1 AC_000158.1	(GT)17	GCCCCAAATCCACCCTGTAA	GAGTTGGACACGACTGAGCA	169	170
583	gnl|UMD3.1|GK000001.2 Chromosome 1 AC_000158.1	(ACTGA)6	ACTCTGATGCTGGGAGGGAT	CCTGTCCATCACCAACTCCC	124	126
584	gnl|UMD3.1|GK000001.2 Chromosome 1 AC_000158.1	(ACC)7	GTGCCATTTCCCACTGCTTG	AAGTTTGTGGTGGTGGTGGT	287	278
585	gnl|UMD3.1|GK000001.2 Chromosome 1 AC_000158.1	(GT)14	GGAAGGCAGTGTAGCATGGT	ACCCTGGAGAAAAAGCAGGG	290	288
586	gnl|UMD3.1|GK000001.2 Chromosome 1 AC_000158.1	(AC)7	TGGCTCACAGGTTTGGGTTT	TGCACCTCGTGTTTGCAATG	243	242
587	gnl|UMD3.1|GK000001.2 Chromosome 1 AC_000158.1	(ATGG)6	GAGAGAGGAGGAGGGGTCAG	GCTCCCCTTCAGCCACAATA	226	222
588	gnl|UMD3.1|GK000001.2 Chromosome 1 AC_000158.1	(AGC)5	TGCACGGGTTAAGGGAGAAC	GTGTAGCCAGGGGTAACACC	220	210
589	gnl|UMD3.1|GK000001.2 Chromosome 1 AC_000158.1	(TGC)5	TCATGTTGGGCTCCATGACC	CCCGCCAGTTGAGTCTGATT	290	291
590	gnl|UMD3.1|GK000001.2 Chromosome 1 AC_000158.1	(AC)23	GGCAAGGGAGACTAGGGAGA	CCCTCTGCCTTCTCCTCTCT	282	274
591	gnl|UMD3.1|GK000001.2 Chromosome 1 AC_000158.1	(GA)7	GGCAAGGGAGACTAGGGAGA	CCCTCTGCCTTCTCCTCTCT	282	274
592	gnl|UMD3.1|GK000001.2 Chromosome 1 AC_000158.1	(GA)6	TTAGGCAAAGGCTCCATGGG	TGGGGCTTGTTCTGTTTGGT	230	231
593	gnl|UMD3.1|GK000001.2 Chromosome 1 AC_000158.1	(AC)18	TGTATCCCTACACCCCAGCA	CTGGGCTGAATTCCCTGTGT	201	196
594	gnl|UMD3.1|GK000001.2 Chromosome 1 AC_000158.1	(CA)7	CCTCCACCATGACTGAACCC	TCTGGGGCCTTTCCTGTTTC	177	178
595	gnl|UMD3.1|GK000001.2 Chromosome 1 AC_000158.1	(AC)11	TCAGCACTGGAGTCCTGACT	TGGTGGATGAGGGAGTAGGG	221	220
596	gnl|UMD3.1|GK000001.2 Chromosome 1 AC_000158.1	(CT)6	GTGGGTCCTGAACTGCTCTC	GTCTTCCGTGGTCTCATGCA	189	187
597	gnl|UMD3.1|GK000001.2 Chromosome 1 AC_000158.1	(TGC)5	GACTGAACCCACGTCTCCAG	TGGCAACCAACTCCAGTGTT	210	216
598	gnl|UMD3.1|GK000001.2 Chromosome 1 AC_000158.1	(AC)7	GGCATGGTCCTGTACACACA	TACTCCGAGGACAGTCTGGG	130	132
599	gnl|UMD3.1|GK000001.2 Chromosome 1 AC_000158.1	(AC)13	GGCGTTACACACACACACAC	GGGCAATCAGCTGGAGAAGT	111	107
600	gnl|UMD3.1|GK000001.2 Chromosome 1 AC_000158.1	(AC)13	CCCCCAAGCTGCTGGAATAA	GTTTGAGGAAAGCAGCCAGC	128	124
601	gnl|UMD3.1|GK000001.2 Chromosome 1 AC_000158.1	(CTG)6	AGGATGGGCTGAAGGAGGAT	GTCGCCAAGAGTCAGACACA	239	223
602	gnl|UMD3.1|GK000001.2 Chromosome 1 AC_000158.1	(TG)6	GTCCCCTTTCCCCCTTTCAG	CCCTGGAATAGGCAAAGGCA	241	239
603	gnl|UMD3.1|GK000001.2 Chromosome 1 AC_000158.1	(TG)11	GTCCCCTTTCCCCCTTTCAG	CCCTGGAATAGGCAAAGGCA	241	239
604	gnl|UMD3.1|GK000001.2 Chromosome 1 AC_000158.1	(CA)7	TCTGTCTGCACACACACACA	TGTGAAACCATCGCCACAGT	291	288
605	gnl|UMD3.1|GK000001.2 Chromosome 1 AC_000158.1	(ATATAA)6	GCAGAGGGTCACCAAGAGTC	CATGTCTTCCAGCACTCCGT	190	182
606	gnl|UMD3.1|GK000001.2 Chromosome 1 AC_000158.1	(AAATA)5	ACGGACAAAGACGTGGTACC	AGGCCGCTCTCATTTGTACC	183	185
607	gnl|UMD3.1|GK000001.2 Chromosome 1 AC_000158.1	(AT)6	ACGGACAAAGACGTGGTACC	AGGCCGCTCTCATTTGTACC	183	185
608	gnl|UMD3.1|GK000001.2 Chromosome 1 AC_000158.1	(TG)12	CTGTGTTGCTAGGTCCCAGG	CAGGACTGACTGGGAAGCAG	296	294
609	gnl|UMD3.1|GK000001.2 Chromosome 1 AC_000158.1	(TGC)5	GTGGCAGACAAGGACTCCTC	GAACCTCTGTGTGTCCTGGG	251	269
610	gnl|UMD3.1|GK000001.2 Chromosome 1 AC_000158.1	(AT)8	TCACCCTCTCCAGATGCTCA	GGTGGTTGGGGTTATGAGGG	272	277
611	gnl|UMD3.1|GK000001.2 Chromosome 1 AC_000158.1	(AGC)5	CTTCCCATGCTGTCTCTGGG	TCAGATACAGCTGAGCACGC	218	217
612	gnl|UMD3.1|GK000001.2 Chromosome 1 AC_000158.1	(GT)9	TGGGAGCCACAAGTCTGTTC	ACTCCAGTGTTCTTGCCTGG	165	163
613	gnl|UMD3.1|GK000001.2 Chromosome 1 AC_000158.1	(AC)12	ACAGAGAGGGGCATAAGGGT	TGGACAATTTCTCCTGCCCC	139	131
614	gnl|UMD3.1|GK000001.2 Chromosome 1 AC_000158.1	(TGC)7	TACGTGTTGAGGCTGGCATT	CAGACACGACTGAAGCGACT	132	129
615	gnl|UMD3.1|GK000001.2 Chromosome 1 AC_000158.1	(CTGAA)5	ACTCTGATGCTGGGAGGGAT	CCTGTCCATCACCAACTCCC	125	126
616	gnl|UMD3.1|GK000001.2 Chromosome 1 AC_000158.1	(AC)7	GGATGGTTGGAAACAGGGCT	CCACAGTACCTGTTCGGACA	269	263
617	gnl|UMD3.1|GK000001.2 Chromosome 1 AC_000158.1	(TG)7	GGTGTTGTGGGGATGGCTTA	GAGTACTGGAGTGGGTTGCC	185	183
618	gnl|UMD3.1|GK000001.2 Chromosome 1 AC_000158.1	(TG)13	GGCTGGTACCAGGGTCATTC	GAGCACACACACACACACAC	149	143
619	gnl|UMD3.1|GK000001.2 Chromosome 1 AC_000158.1	(AAAC)5	TCACCCACCTTGCCAATGTT	ACTGAGCACACATGAGCACA	239	238
620	gnl|UMD3.1|GK000001.2 Chromosome 1 AC_000158.1	(AT)8	TTGTGAGCCCAGGTTCGATC	CTTTTGTGTCCCTTGCCTGC	144	142
621	gnl|UMD3.1|GK000001.2 Chromosome 1 AC_000158.1	(CA)6	TCCCTTTCTCCCTCCTTCCC	TGCACCCATGAAAGGAAATGC	237	236
622	gnl|UMD3.1|GK000001.2 Chromosome 1 AC_000158.1	(GT)8	TGCACAAACCCATCTCCCTC	GCATGCAAATGCCCACTTGA	271	272
623	gnl|UMD3.1|GK000001.2 Chromosome 1 AC_000158.1	(TG)10	GTCCCAAAGCTACAGCCCAT	TCCTCCGTCCATGGGATTCT	263	261
624	gnl|UMD3.1|GK000001.2 Chromosome 1 AC_000158.1	(TG)21	TGGAGAGGCAGCACATGAAG	GGTGCCTGGTCAGCAGTAAT	282	283
625	gnl|UMD3.1|GK000001.2 Chromosome 1 AC_000158.1	(TG)6	CACCAGGATTGACGCTAGCA	CTGCAGGTAGAACCACCAGG	280	281
626	gnl|UMD3.1|GK000001.2 Chromosome 1 AC_000158.1	(AC)6	AAGAGAAGTGGTGCAGGAGC	TCATGTGCACCTGTGTCCTC	197	181
627	gnl|UMD3.1|GK000001.2 Chromosome 1 AC_000158.1	(TTG)5	ACAGCGGTTATTTCTGGGCA	GGCACTCCAGTTGTAGGGAC	220	218
628	gnl|UMD3.1|GK000001.2 Chromosome 1 AC_000158.1	(GT)11	TGCAGCTCCTTCCCTAGACT	ATTTGCAAAAGCAGAGGCCG	144	145
629	gnl|UMD3.1|GK000001.2 Chromosome 1 AC_000158.1	(AC)20	TCTGGTTGGATCCCTGGGAT	CGACAGCAGAACTCACCAGT	295	291
630	gnl|UMD3.1|GK000001.2 Chromosome 1 AC_000158.1	(GA)6	GGTGTCAACCTAGACGTGGG	CCGAGTGGTAGTTCAGCCTG	243	241
631	gnl|UMD3.1|GK000001.2 Chromosome 1 AC_000158.1	(GT)7	TAAACAGTGTGGAAGCGCCT	AATGTCTGGACCTCCGCAAG	163	161
632	gnl|UMD3.1|GK000001.2 Chromosome 1 AC_000158.1	(TG)16	AGGCCCACCCAGGATAATCT	AAGGATAGAGGAGCCTGGCA	292	302
633	gnl|UMD3.1|GK000001.2 Chromosome 1 AC_000158.1	(CTG)11	GCGACCCCATAGATGGTAGC	CCATGGGGTCGCTAAGAGTC	154	148
634	gnl|UMD3.1|GK000001.2 Chromosome 1 AC_000158.1	(TA)18	TGTCTACAATGCTGGAGGCC	AGGCTCCTCATCCATGGGAT	114	115
635	gnl|UMD3.1|GK000001.2 Chromosome 1 AC_000158.1	(AGC)7	GCTGTGAAAGTGCTGCACTC	AGCGTGTGAGATGAGTGCAA	144	153
636	gnl|UMD3.1|GK000001.2 Chromosome 1 AC_000158.1	(CA)11	GGGAGCTCTATGGGGAAGGA	CAGATTCTTTACCGCTGCGC	263	264
637	gnl|UMD3.1|GK000001.2 Chromosome 1 AC_000158.1	(CTGAT)5	ACTCTGATGCTGGGAGGGAT	CCTGTCCATCACCAACTCCC	130	126
638	gnl|UMD3.1|GK000001.2 Chromosome 1 AC_000158.1	(TA)7	GCACGCTGTTCCTACTTCCT	GAAGAGGAGGTTTGGCAGCT	180	179
639	gnl|UMD3.1|GK000001.2 Chromosome 1 AC_000158.1	(TG)7	ATGAGGTCACCCACAATGGT	CTCAGGAATATGGCTTCCCCC	150	148
640	gnl|UMD3.1|GK000001.2 Chromosome 1 AC_000158.1	(CT)10	GGTCTGTGTGCCACGAGATT	ACCTTTTCCAGTCCTGTGGC	299	303
641	gnl|UMD3.1|GK000001.2 Chromosome 1 AC_000158.1	(CA)7	GTGTTTCCCTTCAGGCTGGT	AAAGGCACACCCAACACTCA	208	205
642	gnl|UMD3.1|GK000001.2 Chromosome 1 AC_000158.1	(TTG)5	GGGAGGGATTGGTAACTGCC	ATGTGGCGCTAGTGGTGAAA	295	309
643	gnl|UMD3.1|GK000001.2 Chromosome 1 AC_000158.1	(TG)13	GGTTTCCTTCCGGGTCAGAG	TACACCCCTCCTCGTACCAG	206	210
644	gnl|UMD3.1|GK000001.2 Chromosome 1 AC_000158.1	(TG)12	GCCCTCCAGTTCTTCTGTCC	CCAGGCATGAACACTGGAGT	296	304
645	gnl|UMD3.1|GK000001.2 Chromosome 1 AC_000158.1	(AGC)5	GCCCTCCAGTTCTTCTGTCC	CCAGGCATGAACACTGGAGT	296	304
646	gnl|UMD3.1|GK000001.2 Chromosome 1 AC_000158.1	(AGC)7	GTGACTTTGGTCCAGAGGCA	AGACACGGCTTCAATCCCTG	272	273
647	gnl|UMD3.1|GK000001.2 Chromosome 1 AC_000158.1	(TA)7	CAGGTCTTAGCTGGGTCACG	AGACTCCATGCTCCCAATGC	128	132
648	gnl|UMD3.1|GK000001.2 Chromosome 1 AC_000158.1	(TG)7	ACCCCCAATCCCATGATCAAC	TGAACCTGTCATAGAAGTGGCA	221	223
649	gnl|UMD3.1|GK000001.2 Chromosome 1 AC_000158.1	(AAC)6	TTGGGTCGCAGAGTCAAGAC	CATGCACACACTTTCGGCAA	157	154
650	gnl|UMD3.1|GK000001.2 Chromosome 1 AC_000158.1	(CA)6	GCCCTGCTCCAACTTTCTCT	GAAGAGATGGGGTGGGGTTG	295	291
651	gnl|UMD3.1|GK000001.2 Chromosome 1 AC_000158.1	(AT)10	TGGCAAAAGGAGAGAGCAGG	AATGGAAGCTCAGAGGGTGC	267	269
652	gnl|UMD3.1|GK000001.2 Chromosome 1 AC_000158.1	(AC)17	AGGAGATCAGCCCTGGGATT	ATCCCTCCCAGCATCAGAGT	116	118
653	gnl|UMD3.1|GK000001.2 Chromosome 1 AC_000158.1	(TGC)5	TGTCGTGTCTGACTCTTGGC	CGTGGGAGTGGCAAAAACTG	300	301
654	gnl|UMD3.1|GK000001.2 Chromosome 1 AC_000158.1	(AGC)5	TGTCGTGTCTGACTCTTGGC	CGTGGGAGTGGCAAAAACTG	300	301
655	gnl|UMD3.1|GK000001.2 Chromosome 1 AC_000158.1	(TG)13	GAGGTTGCGGAGACTGTGAA	GAGACAGGGGATGAAGGCAC	163	181
656	gnl|UMD3.1|GK000001.2 Chromosome 1 AC_000158.1	(GT)7	ATTTGTGCCTTAGGGGTGGG	AAGAACAGCCTGCTTCCCTC	154	153
657	gnl|UMD3.1|GK000001.2 Chromosome 1 AC_000158.1	(TA)8	AGCGTGTGAGATGAGTGCAA	GCTGCACTCAATATGCCAGC	138	142
658	gnl|UMD3.1|GK000001.2 Chromosome 1 AC_000158.1	(GT)15	AGCCGGGTTTTGAAAGGAGA	CTCCCCCTACACACACACAC	126	122
659	gnl|UMD3.1|GK000001.2 Chromosome 1 AC_000158.1	(AT)13	CACACGGCCACAGTCTTAGT	ACGGACAAGAAAGCACTGGT	288	255
660	gnl|UMD3.1|GK000001.2 Chromosome 1 AC_000158.1	(AT)6	GCCCACTTGAAAGGCCAAAC	AACCACCACCACAGAGTTGG	272	273
661	gnl|UMD3.1|GK000001.2 Chromosome 1 AC_000158.1	(TG)11	AAAACCCTGATGCTGGGAGG	CCTGTCCATCACCAACTCCC	129	128
662	gnl|UMD3.1|GK000001.2 Chromosome 1 AC_000158.1	(TA)6	ATCCCCTCCCTTCTCCTCTG	TGGGTGGGCCTGGAGATTAT	179	177
663	gnl|UMD3.1|GK000001.2 Chromosome 1 AC_000158.1	(AGC)6	TGGGGTCGCTAAGAGTCAGA	CCAGGCAAGAACACTGGAGT	103	104
664	gnl|UMD3.1|GK000001.2 Chromosome 1 AC_000158.1	(AG)7	TGCCAGTCCCCTGTTTTGTT	TATGTGGCCAAACACCGACT	270	262
665	gnl|UMD3.1|GK000001.2 Chromosome 1 AC_000158.1	(AT)11	TCAGTGAGGACCTACGGTGT	GCCCATCCACCTAGGCTCTA	231	240
666	gnl|UMD3.1|GK000001.2 Chromosome 1 AC_000158.1	(CA)6	CTCCAAAAGCCAAGCCACAC	CTTGAGCTGTGTGTGTGTGC	217	219
667	gnl|UMD3.1|GK000001.2 Chromosome 1 AC_000158.1	(AC)8	GTACCTGGCGTCCACTCAAA	TGTGTAGACCTTTCACCGCC	196	194
668	gnl|UMD3.1|GK000001.2 Chromosome 1 AC_000158.1	(AT)8	TGCTTCACCACAACCCAGTT	ACTATAGGGCCCTTGCAGGA	285	292
669	gnl|UMD3.1|GK000001.2 Chromosome 1 AC_000158.1	(TG)14	TTCCAGACAACCAGGAGCAC	CCCTCCCTACACACACACAC	265	267
670	gnl|UMD3.1|GK000001.2 Chromosome 1 AC_000158.1	(AGC)6	TGTTTCTGGGCACTGTGGTT	AAACAGGACAGCAGCAGGTT	221	220
671	gnl|UMD3.1|GK000001.2 Chromosome 1 AC_000158.1	(TAT)5	AGCCACCAGGGAAAGCATAC	ATTCAGCAAGTCGGGGTGAG	153	149
672	gnl|UMD3.1|GK000001.2 Chromosome 1 AC_000158.1	(TA)6	CTGGGCTTCCTGAAACTGGT	TGTGTCTCCAACCACAGCAA	158	156
673	gnl|UMD3.1|GK000001.2 Chromosome 1 AC_000158.1	(AT)20	CCAGTACAAGGTCCACGCAT	TACATATGTCCCCCTCCCCC	123	122
674	gnl|UMD3.1|GK000001.2 Chromosome 1 AC_000158.1	(TA)8	CTGGATGACAGCCCCCAAAT	CTGGTTCTGGATGCAGTGGT	185	180
675	gnl|UMD3.1|GK000001.2 Chromosome 1 AC_000158.1	(AT)26	TCCATGAGGGAGGCAGGTAA	ATGGTTGGGGATGCTCCAAG	190	170
676	gnl|UMD3.1|GK000001.2 Chromosome 1 AC_000158.1	(GA)8	GAAGGCAGTTAGCTGAGCCA	TCTTCATACCCTCCCTGCCA	245	243
677	gnl|UMD3.1|GK000001.2 Chromosome 1 AC_000158.1	(AG)6	GGGATGGAGTGGGAAGGTTG	ACACTTGCCATCCACTCCAG	204	202
678	gnl|UMD3.1|GK000001.2 Chromosome 1 AC_000158.1	(AT)7	GATGCCTCTGTCTGCTGGAA	ACACAGGCTCCTTCATGTGG	267	265
679	gnl|UMD3.1|GK000001.2 Chromosome 1 AC_000158.1	(CTG)6	ATCTCTCACTGCTGCTGCTG	GTGAGCTGCAGTAATGGGGT	207	201
680	gnl|UMD3.1|GK000001.2 Chromosome 1 AC_000158.1	(ACA)5	CAAATCCACCATGCCAAGCC	ATGGGACCCATGAGAGGTGA	174	173
681	gnl|UMD3.1|GK000001.2 Chromosome 1 AC_000158.1	(TG)12	CATTGGGCTGTGTGTGTGTG	AGAGGTCTAGGCTTCCCAGG	241	245
682	gnl|UMD3.1|GK000001.2 Chromosome 1 AC_000158.1	(AT)6	ATGAGGGAGGGAGGCTTTCT	ATGGTCTTCAGTCTGCCAGC	295	297
683	gnl|UMD3.1|GK000001.2 Chromosome 1 AC_000158.1	(AC)21	TCTCCTTCTCCTTGCCCTGT	GGTGTGTGTGTGTGTGTGTG	145	142
684	gnl|UMD3.1|GK000001.2 Chromosome 1 AC_000158.1	(AAC)5	CAGGGTATAGAGCAGCAGCC	TCTCCTGGGCTGTAGTCCTC	255	257
685	gnl|UMD3.1|GK000001.2 Chromosome 1 AC_000158.1	(AC)11	GGGCTTGGACAGAAGAGAGG	AGCTAGACCACCACCCTCAT	229	230
686	gnl|UMD3.1|GK000001.2 Chromosome 1 AC_000158.1	(AT)8	GGGCTTGGACAGAAGAGAGG	AGCTAGACCACCACCCTCAT	229	230
687	gnl|UMD3.1|GK000001.2 Chromosome 1 AC_000158.1	(TC)6	GCTGTCACAAGGAGAGGGTC	AGCCAGAGTGGGAGAGAGAG	245	246
688	gnl|UMD3.1|GK000001.2 Chromosome 1 AC_000158.1	(CTGAT)5	AGTCTGATGCTGGGAGGGAT	CCTGTCCATCACCAACTCCC	123	126
689	gnl|UMD3.1|GK000001.2 Chromosome 1 AC_000158.1	(GCT)5	GTGCAGAAGCCCAACACAAG	ATAGACAGAGGAGCCTGGCA	193	195
690	gnl|UMD3.1|GK000001.2 Chromosome 1 AC_000158.1	(AT)19	CTCTGCCCCAGACAGAGTTG	CATGGTCTGGAAGGGCAGTT	238	239
691	gnl|UMD3.1|GK000001.2 Chromosome 1 AC_000158.1	(CA)9	GGCTTCCTTGGTGGCTAAGT	TGCAACCCCATAGACTGCAG	185	183
692	gnl|UMD3.1|GK000001.2 Chromosome 1 AC_000158.1	(TG)21	TGTGTGTGTGTGAGTGTGCT	CAACCGTGGATGGGAGGAAA	126	127
693	gnl|UMD3.1|GK000001.2 Chromosome 1 AC_000158.1	(TG)7	CCACCTGGCAATGAAGGAGT	TCCCCTGGACTATAGCCCAC	147	146
694	gnl|UMD3.1|GK000001.2 Chromosome 1 AC_000158.1	(CA)7	ATACCTTGGTCTGCACTGCC	AATGGTTCGGCAGTAAGGGG	174	173
695	gnl|UMD3.1|GK000001.2 Chromosome 1 AC_000158.1	(AT)7	TTACTGCACCCGATCACCAC	GGCTCCTGCTTTCTCACCAT	143	144
696	gnl|UMD3.1|GK000001.2 Chromosome 1 AC_000158.1	(TA)6	CCACAAAGGCACACAGCTTC	ACAGGAAGTGTCAGCTGAGC	178	177
697	gnl|UMD3.1|GK000001.2 Chromosome 1 AC_000158.1	(TG)14	TGCCTCCCATGCAGTAAGTG	GTCGCTGAACACACACACAC	274	276
698	gnl|UMD3.1|GK000001.2 Chromosome 1 AC_000158.1	(TG)8	CTCGGAGGCTTTGCTGAAGA	CAGGAAGATCCCCTGGAGGA	281	283
699	gnl|UMD3.1|GK000001.2 Chromosome 1 AC_000158.1	(CA)8	AGTCAGGGAGGTTTGGGACT	AGGCAGGCCATAAGGGTAGA	292	293
700	gnl|UMD3.1|GK000001.2 Chromosome 1 AC_000158.1	(GTT)5	AGAAATTGGGCACTGAGGGG	GGTCCCCACCAATTCACCAT	136	135
701	gnl|UMD3.1|GK000001.2 Chromosome 1 AC_000158.1	(TGC)7	GCTTCTAAGATCCGACCGGG	CCGGCTGATCCAGGGTATTC	267	265
702	gnl|UMD3.1|GK000001.2 Chromosome 1 AC_000158.1	(AG)7	CCACACTCGCCTCCTCTTTT	TGGCACATGAGCTTTGTTGC	182	180
703	gnl|UMD3.1|GK000001.2 Chromosome 1 AC_000158.1	(TGC)6	GGGAGTTTGGGGGAGAAAGG	GTCTATGGGGTCGCACAGAG	260	257
704	gnl|UMD3.1|GK000001.2 Chromosome 1 AC_000158.1	(CCG)11	AGCCCGACGAGCTTTGTTAA	TAGCGATGTGTGTGGGGTTC	212	209
705	gnl|UMD3.1|GK000001.2 Chromosome 1 AC_000158.1	(GA)6	CTCAGGCACCCTCTCAATGG	ATCAGAGCTCTGGTCCCCAT	177	181
706	gnl|UMD3.1|GK000001.2 Chromosome 1 AC_000158.1	(AG)6	CTCAGGCACCCTCTCAATGG	ATCAGAGCTCTGGTCCCCAT	177	181
707	gnl|UMD3.1|GK000001.2 Chromosome 1 AC_000158.1	(TG)9	GTGCAACTGCCTCCAGATCT	TCCACCCATGGCTGATTCAC	247	263
708	gnl|UMD3.1|GK000001.2 Chromosome 1 AC_000158.1	(AGC)5	AGCAGCAGCAGCCTTCTTTA	GGTAGGAGGGGGTTCAGGAT	229	228
709	gnl|UMD3.1|GK000001.2 Chromosome 1 AC_000158.1	(AC)15	TGCCCACACTGAGCTAACTG	GGTTCTATCCTGCCTGCCTC	258	251
710	gnl|UMD3.1|GK000001.2 Chromosome 1 AC_000158.1	(AC)23	AGGGGCTGGAAGAGAGAGAG	TACAGAAAGGTCCACGCACC	293	289
711	gnl|UMD3.1|GK000001.2 Chromosome 1 AC_000158.1	(CCT)7	GGTTCTGGATCCCTCCTCCT	GGCAGTGGCTGAAGGAAGAT	184	187
712	gnl|UMD3.1|GK000001.2 Chromosome 1 AC_000158.1	(TG)12	GCAGTGTTGGAATGAGCAGC	TGGACACACACACACACACA	139	135
713	gnl|UMD3.1|GK000001.2 Chromosome 1 AC_000158.1	(TA)11	AGCTCCGGAATGGTCCTAGT	CCTGCCCCCAAATCAGCTAA	294	285
714	gnl|UMD3.1|GK000001.2 Chromosome 1 AC_000158.1	(TA)7	CTCCCTCAGTTTGACCCACC	CAGGCCAAAGTCAAACTGCC	200	199
715	gnl|UMD3.1|GK000001.2 Chromosome 1 AC_000158.1	(TGC)8	TAAGGATTGCTGCTGCTGCT	CACGACTGAGCGACTTCACT	192	189
716	gnl|UMD3.1|GK000001.2 Chromosome 1 AC_000158.1	(AGC)5	GCAGCAGCAGCAGAGTTTTT	TCTCTAGGGCCCTCACCTTC	198	199
717	gnl|UMD3.1|GK000001.2 Chromosome 1 AC_000158.1	(TGC)5	CTTTTGCCCTCCGTCTTTCG	ACTCCAGTGTTCTTGCCTGG	218	221
718	gnl|UMD3.1|GK000001.2 Chromosome 1 AC_000158.1	(CTG)5	GTTCCCCCAAGTTCCAGGAG	CCATGGGGTCGCTAAGAGTC	230	239
719	gnl|UMD3.1|GK000001.2 Chromosome 1 AC_000158.1	(GT)13	CCTTTCAGCGTGTGTGTGTG	AGTGAGAATGTTGCTGGGGG	248	244
720	gnl|UMD3.1|GK000001.2 Chromosome 1 AC_000158.1	(AC)6	ACCACCACTCACTTACTGCG	CTTCATTGAGCCGCCCTTTG	245	246
721	gnl|UMD3.1|GK000001.2 Chromosome 1 AC_000158.1	(CA)15	CCATCAAAGGGTTCGCCTCT	GGTGTGTGTGTGTGTGTGTG	247	249
722	gnl|UMD3.1|GK000001.2 Chromosome 1 AC_000158.1	(TGC)5	GTCCCCTAGTCCTGTGTCCT	GTCGCACAGAGTCAGACACA	162	165
723	gnl|UMD3.1|GK000001.2 Chromosome 1 AC_000158.1	(TA)7	AGGAGATCAGCCCTGGGATT	CCTGTCCATCACCAACTCCC	205	224
724	gnl|UMD3.1|GK000001.2 Chromosome 1 AC_000158.1	(AGC)7	AGTGGTGGAGAAGGCAATGG	GGGAAGTCGCTCAGTCACAA	112	111
725	gnl|UMD3.1|GK000001.2 Chromosome 1 AC_000158.1	(AT)18	ACAAACCAGCCCACTGTATGA	GTTGCTCCCAAGGATTCCCA	295	294
726	gnl|UMD3.1|GK000001.2 Chromosome 1 AC_000158.1	(AATG)5	TGCCTGGCTGAGATTGAGTG	TCCCAAAGGGTTTCTGCACT	292	288
727	gnl|UMD3.1|GK000001.2 Chromosome 1 AC_000158.1	(AGC)8	GTTGGTAGGCTGCAGTCCAT	CTCTGTGCGACCCCATAGAC	176	177
728	gnl|UMD3.1|GK000001.2 Chromosome 1 AC_000158.1	(AGC)5	ACGACTGAACGACTTCGCTT	ACCCTATAGAAGGCAGCCCA	127	128
729	gnl|UMD3.1|GK000001.2 Chromosome 1 AC_000158.1	(AGC)6	GTCGGACATGACTGAAGCCA	CTGAAGGCAAAGGAGGAGGG	285	279
730	gnl|UMD3.1|GK000001.2 Chromosome 1 AC_000158.1	(AC)8	GAAGAAAAACTGGCCGCTGG	GTGTGTGTATGCCGTCTCCA	295	294
731	gnl|UMD3.1|GK000001.2 Chromosome 1 AC_000158.1	(AG)8	GGCCAGCTGTTAGGCAGTTA	CTTGGGTGCATTTTCCTGCC	167	169
732	gnl|UMD3.1|GK000001.2 Chromosome 1 AC_000158.1	(AC)8	TCCCCAACACACTCACACAC	GTGAGAGCATGGGAGCAAGT	286	284
733	gnl|UMD3.1|GK000001.2 Chromosome 1 AC_000158.1	(GCT)5	CCATGGGCTTGCAAACTGTC	GCCCATTTCCTCCACTTGGA	118	122
734	gnl|UMD3.1|GK000001.2 Chromosome 1 AC_000158.1	(TAG)5	AGTCCACTAGGCTCCTTGGT	CTGGGGCATGGGTCTTTTCT	270	272
735	gnl|UMD3.1|GK000001.2 Chromosome 1 AC_000158.1	(AAC)6	AGGCACTGTAACAACAACAACA	TGTGCAGAAGTTTTGGAAACCC	268	267
736	gnl|UMD3.1|GK000001.2 Chromosome 1 AC_000158.1	(AT)21	AGTGTGATGCAGTCTGTGGG	CTGGAGGTGAAAGAGGGCAG	198	194
737	gnl|UMD3.1|GK000001.2 Chromosome 1 AC_000158.1	(TG)12	GTTGCCAGTTTGGTGCCATT	GGGTGGGGAAGATCCTTTGG	284	290
738	gnl|UMD3.1|GK000001.2 Chromosome 1 AC_000158.1	(AT)8	CAAATCTGGCCTGGTCCTGA	AGCAGCTTATCCACACAGCA	263	262
739	gnl|UMD3.1|GK000001.2 Chromosome 1 AC_000158.1	(AT)14	AATCCTGGAGTGCTGTGGTC	GCTCCTCTGTCCATGCCTAG	289	275
740	gnl|UMD3.1|GK000001.2 Chromosome 1 AC_000158.1	(AC)15	TTTGCTGCATGCCTGGAAAC	GATGAGGGGTGTGTGTGTGT	204	206
741	gnl|UMD3.1|GK000001.2 Chromosome 1 AC_000158.1	(TA)6	TTTGCTGCATGCCTGGAAAC	GATGAGGGGTGTGTGTGTGT	204	206
742	gnl|UMD3.1|GK000001.2 Chromosome 1 AC_000158.1	(CA)6	TGGTGAGTGGGAGAGGGAAA	TTTCCATGCAACCAACCAGA	221	222
743	gnl|UMD3.1|GK000001.2 Chromosome 1 AC_000158.1	(AT)6	ACCTCACCCCTCCTCATGAA	TCTTTCCTCACGTGGGCTTC	233	235
744	gnl|UMD3.1|GK000001.2 Chromosome 1 AC_000158.1	(TA)10	ACCTCACCCCTCCTCATGAA	TCTTTCCTCACGTGGGCTTC	233	235
745	gnl|UMD3.1|GK000001.2 Chromosome 1 AC_000158.1	(ACTGA)5	AGGAGATCAGCCCTGGGATT	CCTGTCCATCACCAACTCCC	223	224
746	gnl|UMD3.1|GK000001.2 Chromosome 1 AC_000158.1	(TG)8	ATTTGGCTTTGGGGGCTGTT	CCTTGTGGCTCAGCTGGTAA	157	159
747	gnl|UMD3.1|GK000001.2 Chromosome 1 AC_000158.1	(TA)10	CTCCTATCCAGGCTGCCATG	CTACGGTGTCGCACAGAGTT	173	176
748	gnl|UMD3.1|GK000001.2 Chromosome 1 AC_000158.1	(TA)6	CCTCTTTCCAGATGCCAGCA	TGGTGGGATTTGCCAGACAA	298	296
749	gnl|UMD3.1|GK000001.2 Chromosome 1 AC_000158.1	(AC)12	GCTTCCAAACAGGCAGCTTC	GGTGTGTGTGTGTGTGTGTG	262	264
750	gnl|UMD3.1|GK000001.2 Chromosome 1 AC_000158.1	(CTG)5	GACTCCATAGACAGCAGCCC	GGCAACCCACTCCAGTACTC	218	217
751	gnl|UMD3.1|GK000001.2 Chromosome 1 AC_000158.1	(AG)7	GGGTAGGGCAAAGCTACCTG	ACTCTCTCTCCCTCACCCAC	159	161
752	gnl|UMD3.1|GK000001.2 Chromosome 1 AC_000158.1	(CA)6	GCAGAAACTGTGCTGTGCTC	CCTCCCCATCAGTTGCCATT	126	127
753	gnl|UMD3.1|GK000001.2 Chromosome 1 AC_000158.1	(TG)14	CATCCAGTTGAAAGGGGCCT	CACACACACACACACACACA	279	281
754	gnl|UMD3.1|GK000001.2 Chromosome 1 AC_000158.1	(AT)10	AGGACTCACCATCCCCAGAA	ATCCAAGCTTTCAGGCCTCC	179	178
755	gnl|UMD3.1|GK000001.2 Chromosome 1 AC_000158.1	(AT)8	TGTCCATCACCAATTCCCGG	ACTCTGATGCTGGGAGGGAT	121	124
756	gnl|UMD3.1|GK000001.2 Chromosome 1 AC_000158.1	(CA)9	AGCTCACCTTCTCCTAGGGG	CATCCTGTTTGTGGGTTGCG	245	243
757	gnl|UMD3.1|GK000001.2 Chromosome 1 AC_000158.1	(AAT)5	GGGCCTTAGGAAGTATCGCC	TTTCAGTCCTGTGGCCACTG	150	151
758	gnl|UMD3.1|GK000001.2 Chromosome 1 AC_000158.1	(AT)9	CTCATCCCTCTGGCAGTCAC	AGGCAAATCAGGTGGTCTGG	299	295
759	gnl|UMD3.1|GK000001.2 Chromosome 1 AC_000158.1	(TA)9	TGGACTGGCGATTCGTTTCA	GGTGGATGAAACTGGAGCCT	250	248
760	gnl|UMD3.1|GK000001.2 Chromosome 1 AC_000158.1	(GT)16	TAGCAAGACCAGGGCTTGTG	ACTTGCTCAGGTCACGTAGC	295	297
761	gnl|UMD3.1|GK000001.2 Chromosome 1 AC_000158.1	(TGC)10	CTGCTGCTGCTGCTTAATCG	GGGTCGCAAAGAGTCAGACA	191	192
762	gnl|UMD3.1|GK000001.2 Chromosome 1 AC_000158.1	(AC)23	TCTCTCTGGAGGTCAGGTGG	AGACCAGGGAGAGGCCTAAG	285	279
763	gnl|UMD3.1|GK000001.2 Chromosome 1 AC_000158.1	(TG)19	AGGGGTCAGTAGGAGAGCAG	AGCTGGGGTCACTGGATTTG	192	174
764	gnl|UMD3.1|GK000001.2 Chromosome 1 AC_000158.1	(TA)13	TCCGTCTGCTCCTGATCAGT	GGAGTGGGTGAAATGGCTGA	277	283
765	gnl|UMD3.1|GK000001.2 Chromosome 1 AC_000158.1	(CA)20	ATCCATGGCCAGGACTTTGG	ACAAGACTGGAGCCTCAAGC	146	140
766	gnl|UMD3.1|GK000001.2 Chromosome 1 AC_000158.1	(AT)9	TAGAACGCACTGGGCACATT	ACTTGAGCCACCTGAGAAGC	272	270
767	gnl|UMD3.1|GK000001.2 Chromosome 1 AC_000158.1	(CA)8	CTTGGTTACCTCAGCCCCAG	TGTCGCATCCCTGAAGCAAT	132	138
768	gnl|UMD3.1|GK000001.2 Chromosome 1 AC_000158.1	(CA)7	CTCCTCAAGTGAGCCCAACA	TCCATGCCTGCTGTTTTTGC	137	135
769	gnl|UMD3.1|GK000001.2 Chromosome 1 AC_000158.1	(AT)22	CCCCTGGCAATCACCATTCT	GCGGGCTACAGTCCATAGAG	299	290
770	gnl|UMD3.1|GK000001.2 Chromosome 1 AC_000158.1	(TGT)5	ACATGGCCCATCACAGTCAG	CAAAGTGGAGGGAGCCAGAG	223	222
771	gnl|UMD3.1|GK000001.2 Chromosome 1 AC_000158.1	(ATGT)5	CCTCCTTGCTGCTGCTAAGT	GGCAACCCACTCCAGTACTC	264	261
772	gnl|UMD3.1|GK000001.2 Chromosome 1 AC_000158.1	(AC)6	GGGCCAAGAATACCAGGCAT	ATAGGGCAAGAGCTGAGGGA	278	265
773	gnl|UMD3.1|GK000001.2 Chromosome 1 AC_000158.1	(ATG)5	GAAGTGTCCCCTTCTCAGCC	GAACAGGTGATGGGGTGACA	114	132
774	gnl|UMD3.1|GK000001.2 Chromosome 1 AC_000158.1	(AC)12	AAGGGATTGGGGAGGGGAAT	GTTGGTGATGGACAGGGAGG	259	257
775	gnl|UMD3.1|GK000001.2 Chromosome 1 AC_000158.1	(AT)11	TTAGTTCTGGGCAGCCAGTG	CCCCACTGTGGCTAAATCCA	181	183
776	gnl|UMD3.1|GK000001.2 Chromosome 1 AC_000158.1	(AG)7	TCCGGGTAAACTTGTCAGGC	GACTTTACTGGGGGCTGTCC	155	153
777	gnl|UMD3.1|GK000001.2 Chromosome 1 AC_000158.1	(AGC)5	CATGACCAGGCCCAGTTGAT	TCAGTTGTGTCCGACTCTGC	266	258
778	gnl|UMD3.1|GK000001.2 Chromosome 1 AC_000158.1	(TA)21	AGCCTTCCAGTCTCCTCCAT	GTTTGTCCCACCGTCTCCTT	238	215
779	gnl|UMD3.1|GK000001.2 Chromosome 1 AC_000158.1	(TG)6	CCCATCATCCCCAAACCCAA	GGTTGTCTTGGGGAAGAGGG	196	193
780	gnl|UMD3.1|GK000001.2 Chromosome 1 AC_000158.1	(AGC)6	GAAGTGTAGGGGTTGGGGTG	TGGCAACCCACTTGTGTTCT	216	213
781	gnl|UMD3.1|GK000001.2 Chromosome 1 AC_000158.1	(GCT)6	CTCAAGAGGCAGGTCAGGTG	TTCTCCAAGCCAGGCTTCAG	299	253
782	gnl|UMD3.1|GK000001.2 Chromosome 1 AC_000158.1	(GTGC)6	AGCATGGTGTTCGGCATGTA	TCTCCGTGGTCTCAGCAAAC	222	221
783	gnl|UMD3.1|GK000001.2 Chromosome 1 AC_000158.1	(GCT)5	CTGATTTCCAGTGCCCAGGT	AGCAGGCTTTGAGGTCTTCC	278	279
784	gnl|UMD3.1|GK000001.2 Chromosome 1 AC_000158.1	(CA)8	ACGCCAGTGTTCTTACCTGG	ACCGTATAGCCCACCTGACT	155	158
785	gnl|UMD3.1|GK000001.2 Chromosome 1 AC_000158.1	(GT)8	TGGGCATCCAGTTGTCAGAC	ACTCCATGGACAGAGGAGCT	266	260
786	gnl|UMD3.1|GK000001.2 Chromosome 1 AC_000158.1	(AT)8	CCTCACCACTCACACTGCAA	GGTGGAGAGAGCCTTTTGTCA	184	180
787	gnl|UMD3.1|GK000001.2 Chromosome 1 AC_000158.1	(TA)6	GTGAGGGAGTTGCAGGATCC	GTGCAAGGCCCATAGGAACT	198	202
788	gnl|UMD3.1|GK000001.2 Chromosome 1 AC_000158.1	(TG)7	AGGAGGCTGGAGGACTACAG	AACACAGCTGGGGAAAACCA	200	198
789	gnl|UMD3.1|GK000001.2 Chromosome 1 AC_000158.1	(GA)6	GGAAGCAGGCCTCTGACATT	TGCCATGAAAGCTGGCAAAC	281	282
790	gnl|UMD3.1|GK000001.2 Chromosome 1 AC_000158.1	(TG)6	TTGGGGAGAAAGATTGGGCA	GGTTGGGGGTCTGGCTAATT	134	158
791	gnl|UMD3.1|GK000001.2 Chromosome 1 AC_000158.1	(AC)6	TTGGGGAGAAAGATTGGGCA	GGTTGGGGGTCTGGCTAATT	134	158
792	gnl|UMD3.1|GK000001.2 Chromosome 1 AC_000158.1	(AG)6	ACTTGTAGGCCAGGAGGGAA	GCAGCAGCAGCAACACTCTA	139	140
793	gnl|UMD3.1|GK000001.2 Chromosome 1 AC_000158.1	(TCAGT)5	CTCTGTGCTGTAGGCTGGTC	AGGCCTCAGACATCAGTCCT	117	116
794	gnl|UMD3.1|GK000001.2 Chromosome 1 AC_000158.1	(CTG)8	CCATGTTCCCATCACCTGCT	GAGTCGCTAAGAGTCGGACG	213	210
795	gnl|UMD3.1|GK000001.2 Chromosome 1 AC_000158.1	(AGC)7	TGTAGTCCATGGGGTCGCTA	CCAGGCAAGAACACTGGAGT	112	106
796	gnl|UMD3.1|GK000001.2 Chromosome 1 AC_000158.1	(TGC)5	AGAGGTCTAAGGGTGTGCCA	AGGGACAGAGGAGCCTAGTG	261	257
797	gnl|UMD3.1|GK000001.2 Chromosome 1 AC_000158.1	(TA)9	CCCTTCATACCAGCCTGCAA	AGGGCCTCTGATCATGTCCT	236	241
798	gnl|UMD3.1|GK000001.2 Chromosome 1 AC_000158.1	(AT)9	AGGAGATCAGCCCTGGGATT	CCCTGTCCATCACCAACTCC	226	225
799	gnl|UMD3.1|GK000001.2 Chromosome 1 AC_000158.1	(TG)7	CCAGCAGGCTAGCTTTCCTT	AACGCCACCAATCCATGACT	296	295
800	gnl|UMD3.1|GK000001.2 Chromosome 1 AC_000158.1	(TGC)5	TTGCCCCAATTACCATCCCC	TTGGCAGGCTACAGTCCATG	282	284
801	gnl|UMD3.1|GK000001.2 Chromosome 1 AC_000158.1	(AC)12	AGCATTGCCAACCCACGATA	TTTGCCAGGCGAGAGTACTG	219	222
802	gnl|UMD3.1|GK000001.2 Chromosome 1 AC_000158.1	(AT)7	GATGGGACGAGGATTTGGGG	TGGAAGACAGCTTGGCAGTT	291	289
803	gnl|UMD3.1|GK000001.2 Chromosome 1 AC_000158.1	(AT)6	CTGGCCACTTTCTGGAGAGG	GGCCCAAGAATCCAGACTGA	291	284
804	gnl|UMD3.1|GK000001.2 Chromosome 1 AC_000158.1	(TG)7	TGGGATGACATGGCTTGTGT	TTATGGGCTTCCCTCATGGC	249	278
805	gnl|UMD3.1|GK000001.2 Chromosome 1 AC_000158.1	(GCT)7	GCTGAGCCTGAGGTTGACAT	GCAGCAACAAAGACCCAGTG	116	114
806	gnl|UMD3.1|GK000001.2 Chromosome 1 AC_000158.1	(CTG)5	AGACACTGGGGGAGTTGAGT	AAGTTGAGGGTTGGGCAACA	210	209
807	gnl|UMD3.1|GK000001.2 Chromosome 1 AC_000158.1	(TG)26	TTTCAGGTGTGCAGCAGAGT	AGGCTTCCCAGGTAGCACTA	284	276
808	gnl|UMD3.1|GK000001.2 Chromosome 1 AC_000158.1	(TG)14	TCAGACACCTCAGCCTCTCT	AGAAGCTCCCATTTCTGGCC	294	293
809	gnl|UMD3.1|GK000001.2 Chromosome 1 AC_000158.1	(TG)12	TGCAGTGGCTCTTACAAGCA	GGTCACAGCTGAAGGGACAA	289	287
810	gnl|UMD3.1|GK000001.2 Chromosome 1 AC_000158.1	(AT)17	TTTCGCCTGAGGACTCACAC	TAGAGGGGTGAGATGGTGGG	228	221
811	gnl|UMD3.1|GK000001.2 Chromosome 1 AC_000158.1	(CA)6	CTCAGCTCCACTGCCTCAAA	GCAAGAGTACTGGAGTGGGG	300	294
812	gnl|UMD3.1|GK000001.2 Chromosome 1 AC_000158.1	(TGC)7	GCAAATTCCCGTTGGCTCTC	GCAGCAGCAGCAATGCATAT	199	198
813	gnl|UMD3.1|GK000001.2 Chromosome 1 AC_000158.1	(AC)14	GCATGGACACACACACACAC	CTTTGAAGCCAAGCACCGAC	135	139
814	gnl|UMD3.1|GK000001.2 Chromosome 1 AC_000158.1	(CTG)7	CCTTCTTTTGCCTGCTGCTG	CACGACTGAGCGACTTCACT	191	194
815	gnl|UMD3.1|GK000001.2 Chromosome 1 AC_000158.1	(CTG)10	TTCTACCTGTCTGCTGCTGC	TGCCTGGAGAATCTCAGGGA	120	116
816	gnl|UMD3.1|GK000001.2 Chromosome 1 AC_000158.1	(TTG)5	CCATCCTTCGGTGCTCAGTT	AACCAGACAAAGGTGCCACA	272	273
817	gnl|UMD3.1|GK000001.2 Chromosome 1 AC_000158.1	(AGC)5	GCTGAGAGCACTGCAGAGAA	TCGTGTCTGACTCCTAGCGA	234	235
818	gnl|UMD3.1|GK000001.2 Chromosome 1 AC_000158.1	(AC)6	ACCCAACACACACACACAGT	AGCTGGGGGTGTGATCAATG	277	280
819	gnl|UMD3.1|GK000001.2 Chromosome 1 AC_000158.1	(CAA)5	GTCCATACTGCTCAAAGCCCT	GCAAGTGTGATGCCCATAGC	173	174
820	gnl|UMD3.1|GK000001.2 Chromosome 1 AC_000158.1	(TG)19	CCAGCCCCATATGTGTGTGT	TTGTGACCCCATGAATCGCA	286	282
821	gnl|UMD3.1|GK000001.2 Chromosome 1 AC_000158.1	(AGC)7	AAAGTCCCAGGGATGGAGGA	CTCTGTGCGACCCCATAGAC	198	199
822	gnl|UMD3.1|GK000001.2 Chromosome 1 AC_000158.1	(ACTGA)5	ACTCTGATGCTGGGAGGGAT	CCTCCCTGTCCATCACCAAC	128	130
823	gnl|UMD3.1|GK000001.2 Chromosome 1 AC_000158.1	(GT)8	TCCCTTATTTGCAGCGGTGT	TTTCTCCTTACCGGACACGC	269	267
824	gnl|UMD3.1|GK000001.2 Chromosome 1 AC_000158.1	(GTT)5	GTTCAGTCACTCGGTCGTGT	GATGGCATCACCGACTCGAT	123	125
825	gnl|UMD3.1|GK000001.2 Chromosome 1 AC_000158.1	(TG)10	GAGGAGGGTGAGGGAGCTAA	GGCTACCCGCTCCAGTATTC	252	253
826	gnl|UMD3.1|GK000001.2 Chromosome 1 AC_000158.1	(AT)20	CCTAGCAGTTCCCATCAGCC	CTTGGGCTCTCTGCTGTTGA	144	146
827	gnl|UMD3.1|GK000001.2 Chromosome 1 AC_000158.1	(CAA)5	CCTAGCAGTTCCCATCAGCC	CTTGGGCTCTCTGCTGTTGA	144	146
828	gnl|UMD3.1|GK000001.2 Chromosome 1 AC_000158.1	(AGC)5	TCTGCTCTCCTACCTGTCCC	GAGGGTCAGAGCTAAGGGGA	272	273
829	gnl|UMD3.1|GK000001.2 Chromosome 1 AC_000158.1	(AT)8	CCTCCTTTTTGCCCACTTGC	TGACCAAACGTCTGACCCTG	297	299
830	gnl|UMD3.1|GK000001.2 Chromosome 1 AC_000158.1	(CA)8	GGCTAAGCACACACACACAC	TTGCATTCCCACTACAGGCT	141	143
831	gnl|UMD3.1|GK000001.2 Chromosome 1 AC_000158.1	(ATCAG)5	CATGAATCGCAGAACGCCAG	AGGAGATCAGCCCTGGGATT	246	249
832	gnl|UMD3.1|GK000001.2 Chromosome 1 AC_000158.1	(GCT)7	CGGCAAGGGCTCCAGATTTA	CTATGGGGTCGCACAGAGTC	115	112
833	gnl|UMD3.1|GK000001.2 Chromosome 1 AC_000158.1	(CTG)8	CACTTCATGGCAGCACACAC	CCGACTGAGCGACTTCACTT	293	290
834	gnl|UMD3.1|GK000001.2 Chromosome 1 AC_000158.1	(TG)9	AGTATTTTCGGGGGCTTGGG	AGGAAAAGGCAACCCACTCC	267	269
835	gnl|UMD3.1|GK000001.2 Chromosome 1 AC_000158.1	(AT)21	GCAGGCAGACACTGGTAGTT	CTCTTAGCGACCCCATGGAC	269	261
836	gnl|UMD3.1|GK000001.2 Chromosome 1 AC_000158.1	(TAGCA)5	GCAGGCAGACACTGGTAGTT	CTCTTAGCGACCCCATGGAC	269	261
837	gnl|UMD3.1|GK000001.2 Chromosome 1 AC_000158.1	(AC)17	CAACGTGCCGGCATATTCTG	GGGTGTGGAGTATAGCCTGC	256	250
838	gnl|UMD3.1|GK000001.2 Chromosome 1 AC_000158.1	(TG)17	AAAGGCACAGGACAAGCTGT	AGATATTCCCACCCCCGTGA	254	264
839	gnl|UMD3.1|GK000001.2 Chromosome 1 AC_000158.1	(CA)16	TGTTTGCAACAGCATGGTGG	TCAGCTGTGTGTGTGTGTGT	237	233
840	gnl|UMD3.1|GK000001.2 Chromosome 1 AC_000158.1	(AAAT)5	CTCAGTGACAAGAGCAGCCA	GACTCCTCTTGGCTGCAAGT	175	176
841	gnl|UMD3.1|GK000001.2 Chromosome 1 AC_000158.1	(AT)8	GCTTTCACTACCCAAGGCCT	CCTACGGGTTTTTCCTCCCC	233	235
842	gnl|UMD3.1|GK000001.2 Chromosome 1 AC_000158.1	(AGC)7	GTGGGGCTATCCTATGCACC	TCTTAGCATTGTGCCCAGCA	295	292
843	gnl|UMD3.1|GK000001.2 Chromosome 1 AC_000158.1	(AT)8	TCTATCTTGCCCCTCCCCAA	ACCCAAGTGTCCATCAGCAG	294	293
844	gnl|UMD3.1|GK000001.2 Chromosome 1 AC_000158.1	(CTG)6	CAAGCAGCTTGTACCCCTCA	GCAAACCTCCCTTGCCTTTG	275	284
845	gnl|UMD3.1|GK000001.2 Chromosome 1 AC_000158.1	(AT)8	GATGAAGTGGTCTGAGCCCC	GCATCTACGTCCCCAGGATG	283	284
846	gnl|UMD3.1|GK000001.2 Chromosome 1 AC_000158.1	(AG)6	CCTGATTGGGAGGTGGCATT	CCACTCCTTCCCACACACTC	288	287
847	gnl|UMD3.1|GK000001.2 Chromosome 1 AC_000158.1	(GT)18	CCTGCAGTGAAGAGGGGATG	GGTCGCAGAGTCAGACACAA	150	142
848	gnl|UMD3.1|GK000001.2 Chromosome 1 AC_000158.1	(GTTT)6	CAGGGGCAGCCTTTAGTTCA	CTTGGGCTTCTGTCCTCAGG	290	293
849	gnl|UMD3.1|GK000001.2 Chromosome 1 AC_000158.1	(TG)6	TCTTTCATCCCCCATGTGTGG	TCCGTTCCTGGCACACATAC	125	124
850	gnl|UMD3.1|GK000001.2 Chromosome 1 AC_000158.1	(TC)7	TGGACCCCGGCAATAGACTA	CAGAAAGAGGAGCCAGGTGG	156	153
851	gnl|UMD3.1|GK000001.2 Chromosome 1 AC_000158.1	(CA)15	GTCCATGCACACACACACAC	GTCCAACTCCTAGCAACCCC	217	211
852	gnl|UMD3.1|GK000001.2 Chromosome 1 AC_000158.1	(TATT)5	GGGGTGAGAAGAATCTGTGCA	TAAGGGGAGTGCTCTAGGGG	232	213
853	gnl|UMD3.1|GK000001.2 Chromosome 1 AC_000158.1	(AT)6	CTGCCTGGGAAATCTCAGGG	TCCACTAGGCTCCTCTGTCC	290	297
854	gnl|UMD3.1|GK000001.2 Chromosome 1 AC_000158.1	(TCAGT)5	TATGCTTGCCCCAAGAGCTC	TTGGTGATGGACAGGGAAGC	211	216
855	gnl|UMD3.1|GK000001.2 Chromosome 1 AC_000158.1	(CA)8	TAGGCCCAAGCTTGCAAAGA	GCCAAGACGCTCTCTTTCCT	294	296
856	gnl|UMD3.1|GK000001.2 Chromosome 1 AC_000158.1	(TA)6	GTGAAGAATCAGGGCAGGCA	GTTCACAACATGCCAGGTGC	209	211
857	gnl|UMD3.1|GK000001.2 Chromosome 1 AC_000158.1	(CA)16	TCACTGTGAGCTCTTGCCTG	GCCAGGTCTTAGTGTGGCAT	258	264
858	gnl|UMD3.1|GK000001.2 Chromosome 1 AC_000158.1	(CTT)6	GTGGGAGAGGGTGAAAGCTC	TCCCTCGGCTTTGACAAGTC	238	232
859	gnl|UMD3.1|GK000001.2 Chromosome 1 AC_000158.1	(CGC)5	ACCCACATGGATTCTGCAGG	TGAACCACACAGGGCTTTGT	214	218
860	gnl|UMD3.1|GK000001.2 Chromosome 1 AC_000158.1	(TA)9	TGAGGCCTGGGAATTTGCAT	TGGGAAGCAACCATAGCCTG	279	275
861	gnl|UMD3.1|GK000001.2 Chromosome 1 AC_000158.1	(AT)6	AGGAGATGAGCCCTGGGATT	ATCCCTCCCAGCATCAGAGT	117	118
862	gnl|UMD3.1|GK000001.2 Chromosome 1 AC_000158.1	(ATT)5	GCAAGGCTGAGTGAGGTGAT	GCATCACCCAACCACCAGTA	120	111
863	gnl|UMD3.1|GK000001.2 Chromosome 1 AC_000158.1	(TTG)5	AGGAGATCAGCCCTGGGATT	CCTGTCCATCACCAACTCCC	223	224
864	gnl|UMD3.1|GK000001.2 Chromosome 1 AC_000158.1	(TACA)6	GCTAACTTCTACAGGCGGCA	TCATTCTTTTGGGGGCTGGG	121	117
865	gnl|UMD3.1|GK000001.2 Chromosome 1 AC_000158.1	(AC)20	AACTCCTCAGGCCTCTCTGT	CCTCGTGGACTATAGCCTGC	259	245
866	gnl|UMD3.1|GK000001.2 Chromosome 1 AC_000158.1	(CTG)5	GAACTTTTCGGGAGGGAGGG	AGATCCCACATGCCACATGG	247	248
867	gnl|UMD3.1|GK000001.2 Chromosome 1 AC_000158.1	(TA)9	TGGCTCAGGAAGATCCCTCA	ACTTGGCTAGGTCACAGCAC	102	104
868	gnl|UMD3.1|GK000001.2 Chromosome 1 AC_000158.1	(TC)9	GCCCAGTTCTCCACAAGTCA	GTCAGTCCCTCATGGTGTGG	170	174
869	gnl|UMD3.1|GK000001.2 Chromosome 1 AC_000158.1	(AT)6	CCAGTCCAGGTTCGATGCAT	GTGTTCCCCATCCTGAACCC	111	110
870	gnl|UMD3.1|GK000001.2 Chromosome 1 AC_000158.1	(AC)11	TGTCCTGACAGTCCATGTGC	ACCAGGTTAGGGAGGTGTGT	264	272
871	gnl|UMD3.1|GK000001.2 Chromosome 1 AC_000158.1	(TG)10	TTTCTTTGCTCTGCCACCCA	ACCAGGTTAGGGAGGTGTGT	162	170
872	gnl|UMD3.1|GK000001.2 Chromosome 1 AC_000158.1	(AT)25	ATGGGCATTGACCTGCTTGA	GCTCTCTCTCCTCCAACTGC	257	253
873	gnl|UMD3.1|GK000001.2 Chromosome 1 AC_000158.1	(TTCAG)5	ATGAATCCCAGCACACCAGG	ACTCTGATGCTGGGAGGGAT	157	150
874	gnl|UMD3.1|GK000001.2 Chromosome 1 AC_000158.1	(CTGAT)5	AGGAGATCAGCCCTGGGATT	CCTGTCCATCACCAACTCCC	210	224
875	gnl|UMD3.1|GK000001.2 Chromosome 1 AC_000158.1	(TG)8	TCCAGGGTTCTGTTTGTGGG	TGGGAATGGCTATCCCTCCA	280	278
876	gnl|UMD3.1|GK000001.2 Chromosome 1 AC_000158.1	(TG)7	AGGTCAAGCCATGTTGCTGT	GTTGGTGATGGACAGGGAGG	202	210
877	gnl|UMD3.1|GK000001.2 Chromosome 1 AC_000158.1	(GT)20	TTGCAAGTCTAGGCACGTGT	TGTGGCCAAGCAGATGTCAT	167	161
878	gnl|UMD3.1|GK000001.2 Chromosome 1 AC_000158.1	(AT)8	GCTTTGCTCCAAGGCAGAAC	TGGAGAAAGGCAGGCAGAAT	259	257
879	gnl|UMD3.1|GK000001.2 Chromosome 1 AC_000158.1	(ACA)6	GCCAATTCTAAAAGGCACATGGA	TGCAGTGGTTTTAGAGGCCA	183	182
880	gnl|UMD3.1|GK000001.2 Chromosome 1 AC_000158.1	(TG)14	GTGCACTGGCTTTGAAACCC	GAGTTGGACACGACTGAGCA	289	291
881	gnl|UMD3.1|GK000001.2 Chromosome 1 AC_000158.1	(AT)8	GCCTCCAAGTGAGAGGATGC	CTAGTTGGGCTCTCTGGAACC	135	133
882	gnl|UMD3.1|GK000001.2 Chromosome 1 AC_000158.1	(TGC)5	GAATAGTGTGCTGCTGCTGC	TCTCCACACAACTGAGCGAC	190	189
883	gnl|UMD3.1|GK000001.2 Chromosome 1 AC_000158.1	(GT)8	AAGTGTGTGGGTGTGTGTGT	CCCCATGGACAAGAGGAACC	137	136
884	gnl|UMD3.1|GK000001.2 Chromosome 1 AC_000158.1	(AT)8	TCAGCCCTCTCTCATGCTCT	GGGGATAGCTGGCTTCCTTG	124	128
885	gnl|UMD3.1|GK000001.2 Chromosome 1 AC_000158.1	(AT)9	GACCCTGATGCTGGGAAACA	CCTCCCTGTCCATCACCAAC	131	132
886	gnl|UMD3.1|GK000001.2 Chromosome 1 AC_000158.1	(CTGAT)5	AGGAGATCAGCCCTGGGATT	CCTGTCCATCACCAACTCCC	223	224
887	gnl|UMD3.1|GK000001.2 Chromosome 1 AC_000158.1	(AAT)5	ATACTCTACCCAGCGAGGCT	TTGCCTTTGGGTTCAGGTGT	300	303
888	gnl|UMD3.1|GK000001.2 Chromosome 1 AC_000158.1	(GA)8	AGCACTCATGAAGCAGCCTT	GCGAATTGCCTCCCTGGTAT	163	156
889	gnl|UMD3.1|GK000001.2 Chromosome 1 AC_000158.1	(AT)6	CTTGAGTGAGGTGGCTGAGG	GCCCTGCTTGTCTCAGAAGT	221	220
890	gnl|UMD3.1|GK000001.2 Chromosome 1 AC_000158.1	(AAT)6	TTGACAACCCTGGCTGAGTC	GTCAGCAGTGAGGCAGTCTT	198	210
891	gnl|UMD3.1|GK000001.2 Chromosome 1 AC_000158.1	(AC)6	TACTCTCTGGTTGCTGTGCG	ATGTGCCCCAACTACTGAGC	134	150
892	gnl|UMD3.1|GK000001.2 Chromosome 1 AC_000158.1	(CTG)6	AGACTTCATGCTCCCAAGGC	ACAGCAGCTGATTGCAGGAT	280	275
893	gnl|UMD3.1|GK000001.2 Chromosome 1 AC_000158.1	(TG)24	GAATCTTGGCTCCAGGGCTT	AAGAGCTTGGCAGGCTACAG	174	156
894	gnl|UMD3.1|GK000001.2 Chromosome 1 AC_000158.1	(CA)16	ACCACATGCCCTACAAAGCA	CCCCCTACCTCAGCTCTTCT	270	268
895	gnl|UMD3.1|GK000001.2 Chromosome 1 AC_000158.1	(TA)6	AGCAGCAATCTGGATGAACCT	CCTGCCCTCTGACAACAACT	152	150
896	gnl|UMD3.1|GK000001.2 Chromosome 1 AC_000158.1	(AC)8	AGCAGCAATCTGGATGAACCT	CCTGCCCTCTGACAACAACT	152	150
897	gnl|UMD3.1|GK000001.2 Chromosome 1 AC_000158.1	(AC)15	AAGGTATCGTGGGTGGGAGA	ACCACAGCTAGGCTTCCAAC	297	298
898	gnl|UMD3.1|GK000001.2 Chromosome 1 AC_000158.1	(GT)19	CGGGCTGTTTTTCTCTTGCC	GGGTCGCAAAGAGTCAGACA	296	282
899	gnl|UMD3.1|GK000001.2 Chromosome 1 AC_000158.1	(CA)7	CTGTATCCCCAGTGCCTGAC	AGGTGTGGGAGGGGTAAAGT	130	128
900	gnl|UMD3.1|GK000001.2 Chromosome 1 AC_000158.1	(AATG)5	TCATCTCCCTGGCAGCAAAG	TTTACAGTGTGCCAGCCACT	250	251
901	gnl|UMD3.1|GK000001.2 Chromosome 1 AC_000158.1	(TG)11	TCCTCTACACCCTCTCCAGC	GCACACGTACACACACACAC	230	232
902	gnl|UMD3.1|GK000001.2 Chromosome 1 AC_000158.1	(AC)17	CGGCTTCAGAGTCTGTGTGT	CACCTCCAGTTAAGCCCCTG	189	187
903	gnl|UMD3.1|GK000001.2 Chromosome 1 AC_000158.1	(AC)6	CCAAGCTCCTCATTCCAGCA	CGTGTGTGTGTGTGTGTGTG	186	166
904	gnl|UMD3.1|GK000001.2 Chromosome 1 AC_000158.1	(TG)19	CACTGACAACCGAGCAGAGT	TCTCTCCCCTATCCCTCCCT	195	191
905	gnl|UMD3.1|GK000001.2 Chromosome 1 AC_000158.1	(AT)7	GGGAAGAAAGGTCCTGGGTG	GGCAACCCACTCCAGTACTC	300	298
906	gnl|UMD3.1|GK000001.2 Chromosome 1 AC_000158.1	(TG)6	AGAGCACAAGGGAAGAAGCC	ACAGACAACGCTCCGCTTAA	270	265
907	gnl|UMD3.1|GK000001.2 Chromosome 1 AC_000158.1	(TG)6	AGGCAGTGAATCTGGAGTGC	CCAGCCACACACTCATCTGT	128	127
908	gnl|UMD3.1|GK000001.2 Chromosome 1 AC_000158.1	(AGC)7	TGCTAGGGCAAAGGAAGTGG	TGTCAAGCTCTGCAGTCAGG	299	297
909	gnl|UMD3.1|GK000001.2 Chromosome 1 AC_000158.1	(GT)9	GCTTCAGTCTCACGTGGACA	GAGGGCCCTTGACAGTTCTC	200	201
910	gnl|UMD3.1|GK000001.2 Chromosome 1 AC_000158.1	(CTG)5	AGTGGGGTTGTTGCAGGAAA	GACAACCCTGTACCCTGGTG	234	233
911	gnl|UMD3.1|GK000001.2 Chromosome 1 AC_000158.1	(AGGG)7	ATGGTGGATGCAAGGGACAG	TCTGGTGAGGCCACTTCCTA	158	150
912	gnl|UMD3.1|GK000001.2 Chromosome 1 AC_000158.1	(AGC)5	ACCCAGTCAACAGTTTGCCA	TATAGCCCTGTTCCCCTGCT	196	202
913	gnl|UMD3.1|GK000001.2 Chromosome 1 AC_000158.1	(AGC)5	TAAAAATTACCCCCGCCCCC	CTACCAGGCTCCTCTGTCCT	170	172
914	gnl|UMD3.1|GK000001.2 Chromosome 1 AC_000158.1	(ACTG)5	AGGAGATCAGCCCTGGGATT	ATCCCTCCCAGCATCAGAGT	106	118
915	gnl|UMD3.1|GK000001.2 Chromosome 1 AC_000158.1	(CA)17	CTGCCACAGGACTGAGAAGG	TTAACTCCCTGTGCCCCAAC	225	224
916	gnl|UMD3.1|GK000001.2 Chromosome 1 AC_000158.1	(CA)8	GCCCCTCACTGTTACCTCAC	TGCAAGATAGTGTGGGCCTG	248	245
917	gnl|UMD3.1|GK000001.2 Chromosome 1 AC_000158.1	(AT)8	ACGCCTCAACTAACACCTGG	GCTCTTCCCCTTCCAGCAAT	299	302
918	gnl|UMD3.1|GK000001.2 Chromosome 1 AC_000158.1	(AT)8	CGCAGAGCACCTTCTCAAGA	CAGAGCTTTGGTCCCCTTGT	123	127
919	gnl|UMD3.1|GK000001.2 Chromosome 1 AC_000158.1	(GA)6	CGCAGAGCACCTTCTCAAGA	CAGAGCTTTGGTCCCCTTGT	123	127
920	gnl|UMD3.1|GK000001.2 Chromosome 1 AC_000158.1	(TG)6	TTGACTGGTGCTGGCGTAAT	GCTGGAGGCCTTTAAGGGAG	168	171
921	gnl|UMD3.1|GK000001.2 Chromosome 1 AC_000158.1	(AAT)5	GCCATGAAGTGATGGGACCA	TGACACCACCCTTATGGCAG	140	136
922	gnl|UMD3.1|GK000001.2 Chromosome 1 AC_000158.1	(AAT)5	GCAGGGCAGTTTCCTCATCT	CACACCCCTTGCATTGAAGC	115	117
923	gnl|UMD3.1|GK000001.2 Chromosome 1 AC_000158.1	(AGC)6	GGGTCGCTGAGAGTTGGAAA	CGCTTCAGTCGTGTCTGACT	172	174
924	gnl|UMD3.1|GK000001.2 Chromosome 1 AC_000158.1	(CA)11	TGTTCTGTCCCCTCCTCCAA	ACTTGCGCCTCAGAAAACCT	219	217
925	gnl|UMD3.1|GK000001.2 Chromosome 1 AC_000158.1	(CCAT)7	CGTGAGGTCTCTGTTGCTGT	GGCCCAGTGGTTAAGAGTCC	218	217
926	gnl|UMD3.1|GK000001.2 Chromosome 1 AC_000158.1	(AT)6	AGACTGATGCTGGGAGGGAT	CCTGTCCATCACCAACTCCC	118	126
927	gnl|UMD3.1|GK000001.2 Chromosome 1 AC_000158.1	(AAAC)5	ACCATGGAGACCAGAAGGAA	GGCTGCACCAGTACACTGTA	254	233
928	gnl|UMD3.1|GK000001.2 Chromosome 1 AC_000158.1	(AT)13	ACCATGGAGACCAGAAGGAA	GGCTGCACCAGTACACTGTA	254	233
929	gnl|UMD3.1|GK000001.2 Chromosome 1 AC_000158.1	(CA)8	TGCCTTGAACTAGCCCATGG	GCAGTTAAGGGGAGGGTAGC	116	117
930	gnl|UMD3.1|GK000001.2 Chromosome 1 AC_000158.1	(TA)13	GTCCACCATCTCCCAACCTG	CAGAATCACTGCTGGGCTGA	154	144
931	gnl|UMD3.1|GK000001.2 Chromosome 1 AC_000158.1	(CA)9	GTCCACCATCTCCCAACCTG	CAGAATCACTGCTGGGCTGA	154	144
932	gnl|UMD3.1|GK000001.2 Chromosome 1 AC_000158.1	(GCT)6	CCTTCACTCAGCTTCCCCTG	AAAGAAGGATGGGGGCCAAG	200	199
933	gnl|UMD3.1|GK000001.2 Chromosome 1 AC_000158.1	(TCAGT)5	GAAACACGCCCTTGGAGAGA	GTTGGTGATGGACAGGGAGG	253	248
934	gnl|UMD3.1|GK000001.2 Chromosome 1 AC_000158.1	(TG)14	CCTGCATGTGTGTGTGTGTG	CTTCCCTGGTGGCTCAGATG	246	252
935	gnl|UMD3.1|GK000001.2 Chromosome 1 AC_000158.1	(TA)18	AGACTCCCAGGTCAGAGCTT	TCTCAAGACTAACAAATGCCAGT	252	251
936	gnl|UMD3.1|GK000001.2 Chromosome 1 AC_000158.1	(GTAT)13	GGTCAGTGGGGAAAGGATCA	GGCTTCTCTCCTGGAGGACT	216	214
937	gnl|UMD3.1|GK000001.2 Chromosome 1 AC_000158.1	(TA)11	GGTCAGTGGGGAAAGGATCA	GGCTTCTCTCCTGGAGGACT	216	214
938	gnl|UMD3.1|GK000001.2 Chromosome 1 AC_000158.1	(AT)6	GTCGCTTTGCTGTTGACCTG	GGGAGTTGGTGATGGACAGG	256	255
939	gnl|UMD3.1|GK000001.2 Chromosome 1 AC_000158.1	(CT)6	ACCCACAAAGCAGGAGGATG	TCCTTATTGCCCTGCACTGG	299	295
940	gnl|UMD3.1|GK000001.2 Chromosome 1 AC_000158.1	(GT)12	GTGAGGACAGGCTTTCTCCC	CCACACACACACACACACAC	117	113
941	gnl|UMD3.1|GK000001.2 Chromosome 1 AC_000158.1	(AGC)6	GAATCTCAGGGATGCGGGAG	GGGGAGAATCCTTGCTTGCT	244	241
942	gnl|UMD3.1|GK000001.2 Chromosome 1 AC_000158.1	(TG)12	AGTGCTGTGGTCCATCATGG	GGCTGCACCATCCTCTTTCT	220	222
943	gnl|UMD3.1|GK000001.2 Chromosome 1 AC_000158.1	(CA)16	CGCATGAGTGTTTGTGTGCA	TGTAGCTGGCATGCACTGAA	151	145
944	gnl|UMD3.1|GK000001.2 Chromosome 1 AC_000158.1	(TCAGT)5	GACTCTTTGCGACCCCATGA	ACTCTGATGCTGGGAGGGAT	163	166
945	gnl|UMD3.1|GK000001.2 Chromosome 1 AC_000158.1	(CT)8	AGGAAGCTGTGCAGTGTCTC	TTCTGGTGGGTGGAGATTGC	271	267
946	gnl|UMD3.1|GK000001.2 Chromosome 1 AC_000158.1	(AC)12	AACGGCTCACAGAACTCAGG	TTGCAGGGCCCAAACTCTAG	153	156
947	gnl|UMD3.1|GK000001.2 Chromosome 1 AC_000158.1	(GT)12	TGTCGACATGCCTTTCACGA	CAAGAGCAACACACAGGCAC	212	216
948	gnl|UMD3.1|GK000001.2 Chromosome 1 AC_000158.1	(TG)10	CCATCTCCCTCCCCATCTCA	GGGAGGAGAGGGTGAGATGT	153	152
949	gnl|UMD3.1|GK000001.2 Chromosome 1 AC_000158.1	(AC)17	ACATAGGACACACAGCAGCC	TCTGCCAGGCATGTTGCTTA	264	260
950	gnl|UMD3.1|GK000001.2 Chromosome 1 AC_000158.1	(GT)6	CCTGGCAACCGTGGTTCTAT	TGGGGCATCCTCTCACCATA	289	284
951	gnl|UMD3.1|GK000001.2 Chromosome 1 AC_000158.1	(AT)7	CACCAGACACCTGTGGAGTC	GAGGCTCAAGAGGGAGGAGA	215	216
952	gnl|UMD3.1|GK000001.2 Chromosome 1 AC_000158.1	(GT)7	TTCTGGCCATGTTGCTAGCA	GAAGCCACACACACACACAC	203	204
953	gnl|UMD3.1|GK000001.2 Chromosome 1 AC_000158.1	(TC)8	GTCCCTGAGCCTCACTTTCC	GGAGAGGGGTTGAGGAAAGC	257	260
954	gnl|UMD3.1|GK000001.2 Chromosome 1 AC_000158.1	(CCT)5	CAGGAGGTCAAGTGGGTGAC	GCTGATTGCATCTAGGCCCT	293	292
955	gnl|UMD3.1|GK000001.2 Chromosome 1 AC_000158.1	(TA)18	GAACCACAGGCTCACACTGA	AGGGGCTGCTTTGGTGTTTA	229	225
956	gnl|UMD3.1|GK000001.2 Chromosome 1 AC_000158.1	(AT)22	TGCGAGGTAAGTTGCCACAT	GGTGGTAAGAGCCTGCACAT	128	126
957	gnl|UMD3.1|GK000001.2 Chromosome 1 AC_000158.1	(TG)6	CCTATATCCTGGCCGCAGTG	GGAATGGTCAGGTCCAAGCA	113	115
958	gnl|UMD3.1|GK000001.2 Chromosome 1 AC_000158.1	(GCT)5	AGAATATGGGCACACACGCA	TGGTGTGGATTCTGCTGGTC	182	176
959	gnl|UMD3.1|GK000001.2 Chromosome 1 AC_000158.1	(AT)6	TGTGAAATGCCAGGCTGGAT	TGCCATGAAGTGATGGGACC	218	216
960	gnl|UMD3.1|GK000001.2 Chromosome 1 AC_000158.1	(AGC)6	CAGAAGCAGAAGAGGTGGCA	GGTCTTGTGGTCACTGCTGA	273	272
961	gnl|UMD3.1|GK000001.2 Chromosome 1 AC_000158.1	(AT)6	GCAACTGAGGCAGAATTGGG	TGGCTTTCGAGGTGGCTAAG	103	119
962	gnl|UMD3.1|GK000001.2 Chromosome 1 AC_000158.1	(GT)22	TACCTGACCTTAGCCCTGCT	TTTTCGTGGACAGAGGAGCC	189	187
963	gnl|UMD3.1|GK000001.2 Chromosome 1 AC_000158.1	(TGC)5	AATATGCTTGCTGCTGCTGC	CACGACTGAGCGACTTCACT	183	184
964	gnl|UMD3.1|GK000001.2 Chromosome 1 AC_000158.1	(TA)7	GCTGCTTCATGGGTGAGAGT	GTGCTCCAAGCCAGTGATCT	281	280
965	gnl|UMD3.1|GK000001.2 Chromosome 1 AC_000158.1	(TCTT)6	CTTCCCAGGTGGCACTAGTG	GTCCATGGGATTCTCCAGGC	147	146
966	gnl|UMD3.1|GK000001.2 Chromosome 1 AC_000158.1	(TGC)9	CCTGCAGGCCTCTTGTTACA	CTAGGAGTGGGGCACAACTG	266	270
967	gnl|UMD3.1|GK000001.2 Chromosome 1 AC_000158.1	(TA)8	GGGTCCATCTATCTTGCTGCA	TAGCCAAAGCAGGGAAGCAA	179	175
968	gnl|UMD3.1|GK000001.2 Chromosome 1 AC_000158.1	(TA)17	TACGTACTCCCGGCAGGTAA	CCTCTGCCACTGAAGCAAGA	160	159
969	gnl|UMD3.1|GK000001.2 Chromosome 1 AC_000158.1	(TC)8	GCTTCTAAGATCCGACCGGG	CCGGCTGATCCAGGGTATTC	278	265
970	gnl|UMD3.1|GK000001.2 Chromosome 1 AC_000158.1	(GCT)5	CTTAGCAACCCCCTGGACTG	GCACCCTCCCTCTTTCCTTC	168	177
971	gnl|UMD3.1|GK000001.2 Chromosome 1 AC_000158.1	(TG)8	ACATCAGGCCACTTTCTGGG	TGTCATTTGCAGCAACACGG	298	299
972	gnl|UMD3.1|GK000001.2 Chromosome 1 AC_000158.1	(TA)7	GCAGCCACCAGTCTGATCTT	TGGTGATGGCCAGTTTCTCC	282	278
973	gnl|UMD3.1|GK000001.2 Chromosome 1 AC_000158.1	(CT)6	GCAGCCACCAGTCTGATCTT	TGGTGATGGCCAGTTTCTCC	282	278
974	gnl|UMD3.1|GK000001.2 Chromosome 1 AC_000158.1	(TTCAG)5	AATGTGGTCCTGTCGACACC	GTTGGTGATGGACAGGGAGG	260	259
975	gnl|UMD3.1|GK000001.2 Chromosome 1 AC_000158.1	(TCCA)5	CTGGGGGAATCATGTGTGCT	TGGGACAGGCAAATGAGCAA	195	196
976	gnl|UMD3.1|GK000001.2 Chromosome 1 AC_000158.1	(TA)16	TGGCATGCCTACATCTTGCA	TACTGTCTGAGCCACCAGGG	300	302
977	gnl|UMD3.1|GK000001.2 Chromosome 1 AC_000158.1	(CTG)5	TGGTTACTCTCTGCTCCCGA	AGCAGCAGTGGATGAAGCTT	289	290
978	gnl|UMD3.1|GK000001.2 Chromosome 1 AC_000158.1	(TA)18	CAGGCAGGAGGAGGAACAAG	TGGGTTCTAGCAGCAACAGG	223	222
979	gnl|UMD3.1|GK000001.2 Chromosome 1 AC_000158.1	(GT)18	GCTGGAAGGGTGGCATTAGT	GCCTGTGGAACATCTGTCCA	283	271
980	gnl|UMD3.1|GK000001.2 Chromosome 1 AC_000158.1	(AC)7	GAACACACACACATGCCCAC	CCCTGGGGAAATCTTGACCC	207	209
981	gnl|UMD3.1|GK000001.2 Chromosome 1 AC_000158.1	(TG)11	GCTAACAGGCTGAGGGGTTT	GTCTGGACTTCTCTGGTGGC	287	295
982	gnl|UMD3.1|GK000001.2 Chromosome 1 AC_000158.1	(GT)6	TTACTGTGAACGCAGGGGTG	TCACATCTGTCAGAACGGCC	251	252
983	gnl|UMD3.1|GK000001.2 Chromosome 1 AC_000158.1	(CA)15	ACACAGCGAGCTAGAACCAC	CAACCTTGCCGTTGGTCTTG	153	151
984	gnl|UMD3.1|GK000001.2 Chromosome 1 AC_000158.1	(CTG)5	GTCCCTGGTGATGAGTGCAA	CTTGCCTGAAGAGTCCCAGG	281	280
985	gnl|UMD3.1|GK000001.2 Chromosome 1 AC_000158.1	(AT)10	TTGCCTTGATATAGCCGCGT	GTCTGCTCAGGTCCCTGTTC	196	193
986	gnl|UMD3.1|GK000001.2 Chromosome 1 AC_000158.1	(TG)6	GAAACCACCTACCCAGGAGC	TCACATCACGCAACACCGTA	152	154
987	gnl|UMD3.1|GK000001.2 Chromosome 1 AC_000158.1	(TG)8	CATGCTCATGTTCGCAGACG	TGCATCAAAGCCAGAGGGAG	205	208
988	gnl|UMD3.1|GK000001.2 Chromosome 1 AC_000158.1	(AC)9	GCCATCAGTCACTTGGGGAA	TGTGTGTGTGTGTGTGTCCA	142	145
989	gnl|UMD3.1|GK000001.2 Chromosome 1 AC_000158.1	(AC)16	CAGGCATCTGTCCACCACAT	CTGCTGTGTGTGTGTGTGTG	206	202
990	gnl|UMD3.1|GK000001.2 Chromosome 1 AC_000158.1	(CTG)5	CCAGGGTGGAGTGCATTGAT	GACTCAGTGGGGTCACACAG	211	206
991	gnl|UMD3.1|GK000001.2 Chromosome 1 AC_000158.1	(AGC)7	CTGACCCACTGTCTGGTCAC	AGAGGCAGAGACAGGAGGAG	294	293
992	gnl|UMD3.1|GK000001.2 Chromosome 1 AC_000158.1	(CCCA)6	AGGCATAGGGAGGAAGAGCA	ATGAAAGGATGCCTGGGTGG	231	227
993	gnl|UMD3.1|GK000001.2 Chromosome 1 AC_000158.1	(TGC)6	CATCGGTCATCAGGGAGACG	TTGCTCCACGTCCTCAGAAC	108	106
994	gnl|UMD3.1|GK000001.2 Chromosome 1 AC_000158.1	(GT)11	AGTGGGAGCACTTACGTGTG	CTCACTGCTGACAACCCGAT	249	245
995	gnl|UMD3.1|GK000001.2 Chromosome 1 AC_000158.1	(TG)6	CAGCAGACAGGTGTACAGCA	CTCCAGCGACCTGAGCTATG	291	321
996	gnl|UMD3.1|GK000001.2 Chromosome 1 AC_000158.1	(CA)7	ACACACACACACAGCCTGAA	CGGTCACATTCGGTCCTGAA	290	291
997	gnl|UMD3.1|GK000001.2 Chromosome 1 AC_000158.1	(TG)8	ACAAGGGGATCCTCTCGACA	CTCAAGAGGCAGGTCAGGTG	268	266
998	gnl|UMD3.1|GK000001.2 Chromosome 1 AC_000158.1	(CA)11	TCGACTTGTTCCACAGCTCC	GCAAGGATGGTGTGTGAGGA	174	172
999	gnl|UMD3.1|GK000001.2 Chromosome 1 AC_000158.1	(CA)12	GAGCGACAAACACCACACAC	CCATTTTGCTGCTACGCCTC	177	181
1000	gnl|UMD3.1|GK000001.2 Chromosome 1 AC_000158.1	(CA)6	GAGTGACAACTGGCTTCCCA	CTTGAGTGTGTGTGTGTGCG	240	244
1001	gnl|UMD3.1|GK000001.2 Chromosome 1 AC_000158.1	(CA)6	CACCTCCGGCCTTTTCATCT	GGGCCCCTAGTCTTCAGGTA	271	273
1002	gnl|UMD3.1|GK000001.2 Chromosome 1 AC_000158.1	(CA)9	CACAGGGTCTCAGTGTCCAC	CCTGCACCCTTCCCCTAAAG	146	152
1003	gnl|UMD3.1|GK000001.2 Chromosome 1 AC_000158.1	(TG)8	TCCTGGAGTGTGACTTTCGC	TCGACGTGAAGGCAATGTCA	216	206
1004	gnl|UMD3.1|GK000001.2 Chromosome 1 AC_000158.1	(CA)11	GGTGCTTTACCCCGATTCCA	TACGCTTTCCACAGGCTCAG	261	259
1005	gnl|UMD3.1|GK000001.2 Chromosome 1 AC_000158.1	(TTTA)5	GGAAAGGACTCGGTGCTTCA	TCCACATGCCATGGAGCAAT	271	270
1006	gnl|UMD3.1|GK000001.2 Chromosome 1 AC_000158.1	(TG)21	CTAGCCTGCCTTTTGGGACA	GCTCACACACACACACACAC	215	212
1007	gnl|UMD3.1|GK000001.2 Chromosome 1 AC_000158.1	(AT)17	AATCTGCCCGCAATGAGTGA	ATTTCTGGGTAGCACAGGGC	283	276
1008	gnl|UMD3.1|GK000001.2 Chromosome 1 AC_000158.1	(CA)13	GTACACACACACGCACACAC	GGGGCTGTGCTAAACCAGAT	236	235
1009	gnl|UMD3.1|GK000001.2 Chromosome 1 AC_000158.1	(TTTG)5	ACTCTGATGCTGGGAGGGAT	CCTGTCCATCACCAACTCCC	125	126
1010	gnl|UMD3.1|GK000001.2 Chromosome 1 AC_000158.1	(TA)6	CTCTGCAGCTCCATGGAGAG	GTCTCCTGCATTGCAAGCAG	225	227
1011	gnl|UMD3.1|GK000001.2 Chromosome 1 AC_000158.1	(TA)7	GCAAACCTCTGACAAGCAGC	TGGACCTTTGTTGGCCAAGT	252	250
1012	gnl|UMD3.1|GK000001.2 Chromosome 1 AC_000158.1	(AG)8	CTTCTGGTTTTGTGCTGCCC	TGCCCACTCACAGTGTGTTT	256	255
1013	gnl|UMD3.1|GK000001.2 Chromosome 1 AC_000158.1	(AGC)7	AGCAGGTTGGATCTCCTTGC	AGACTCTGGCCTTCCATTGC	295	299
1014	gnl|UMD3.1|GK000001.2 Chromosome 1 AC_000158.1	(TA)10	TATGTGTGTGCATGCCGAGT	ATTCCCTGGAGAAAGGCGTG	141	140
1015	gnl|UMD3.1|GK000001.2 Chromosome 1 AC_000158.1	(AAG)5	CACTGTGTGTGGCTGGAGAT	GCTGCTGCTGCTTCTTCTTC	138	143
1016	gnl|UMD3.1|GK000001.2 Chromosome 1 AC_000158.1	(TG)17	TTAAGCCTGCCCCATGACTG	GCAGTTTTCAAGGGCTTGGG	149	151
1017	gnl|UMD3.1|GK000001.2 Chromosome 1 AC_000158.1	(TG)12	GAGGGGGCACTGTATAGGGA	GGGAGACGCACCTTACACAA	138	140
1018	gnl|UMD3.1|GK000001.2 Chromosome 1 AC_000158.1	(AT)8	GCTGCCTTGAATATGGGGGT	GACATCACCTCACACCCGTT	260	264
1019	gnl|UMD3.1|GK000001.2 Chromosome 1 AC_000158.1	(TA)7	TTACGTCCACAGTCTTGCCC	AAGATCCCACGAGCCACAAG	126	131
1020	gnl|UMD3.1|GK000001.2 Chromosome 1 AC_000158.1	(TTA)6	ACTGGTTGCCGTATTGCTCA	CACAACTACTGGAGCCCTCG	203	204
1021	gnl|UMD3.1|GK000001.2 Chromosome 1 AC_000158.1	(AGC)8	TACAGGCATGTGCACTACCG	CGCTGTATCCTGAGGCTCTG	262	259
1022	gnl|UMD3.1|GK000001.2 Chromosome 1 AC_000158.1	(CTG)6	CTCAGTGTGATGGCTTCCGA	CAAGCCGGGAGATTGACACT	169	168
1023	gnl|UMD3.1|GK000001.2 Chromosome 1 AC_000158.1	(TTAG)6	GGAAGCCACCTACGAAGCTT	ACTCTGATGCTGGGAGGGAT	228	229
1024	gnl|UMD3.1|GK000001.2 Chromosome 1 AC_000158.1	(CGC)5	GACCGGTGTGAGTGTGAGAG	CAGACGGACACACACTCACA	116	108
1025	gnl|UMD3.1|GK000001.2 Chromosome 1 AC_000158.1	(TG)12	CACGTGGGTCTTGTAGCTGT	GAACTGGGTGGGCTACAGTC	155	153
1026	gnl|UMD3.1|GK000001.2 Chromosome 1 AC_000158.1	(CTG)5	CGTGTGCGAGGGTCTCTATC	GACACCACTGAGCGACTTCA	244	242
1027	gnl|UMD3.1|GK000001.2 Chromosome 1 AC_000158.1	(TG)11	TGTGACAACCTGGACGGATG	TGTGTCCCCTCGCTGTTTTT	277	278
1028	gnl|UMD3.1|GK000001.2 Chromosome 1 AC_000158.1	(CT)13	AAGGTCTCAAGCAGCTGACC	ACACTGTGTACTCTGCTGGC	227	229
1029	gnl|UMD3.1|GK000001.2 Chromosome 1 AC_000158.1	(GT)8	ACGCTGAATGCCAAGCTACT	GGAAGATCCCCTGGAGGAGT	174	177
1030	gnl|UMD3.1|GK000001.2 Chromosome 1 AC_000158.1	(CCA)7	GCCAAGGCAAAGCGTGTTTA	ACTCTCCGTCACCCTGTCTT	123	122
1031	gnl|UMD3.1|GK000001.2 Chromosome 1 AC_000158.1	(AG)7	AGAGTCCTGCCTGACAAACG	TCTCCCTCTCTTTCCCTGCA	154	155
1032	gnl|UMD3.1|GK000001.2 Chromosome 1 AC_000158.1	(CG)7	GAGGAGGAGGGGGAGAAAGG	CCGACACAACCGGTTTGAAC	266	265
1033	gnl|UMD3.1|GK000001.2 Chromosome 1 AC_000158.1	(AGC)6	AAGTGTGGAGAAGGCGATGG	TCCCACTCTATGCGACTCCA	248	251
1034	gnl|UMD3.1|GK000001.2 Chromosome 1 AC_000158.1	(AAC)6	CCCCCTCTTTGTCCCCAATC	AATCCTGCCCCATCAGCAAA	216	217
1035	gnl|UMD3.1|GK000001.2 Chromosome 1 AC_000158.1	(GA)6	TTACAGCCAAAGCCTCCCAG	TCTTGCTGCGTTCCCTGATT	290	292
1036	gnl|UMD3.1|GK000001.2 Chromosome 1 AC_000158.1	(CA)9	TTTGTTCAAGCCTTCGCGTG	TCCCAAGTCCATGGTTGTGG	248	246
1037	gnl|UMD3.1|GK000001.2 Chromosome 1 AC_000158.1	(AGC)8	AGGCAGATTGGCAGGTGAAA	GAACACTGGAGGCCCGTAAA	227	221
1038	gnl|UMD3.1|GK000001.2 Chromosome 1 AC_000158.1	(TA)9	CTTTCCTCCCAAGCTCTGCA	GAAACACCTCCAGACCCAGG	156	154
1039	gnl|UMD3.1|GK000001.2 Chromosome 1 AC_000158.1	(TG)14	TGGGCTTTGTGTGTGGAACT	ATGCCCCAACCACTAATGCA	239	237
1040	gnl|UMD3.1|GK000001.2 Chromosome 1 AC_000158.1	(TA)6	TGCCAGTGGAACATAGCTCA	CCCCTCCTTCCTTTTTCCCC	221	220
1041	gnl|UMD3.1|GK000001.2 Chromosome 1 AC_000158.1	(CTGAT)5	AGGAGATCAGCCCTGGGATT	ATCCCTCCCAGCATCAGAGT	117	118
1042	gnl|UMD3.1|GK000001.2 Chromosome 1 AC_000158.1	(TG)7	AAGTCTGTTTCCTGCCTCCG	TCTGTGGTTGTTGGGCTGTT	200	202
1043	gnl|UMD3.1|GK000001.2 Chromosome 1 AC_000158.1	(AT)6	ACTTTGCTGGCAATGCAGTG	TTTAGTTCTGGCTGGGCTGG	274	288
1044	gnl|UMD3.1|GK000001.2 Chromosome 1 AC_000158.1	(AACTG)5	TCCTGTGTCTTCTGCTGCTG	CCAGATGCGGCATGTTTAGC	187	188
1045	gnl|UMD3.1|GK000001.2 Chromosome 1 AC_000158.1	(AGC)5	CCTCTCCATTGTTGCCCTGT	ACTGGAGTGAGGTGCCATTG	220	219
1046	gnl|UMD3.1|GK000001.2 Chromosome 1 AC_000158.1	(GT)11	CTCCCTCAGTGTGTGTGCAT	ACTGCCCTTCGTCATGTCAG	107	111
1047	gnl|UMD3.1|GK000001.2 Chromosome 1 AC_000158.1	(TGC)5	GCCATTGCCTTCTATGCTGC	TCCTGAAGGACCGGCTATGA	162	155
1048	gnl|UMD3.1|GK000001.2 Chromosome 1 AC_000158.1	(AAAG)6	GGTGGTGTTATCCTTCCGCA	TTCTGGAAGGCTAACCGCAG	171	170
1049	gnl|UMD3.1|GK000001.2 Chromosome 1 AC_000158.1	(AC)6	AACGACCCCTGCTTTGAAGT	AAATGGCAACCCACTCCAGT	263	286
1050	gnl|UMD3.1|GK000001.2 Chromosome 1 AC_000158.1	(CA)7	CACACACACACAGACAGGGT	ATGATGGCCGTTCTGACTGG	288	289
1051	gnl|UMD3.1|GK000001.2 Chromosome 1 AC_000158.1	(TA)24	GGCAGCGCAAATGCTAATCA	CCTCTTGGGAAGCCCTTCTG	233	234
1052	gnl|UMD3.1|GK000001.2 Chromosome 1 AC_000158.1	(TG)9	CCCTCTGAAGCCCTTCACAG	GACCAAGCACACACACACAC	194	189
1053	gnl|UMD3.1|GK000001.2 Chromosome 1 AC_000158.1	(CA)9	CGGCAGACTACTAGCCCATG	TCACAGGAGACCAGGCGATA	169	167
1054	gnl|UMD3.1|GK000001.2 Chromosome 1 AC_000158.1	(AGC)5	TCTACAGTCCCCTGCTCCTC	TGCTTACCACAGCCCTTGAG	121	120
1055	gnl|UMD3.1|GK000001.2 Chromosome 1 AC_000158.1	(GT)14	CAAGACTTCCAGGCCAGAGG	CTGCCTCCCTTCTGACTGTG	264	260
1056	gnl|UMD3.1|GK000001.2 Chromosome 1 AC_000158.1	(GCT)5	CAAGACTTCCAGGCCAGAGG	CTGCCTCCCTTCTGACTGTG	264	260
1057	gnl|UMD3.1|GK000001.2 Chromosome 1 AC_000158.1	(CA)7	GAGATCCAACCCGTCCATCC	CCTGTCCATCACCAACTCCC	241	247
1058	gnl|UMD3.1|GK000001.2 Chromosome 1 AC_000158.1	(AC)16	CTGCTTGCACAGACACACAC	TCTTCTTGCTGCTTCCCCAG	126	128
1059	gnl|UMD3.1|GK000001.2 Chromosome 1 AC_000158.1	(TG)12	CTAGGCTGCCTTATGCCTCC	GTGGTGCTTAGTCCACGTGA	253	258
1060	gnl|UMD3.1|GK000001.2 Chromosome 1 AC_000158.1	(GT)17	ACATGCTCGGCTACTTCACC	CCAGCACCAGTACTTCAGCA	172	173
1061	gnl|UMD3.1|GK000001.2 Chromosome 1 AC_000158.1	(TTCAG)5	GGCTGTGTCCTGGAAGTCTC	GTTGGTGATGGACAGGGAGG	149	144
1062	gnl|UMD3.1|GK000001.2 Chromosome 1 AC_000158.1	(TG)17	TTTTGTGTGGCCACTCCTGT	GACCTTCCCACACTGTTGGT	298	294
1063	gnl|UMD3.1|GK000001.2 Chromosome 1 AC_000158.1	(GGA)6	GGAGGAGGAGGAGGAGGTTT	CCTTCAAGTCCAGCTCCAGG	276	277
1064	gnl|UMD3.1|GK000001.2 Chromosome 1 AC_000158.1	(TG)6	CAAAGTCCTCTACCTGCGGG	GGGAGGACTGAGAATCCCCT	223	224
1065	gnl|UMD3.1|GK000001.2 Chromosome 1 AC_000158.1	(TG)6	CAGAGCGTGAATCCCAGGTT	GCTTCGCACATGTGTACACC	123	168
1066	gnl|UMD3.1|GK000001.2 Chromosome 1 AC_000158.1	(GCA)7	CTGACAGCCAGTGGGGAAAT	GTACTGGAGTGGCTTGCCAT	243	244
1067	gnl|UMD3.1|GK000001.2 Chromosome 1 AC_000158.1	(GTTCA)6	TTGTGACCCACAGACTGCAG	GTTGGTGATGGACAGGGAGG	291	286
1068	gnl|UMD3.1|GK000001.2 Chromosome 1 AC_000158.1	(CA)13	ACTCGGACTCTTGCAGTGTG	TCTGCAGTGTGTGTGTGTGT	296	302
1069	gnl|UMD3.1|GK000001.2 Chromosome 1 AC_000158.1	(TA)6	TGGGGTCGCTAAGAGTCAGA	CCAGGCAAGAACACTGGAGT	103	104
1070	gnl|UMD3.1|GK000001.2 Chromosome 1 AC_000158.1	(AC)8	AAGAGGAAATTCTGCCGGCA	GCTATGTGTGTGCGTGTGTG	165	163
1071	gnl|UMD3.1|GK000001.2 Chromosome 1 AC_000158.1	(AG)6	AGCGTGGCTCAAGAGTGATT	TCTCTGTGGTCAGCTTGGTG	149	132
1072	gnl|UMD3.1|GK000001.2 Chromosome 1 AC_000158.1	(GT)19	CTCCCCATTGTCGTCCAGTC	GGAGGTTGTGGAGGACAAGG	202	295
1073	gnl|UMD3.1|GK000001.2 Chromosome 1 AC_000158.1	(AT)6	AGGGCGGAAATCAGACACTG	GCTAGTTCCTTGTTCCGGCT	165	164
1074	gnl|UMD3.1|GK000001.2 Chromosome 1 AC_000158.1	(TA)19	TGAGCAAGGTTGAGCATCGT	AGCTGCATGGCAAAAGCAAA	261	263
1075	gnl|UMD3.1|GK000001.2 Chromosome 1 AC_000158.1	(TTTG)5	TGAGCAAGGTTGAGCATCGT	AGCTGCATGGCAAAAGCAAA	261	263
1076	gnl|UMD3.1|GK000001.2 Chromosome 1 AC_000158.1	(TG)13	CTGTTAGGGAAGGCAGGGTG	AGAGAAAGGCGTCACCCATG	117	116
1077	gnl|UMD3.1|GK000001.2 Chromosome 1 AC_000158.1	(AC)6	CAGGTTCGAATCCTGGGTCC	GATTCTTCACCACGGAGCCA	220	206
1078	gnl|UMD3.1|GK000001.2 Chromosome 1 AC_000158.1	(CA)16	GCCATCTTCTTGGGTCTGCT	CTCTCTTCCTGCCCTGCAAA	293	281
1079	gnl|UMD3.1|GK000001.2 Chromosome 1 AC_000158.1	(ACAG)5	CGTCCTTGGTCAGCACAGAT	CCACAGTGGACAGCACTGAT	242	247
1080	gnl|UMD3.1|GK000001.2 Chromosome 1 AC_000158.1	(TG)10	CCTTTTCCCCATGGCTAGCA	AAGCTGTGAGGGGTAGACCA	284	282
1081	gnl|UMD3.1|GK000001.2 Chromosome 1 AC_000158.1	(TG)6	TCACTGCTGACCCAGGTCTA	TGGTTGTCTGAGCTGAGCAC	232	231
1082	gnl|UMD3.1|GK000001.2 Chromosome 1 AC_000158.1	(TC)6	ACTCCGCTCAGAACTTTGCA	TTTCCACGGGGTAATCTGGC	211	267
1083	gnl|UMD3.1|GK000001.2 Chromosome 1 AC_000158.1	(CA)6	CTGACAAACTTGCTGGGTGC	ATTTGTGTGTGCGTGTGTGC	271	269
1084	gnl|UMD3.1|GK000001.2 Chromosome 1 AC_000158.1	(CA)6	GTATACACTGCCCCCACCAC	AGGCCATGCAAGCACAATTG	234	240
1085	gnl|UMD3.1|GK000001.2 Chromosome 1 AC_000158.1	(CTGAT)5	AGGAGATCAGCCCTGGGATT	ATCCCTCCCAGCATCAGAGT	113	118
1086	gnl|UMD3.1|GK000001.2 Chromosome 1 AC_000158.1	(AT)18	CTTCCTGCCGAGGTGTCTTT	TCCACGGAGCCTTGAAACTC	261	265
1087	gnl|UMD3.1|GK000001.2 Chromosome 1 AC_000158.1	(AT)9	TCCTTGACTGCTGACTGCTG	AGGGTTACCAGACAAGCGTG	146	160
1088	gnl|UMD3.1|GK000001.2 Chromosome 1 AC_000158.1	(CA)7	TCCTTGACTGCTGACTGCTG	AGGGTTACCAGACAAGCGTG	146	160
1089	gnl|UMD3.1|GK000001.2 Chromosome 1 AC_000158.1	(AGC)7	TTTGCAACCCGTCAGCAATG	CTTTGTCCCTTCCCACCTCC	198	202
