# Supplementary material for: PolyMorphPredict: A Universal Web-Tool for Rapid Polymorphic Microsatellite Marker Discovery From Whole Genome and Transcriptome Data
Source: Front Plant Sci. 2019 Jan 11;9:1966. doi: 10.3389/fpls.2018.01966 (PMC6337687; doi:10.3389/fpls.2018.01966)
Supplement: FILE S1 — Evaluation of polymorphism discovery by PolyMorphPredict with larger genome size using species cattle. [file Table_3.XLSX]

## Sheet: Rice
Sl. No.	Chromosome	Repeats	Forward Primer	Reverse Primer	Amplicon Size (Reference)	Amplicon Size (Shuhui498)
1	CP012609.1 Oryza sativa Indica Group cultivar RP Bio-226 chromosome 1 sequence	(TC)6	GGAGTTCCGCTCTTTCCACA	TGAGACAGCGAACCACATCC	220	219
2	CP012609.1 Oryza sativa Indica Group cultivar RP Bio-226 chromosome 1 sequence	(TC)6	TGGAGTTCCGCTCTTTCCAC	TGAGACAGCGAACCACATCC	221	220
3	CP012609.1 Oryza sativa Indica Group cultivar RP Bio-226 chromosome 1 sequence	(TC)6	gactcgggaggatcagcatg	gacctggagaaactcggtgg	276	277
4	CP012609.1 Oryza sativa Indica Group cultivar RP Bio-226 chromosome 1 sequence	(TC)6	gaggatcagcatggagagcc	gacctggagaaactcggtgg	269	270
5	CP012609.1 Oryza sativa Indica Group cultivar RP Bio-226 chromosome 1 sequence	(TC)6	ggaggatcagcatggagagc	gacctggagaaactcggtgg	270	271
6	CP012609.1 Oryza sativa Indica Group cultivar RP Bio-226 chromosome 1 sequence	(TC)6	ggtcgtactcgccttagtcg	attctccgacgacaaggctg	291	269
7	CP012609.1 Oryza sativa Indica Group cultivar RP Bio-226 chromosome 1 sequence	(AT)6	cctcgcgagtatcacgtgat	TACGTATCGGTAAGGGGGCT	257	320
8	CP012609.1 Oryza sativa Indica Group cultivar RP Bio-226 chromosome 1 sequence	(AT)6	cctcgcgagtatcACGTGAT	TACGTATCGGTAAGGGGGCT	299	362
9	CP012609.1 Oryza sativa Indica Group cultivar RP Bio-226 chromosome 1 sequence	(AT)6	cctcgcgagtatcacgtgat	TCGGTAAGGGGGCTGCTATA	251	314
10	CP012609.1 Oryza sativa Indica Group cultivar RP Bio-226 chromosome 1 sequence	(AT)6	cctcgcgagtatcacgtgat	TATCGGTAAGGGGGCTGCTA	253	316
11	CP012609.1 Oryza sativa Indica Group cultivar RP Bio-226 chromosome 1 sequence	(AT)6	cctcgcgagtatcACGTGAT	TCGGTAAGGGGGCTGCTATA	293	356
12	CP012609.1 Oryza sativa Indica Group cultivar RP Bio-226 chromosome 1 sequence	(TA)6	CAGTGGACGCAGGTGAGTAG	ACGAGACATCACCACACCAC	224	211
13	CP012609.1 Oryza sativa Indica Group cultivar RP Bio-226 chromosome 1 sequence	(TA)6	CAGTGGACGCAGGTGAGTAG	AGGCAACGACTATTGACGCA	297	284
14	CP012609.1 Oryza sativa Indica Group cultivar RP Bio-226 chromosome 1 sequence	(TA)6	CCGAAGTCCAGCTCGTTCTT	CTACTCACCTGCGTCCACTG	222	217
15	CP012609.1 Oryza sativa Indica Group cultivar RP Bio-226 chromosome 1 sequence	(CA)6	GCAAATTCGGCGCCAAATTG	ACGCGCGGTTTATATAGGCA	127	128
16	CP012609.1 Oryza sativa Indica Group cultivar RP Bio-226 chromosome 1 sequence	(AC)6	gCTCAGAGAGTCCGGCTTTT	ACGAACGATTGGTTGCAAGC	206	212
17	CP012609.1 Oryza sativa Indica Group cultivar RP Bio-226 chromosome 1 sequence	(AC)6	gCTCAGAGAGTCCGGCTTTT	CGAACGATTGGTTGCAAGCA	205	211
18	CP012609.1 Oryza sativa Indica Group cultivar RP Bio-226 chromosome 1 sequence	(ACGTA)5	TCCGGCATCCAACGTCTTAC	GATGAGATCCGACCGAACCC	178	179
19	CP012609.1 Oryza sativa Indica Group cultivar RP Bio-226 chromosome 1 sequence	(AT)6	tctGCATCTACATCGGGCAC	TATCGCCAAGCACACCTGTT	274	273
20	CP012609.1 Oryza sativa Indica Group cultivar RP Bio-226 chromosome 1 sequence	(AT)6	gtctGCATCTACATCGGGCA	TATCGCCAAGCACACCTGTT	275	274
21	CP012609.1 Oryza sativa Indica Group cultivar RP Bio-226 chromosome 1 sequence	(AT)6	CCTGTGCCTTTCTCCACACA	GCAAACAGGTGTGCAGGAAG	253	252
22	CP012609.1 Oryza sativa Indica Group cultivar RP Bio-226 chromosome 1 sequence	(AT)6	TGAAACCTGGGCAAACTCGA	GCAAACAGGTGTGCAGGAAG	297	296
23	CP012609.1 Oryza sativa Indica Group cultivar RP Bio-226 chromosome 1 sequence	(TC)6	gccaccgaagagagagatcg	cgagtggtgaaggctgtctt	180	393
24	CP012609.1 Oryza sativa Indica Group cultivar RP Bio-226 chromosome 1 sequence	(TA)6	AGATACAAGTTGTGCGGGCA	GCGAGCGCGAATACTAAAGC	243	240
25	CP012609.1 Oryza sativa Indica Group cultivar RP Bio-226 chromosome 1 sequence	(TA)6	CAACGGCAagcccacttttt	GCGAGCGCGAATACTAAAGC	220	217
26	CP012609.1 Oryza sativa Indica Group cultivar RP Bio-226 chromosome 1 sequence	(TA)6	GGTGCCGTGTCCATCCATAT	ctAGCTGGTTGGGAGTTGGG	139	147
27	CP012609.1 Oryza sativa Indica Group cultivar RP Bio-226 chromosome 1 sequence	(TA)6	GGTGCCGTGTCCATCCATAT	cgcggcgcaatAATCATTGA	209	217
28	CP012609.1 Oryza sativa Indica Group cultivar RP Bio-226 chromosome 1 sequence	(TC)6	ccgcTGGTCCTCCTTTATCC	accgccaacctCTGCATAAA	240	241
29	CP012609.1 Oryza sativa Indica Group cultivar RP Bio-226 chromosome 1 sequence	(AT)6	ccgcTGGTCCTCCTTTATCC	accgccaacctCTGCATAAA	240	241
30	CP012609.1 Oryza sativa Indica Group cultivar RP Bio-226 chromosome 1 sequence	(GT)6	TCTCGGACAGCCTCAAGGTA	CCCCCAGAACAAgacccatc	232	231
31	CP012609.1 Oryza sativa Indica Group cultivar RP Bio-226 chromosome 1 sequence	(GT)6	TCTCGGACAGCCTCAAGGTA	CTGAGTGTGACCCCCAGAAC	242	241
32	CP012609.1 Oryza sativa Indica Group cultivar RP Bio-226 chromosome 1 sequence	(TG)6	aacgacgacgacctttcctc	GCCAAGGAAGACGTGAAGGA	122	110
33	CP012609.1 Oryza sativa Indica Group cultivar RP Bio-226 chromosome 1 sequence	(TG)6	aacgacgacgacctttcctc	ggaGCCAAGGAAGACGTGAA	125	113
34	CP012609.1 Oryza sativa Indica Group cultivar RP Bio-226 chromosome 1 sequence	(TG)6	aacgacgacgacctttcctc	aGCCAAGGAAGACGTGAAGG	123	111
35	CP012609.1 Oryza sativa Indica Group cultivar RP Bio-226 chromosome 1 sequence	(TC)6	gacccacacgtcAGTTCCAT	cattcactcgaggGCTCCTG	224	223
36	CP012609.1 Oryza sativa Indica Group cultivar RP Bio-226 chromosome 1 sequence	(TC)6	AATAAGAGAGGCAGTGGCGG	cattcactcgaggGCTCCTG	141	140
37	CP012609.1 Oryza sativa Indica Group cultivar RP Bio-226 chromosome 1 sequence	(TC)6	gacccacacgtcAGTTCCAT	tcattcactcgaggGCTCCT	225	224
38	CP012609.1 Oryza sativa Indica Group cultivar RP Bio-226 chromosome 1 sequence	(TA)6	ATGCATGAATCCCTGCACCA	GACCCAGCAAGTCAACTCGA	229	228
39	CP012609.1 Oryza sativa Indica Group cultivar RP Bio-226 chromosome 1 sequence	(TA)6	ATGCATGAATCCCTGCACCA	ATACAATGGCGACCCAGCAA	239	238
40	CP012609.1 Oryza sativa Indica Group cultivar RP Bio-226 chromosome 1 sequence	(GT)6	GTTCTACAGGACGTCGGCAA	AGgacaacacacacacacgt	152	146
41	CP012609.1 Oryza sativa Indica Group cultivar RP Bio-226 chromosome 1 sequence	(TC)6	ggacgaccttctcctcctca	AAATGTTCCCCGTGGTCTCC	192	194
42	CP012609.1 Oryza sativa Indica Group cultivar RP Bio-226 chromosome 1 sequence	(TA)6	GTGGGCGTTTGTAGCTGTTG	CACACCCACAGTCATCTGCT	298	302
43	CP012609.1 Oryza sativa Indica Group cultivar RP Bio-226 chromosome 1 sequence	(TA)6	TGATGTGGGCGTTTGTAGCT	ctcCTTTGCCAAGTCCCCAT	214	218
44	CP012609.1 Oryza sativa Indica Group cultivar RP Bio-226 chromosome 1 sequence	(TA)6	GTGGGCGTTTGTAGCTGTTG	ctcCTTTGCCAAGTCCCCAT	210	214
45	CP012609.1 Oryza sativa Indica Group cultivar RP Bio-226 chromosome 1 sequence	(TC)6	CGCACGGGCAACAGAAATTT	tcaacgGAAATTGGAGGCGA	250	251
46	CP012609.1 Oryza sativa Indica Group cultivar RP Bio-226 chromosome 1 sequence	(TC)6	GCCAaagacgtactccctcc	AAATTTCTGTTGCCCGTGCG	298	297
47	CP012609.1 Oryza sativa Indica Group cultivar RP Bio-226 chromosome 1 sequence	(TC)6	GGCCAaagacgtactccctc	AAATTTCTGTTGCCCGTGCG	299	298
48	CP012609.1 Oryza sativa Indica Group cultivar RP Bio-226 chromosome 1 sequence	(AT)6	ttgcagacgggacaaacaga	gccgtttgttgagttgtccc	203	204
49	CP012609.1 Oryza sativa Indica Group cultivar RP Bio-226 chromosome 1 sequence	(AT)6	AATGAGCCATCTCGAGCTGG	TTGCCACTGGAATGGGAGAC	278	277
50	CP012609.1 Oryza sativa Indica Group cultivar RP Bio-226 chromosome 1 sequence	(AT)6	GCTCCCTCCATCCTACAACG	acATACATGGATGCGTGGCA	136	139
51	CP012609.1 Oryza sativa Indica Group cultivar RP Bio-226 chromosome 1 sequence	(TG)6	acaaggtggatcgcttggag	TTGGAATTGTTGCGCTtggg	229	223
52	CP012609.1 Oryza sativa Indica Group cultivar RP Bio-226 chromosome 1 sequence	(AT)6	acaaggtggatcgcttggag	TTGGAATTGTTGCGCTtggg	229	223
53	CP012609.1 Oryza sativa Indica Group cultivar RP Bio-226 chromosome 1 sequence	(TG)6	AGACAACCAATGCAAGCTGC	CCCATCCTCTGATCGTGAGC	115	114
54	CP012609.1 Oryza sativa Indica Group cultivar RP Bio-226 chromosome 1 sequence	(TG)6	AGACAACCAATGCAAGCTGC	CCCCCACAACAACACACTCT	172	171
55	CP012609.1 Oryza sativa Indica Group cultivar RP Bio-226 chromosome 1 sequence	(TA)6	ccgggtggtgtgaacctatt	tgtgctcacaacccaccatt	294	293
56	CP012609.1 Oryza sativa Indica Group cultivar RP Bio-226 chromosome 1 sequence	(TA)6	ccgggtggtgtgaacctatt	aaccatgtgctcacaaccca	299	298
57	CP012609.1 Oryza sativa Indica Group cultivar RP Bio-226 chromosome 1 sequence	(TA)6	ccgggtggtgtgaacctatt	atgtgctcacaacccaccat	295	294
58	CP012609.1 Oryza sativa Indica Group cultivar RP Bio-226 chromosome 1 sequence	(GT)6	GGGTGTGTACGATGCTGTCT	GAGATTCTTCCCCGTGCACA	215	213
59	CP012609.1 Oryza sativa Indica Group cultivar RP Bio-226 chromosome 1 sequence	(GT)6	AGGGTGTGTACGATGCTGTC	GAGATTCTTCCCCGTGCACA	216	214
60	CP012609.1 Oryza sativa Indica Group cultivar RP Bio-226 chromosome 1 sequence	(TA)6	TGCTGGTGCCTAGTGTGAAG	AAACCAACCAACGAGGCTCT	264	268
61	CP012609.1 Oryza sativa Indica Group cultivar RP Bio-226 chromosome 1 sequence	(TA)6	CTGCTGGTGCCTAGTGTGAA	AAACCAACCAACGAGGCTCT	265	269
62	CP012609.1 Oryza sativa Indica Group cultivar RP Bio-226 chromosome 1 sequence	(TA)6	GCTGGTGCCTAGTGTGAAGT	AAACCAACCAACGAGGCTCT	263	267
63	CP012609.1 Oryza sativa Indica Group cultivar RP Bio-226 chromosome 1 sequence	(TA)6	GTGGGAGTACGCACGTGATA	CCGCTAGCTACAGCACaagt	275	271
64	CP012609.1 Oryza sativa Indica Group cultivar RP Bio-226 chromosome 1 sequence	(TA)6	GTGGGAGTACGCACGTGATA	ACCGCTAGCTACAGCACaag	276	272
65	CP012609.1 Oryza sativa Indica Group cultivar RP Bio-226 chromosome 1 sequence	(TA)6	GTGGGAGTACGCACGTGATA	CACCGCTAGCTACAGCACaa	277	273
66	CP012609.1 Oryza sativa Indica Group cultivar RP Bio-226 chromosome 1 sequence	(TA)6	TGGGAGTACGCACGTGATATG	CCGCTAGCTACAGCACaagt	274	270
67	CP012609.1 Oryza sativa Indica Group cultivar RP Bio-226 chromosome 1 sequence	(TA)6	TGGGAGTACGCACGTGATATG	ACCGCTAGCTACAGCACaag	275	271
68	CP012609.1 Oryza sativa Indica Group cultivar RP Bio-226 chromosome 1 sequence	(TA)6	TAGAGACGCGAGGGAGAGAG	TATACcaaaccgagccgagc	105	112
69	CP012609.1 Oryza sativa Indica Group cultivar RP Bio-226 chromosome 1 sequence	(TA)6	TAGAGACGCGAGGGAGAGAG	CGGTAACACGGCGGAGTATT	129	136
70	CP012609.1 Oryza sativa Indica Group cultivar RP Bio-226 chromosome 1 sequence	(TA)6	acacaactcaccacagtgca	tgggttgtgagcacatggtt	258	260
71	CP012609.1 Oryza sativa Indica Group cultivar RP Bio-226 chromosome 1 sequence	(TA)6	acacaactcaccacagtgca	aatggtgggttgtgagcaca	263	265
72	CP012609.1 Oryza sativa Indica Group cultivar RP Bio-226 chromosome 1 sequence	(TA)6	gtgacaataccccctgcaca	tgggttgtgagcacatggtt	278	284
73	CP012609.1 Oryza sativa Indica Group cultivar RP Bio-226 chromosome 1 sequence	(TA)6	gtgacaataccccctgcaca	aatggtgggttgtgagcaca	283	289
74	CP012609.1 Oryza sativa Indica Group cultivar RP Bio-226 chromosome 1 sequence	(AT)6	TGCCCACCTATCCCTGTACA	tcCTCAAACCCACAtggctc	256	221
75	CP012609.1 Oryza sativa Indica Group cultivar RP Bio-226 chromosome 1 sequence	(AT)6	GGTTGTGAAGCCCCTCATCA	TGTACAGGGATAGGTGGGCA	228	227
76	CP012609.1 Oryza sativa Indica Group cultivar RP Bio-226 chromosome 1 sequence	(TC)6	CCCAACGAAATCGCCGATTC	TGCTGTGCCGTGTACAGAAT	282	283
77	CP012609.1 Oryza sativa Indica Group cultivar RP Bio-226 chromosome 1 sequence	(TC)6	GCAGGAAAGGGCAGTGTAGT	CGAAGctgtgtgtgtgttgg	200	201
78	CP012609.1 Oryza sativa Indica Group cultivar RP Bio-226 chromosome 1 sequence	(TA)6	AGCAGATTTGGTGGCTTCGA	TTCCTGGTGATGTGGTGGTG	179	181
79	CP012609.1 Oryza sativa Indica Group cultivar RP Bio-226 chromosome 1 sequence	(TA)6	AGCAGATTTGGTGGCTTCGA	TTCCTGGTGATGTGGTGGTG	179	181
80	CP012609.1 Oryza sativa Indica Group cultivar RP Bio-226 chromosome 1 sequence	(TA)6	CAGGCATGCGCTGATGTTAC	GAATCGATCGTTGCTGTGGC	233	243
81	CP012609.1 Oryza sativa Indica Group cultivar RP Bio-226 chromosome 1 sequence	(TA)6	CAGGCATGCGCTGATGTTAC	ATTGCTGTGCTGGTTTGCTG	174	184
82	CP012609.1 Oryza sativa Indica Group cultivar RP Bio-226 chromosome 1 sequence	(TA)6	cttacgCATACTTCGCCCCT	GAATCGATCGTTGCTGTGGC	278	288
83	CP012609.1 Oryza sativa Indica Group cultivar RP Bio-226 chromosome 1 sequence	(TA)6	TCAGGCATGCGCTGATGTTA	GAATCGATCGTTGCTGTGGC	234	244
84	CP012609.1 Oryza sativa Indica Group cultivar RP Bio-226 chromosome 1 sequence	(TA)6	cttacgCATACTTCGCCCCT	ATTGCTGTGCTGGTTTGCTG	219	229
85	CP012609.1 Oryza sativa Indica Group cultivar RP Bio-226 chromosome 1 sequence	(TA)6	ACAGTTATGGTGCTCACGCA	ACGCAGCTAGTCTTCCCAAC	149	147
86	CP012609.1 Oryza sativa Indica Group cultivar RP Bio-226 chromosome 1 sequence	(TA)6	TCCAAGATACGTGCGCAAGT	ACGCAGCTAGTCTTCCCAAC	233	231
87	CP012609.1 Oryza sativa Indica Group cultivar RP Bio-226 chromosome 1 sequence	(TA)6	CAAGATACGTGCGCAAGTGG	ACGCAGCTAGTCTTCCCAAC	231	229
88	CP012609.1 Oryza sativa Indica Group cultivar RP Bio-226 chromosome 1 sequence	(TA)6	CCAAGATACGTGCGCAAGTG	ACGCAGCTAGTCTTCCCAAC	232	230
89	CP012609.1 Oryza sativa Indica Group cultivar RP Bio-226 chromosome 1 sequence	(TA)6	TGACCGTTGAGGGTTCCAAG	ACGCAGCTAGTCTTCCCAAC	247	245
90	CP012609.1 Oryza sativa Indica Group cultivar RP Bio-226 chromosome 1 sequence	(AT)6	ACAGTTATGGTGCTCACGCA	ACGCAGCTAGTCTTCCCAAC	149	147
91	CP012609.1 Oryza sativa Indica Group cultivar RP Bio-226 chromosome 1 sequence	(AT)6	TCCAAGATACGTGCGCAAGT	ACGCAGCTAGTCTTCCCAAC	233	231
92	CP012609.1 Oryza sativa Indica Group cultivar RP Bio-226 chromosome 1 sequence	(AT)6	CAAGATACGTGCGCAAGTGG	ACGCAGCTAGTCTTCCCAAC	231	229
93	CP012609.1 Oryza sativa Indica Group cultivar RP Bio-226 chromosome 1 sequence	(AT)6	CCAAGATACGTGCGCAAGTG	ACGCAGCTAGTCTTCCCAAC	232	230
94	CP012609.1 Oryza sativa Indica Group cultivar RP Bio-226 chromosome 1 sequence	(AT)6	TGACCGTTGAGGGTTCCAAG	ACGCAGCTAGTCTTCCCAAC	247	245
95	CP012609.1 Oryza sativa Indica Group cultivar RP Bio-226 chromosome 1 sequence	(TA)6	ggCCAGTCAAACCCTAAGCT	CTACGCCTTCACCGTCACTT	208	207
96	CP012609.1 Oryza sativa Indica Group cultivar RP Bio-226 chromosome 1 sequence	(TA)6	aggCCAGTCAAACCCTAAGC	CTACGCCTTCACCGTCACTT	209	208
97	CP012609.1 Oryza sativa Indica Group cultivar RP Bio-226 chromosome 1 sequence	(TA)6	CTTTTTACCTGTGGGCACGC	GCTTAGGGTTTGACTGGcct	215	212
98	CP012609.1 Oryza sativa Indica Group cultivar RP Bio-226 chromosome 1 sequence	(TA)6	CTTTTTACCTGTGGGCACGC	AGCTTAGGGTTTGACTGGcc	216	213
99	CP012609.1 Oryza sativa Indica Group cultivar RP Bio-226 chromosome 1 sequence	(ACCG)6	GTGTATCACCGCGATGAGGT	TACGCGTACGGTAGCTTTCC	163	159
100	CP012609.1 Oryza sativa Indica Group cultivar RP Bio-226 chromosome 1 sequence	(ACCG)6	AGTTTGCATGACCGACCTGT	TACGCGTACGGTAGCTTTCC	224	220
101	CP012609.1 Oryza sativa Indica Group cultivar RP Bio-226 chromosome 1 sequence	(ACCG)6	AGTACGTACCTCGCTACCGA	TACGCGTACGGTAGCTTTCC	141	137
102	CP012609.1 Oryza sativa Indica Group cultivar RP Bio-226 chromosome 1 sequence	(ACCG)6	GTGCCTACCCGTGTATCACC	TACGCGTACGGTAGCTTTCC	173	169
103	CP012609.1 Oryza sativa Indica Group cultivar RP Bio-226 chromosome 1 sequence	(CA)6	GTGTATCACCGCGATGAGGT	TACGCGTACGGTAGCTTTCC	163	159
104	CP012609.1 Oryza sativa Indica Group cultivar RP Bio-226 chromosome 1 sequence	(CA)6	AGTTTGCATGACCGACCTGT	TACGCGTACGGTAGCTTTCC	224	220
105	CP012609.1 Oryza sativa Indica Group cultivar RP Bio-226 chromosome 1 sequence	(CA)6	AGTACGTACCTCGCTACCGA	TACGCGTACGGTAGCTTTCC	141	137
106	CP012609.1 Oryza sativa Indica Group cultivar RP Bio-226 chromosome 1 sequence	(CA)6	GTGCCTACCCGTGTATCACC	TACGCGTACGGTAGCTTTCC	173	169
107	CP012609.1 Oryza sativa Indica Group cultivar RP Bio-226 chromosome 1 sequence	(CA)6	GTGTATCACCGCGATGAGGT	TACGCGTACGGTAGCTTTCC	163	159
108	CP012609.1 Oryza sativa Indica Group cultivar RP Bio-226 chromosome 1 sequence	(CA)6	AGTTTGCATGACCGACCTGT	TACGCGTACGGTAGCTTTCC	224	220
109	CP012609.1 Oryza sativa Indica Group cultivar RP Bio-226 chromosome 1 sequence	(CA)6	AGTACGTACCTCGCTACCGA	TACGCGTACGGTAGCTTTCC	141	137
110	CP012609.1 Oryza sativa Indica Group cultivar RP Bio-226 chromosome 1 sequence	(CA)6	GTGCCTACCCGTGTATCACC	TACGCGTACGGTAGCTTTCC	173	169
111	CP012609.1 Oryza sativa Indica Group cultivar RP Bio-226 chromosome 1 sequence	(AT)6	GTGTATCACCGCGATGAGGT	TACGCGTACGGTAGCTTTCC	163	159
112	CP012609.1 Oryza sativa Indica Group cultivar RP Bio-226 chromosome 1 sequence	(AT)6	AGTTTGCATGACCGACCTGT	TACGCGTACGGTAGCTTTCC	224	220
113	CP012609.1 Oryza sativa Indica Group cultivar RP Bio-226 chromosome 1 sequence	(AT)6	AGTACGTACCTCGCTACCGA	TACGCGTACGGTAGCTTTCC	141	137
114	CP012609.1 Oryza sativa Indica Group cultivar RP Bio-226 chromosome 1 sequence	(AT)6	GTGCCTACCCGTGTATCACC	TACGCGTACGGTAGCTTTCC	173	169
115	CP012609.1 Oryza sativa Indica Group cultivar RP Bio-226 chromosome 1 sequence	(TTGGAA)5	TCACCATCTTTGCCCTGCAT	GACGAATTGGGTCACCGGAT	194	188
116	CP012609.1 Oryza sativa Indica Group cultivar RP Bio-226 chromosome 1 sequence	(TTGGAA)5	ATCACCATCTTTGCCCTGCA	GACGAATTGGGTCACCGGAT	195	189
117	CP012609.1 Oryza sativa Indica Group cultivar RP Bio-226 chromosome 1 sequence	(TA)6	TTGCTTGAGTTGAGGCGGAT	ACGGGTGGCAAGCAATTTTC	252	253
118	CP012609.1 Oryza sativa Indica Group cultivar RP Bio-226 chromosome 1 sequence	(TA)6	TTGCTTGAGTTGAGGCGGAT	GACGGGTGGCAAGCAATTTT	253	254
119	CP012609.1 Oryza sativa Indica Group cultivar RP Bio-226 chromosome 1 sequence	(TC)6	TTGCTTGAGTTGAGGCGGAT	ACGGGTGGCAAGCAATTTTC	252	253
120	CP012609.1 Oryza sativa Indica Group cultivar RP Bio-226 chromosome 1 sequence	(TC)6	TTGCTTGAGTTGAGGCGGAT	GACGGGTGGCAAGCAATTTT	253	254
121	CP012609.1 Oryza sativa Indica Group cultivar RP Bio-226 chromosome 1 sequence	(AT)6	TTGCTTGAGTTGAGGCGGAT	ACGGGTGGCAAGCAATTTTC	252	253
122	CP012609.1 Oryza sativa Indica Group cultivar RP Bio-226 chromosome 1 sequence	(AT)6	TTGCTTGAGTTGAGGCGGAT	GACGGGTGGCAAGCAATTTT	253	254
123	CP012609.1 Oryza sativa Indica Group cultivar RP Bio-226 chromosome 1 sequence	(CA)6	TTGCTTGAGTTGAGGCGGAT	ACGGGTGGCAAGCAATTTTC	252	253
124	CP012609.1 Oryza sativa Indica Group cultivar RP Bio-226 chromosome 1 sequence	(CA)6	TTGCTTGAGTTGAGGCGGAT	GACGGGTGGCAAGCAATTTT	253	254
125	CP012609.1 Oryza sativa Indica Group cultivar RP Bio-226 chromosome 1 sequence	(TC)6	TTGCTTGAGTTGAGGCGGAT	ACGGGTGGCAAGCAATTTTC	252	253
126	CP012609.1 Oryza sativa Indica Group cultivar RP Bio-226 chromosome 1 sequence	(TC)6	TTGCTTGAGTTGAGGCGGAT	GACGGGTGGCAAGCAATTTT	253	254
127	CP012609.1 Oryza sativa Indica Group cultivar RP Bio-226 chromosome 1 sequence	(TA)6	ccctcctccttcttcccctt	TCAACATGCAGAGCCAGAGG	214	193
128	CP012609.1 Oryza sativa Indica Group cultivar RP Bio-226 chromosome 1 sequence	(AC)6	TTTATTGCTTGCCACGTGCC	GTGAGCCGTCGACCTTAACA	283	282
129	CP012609.1 Oryza sativa Indica Group cultivar RP Bio-226 chromosome 1 sequence	(AC)6	TTTATTGCTTGCCACGTGCC	CGGCATGTTTCTTCTGCACC	211	210
130	CP012609.1 Oryza sativa Indica Group cultivar RP Bio-226 chromosome 1 sequence	(AC)6	TTTATTGCTTGCCACGTGCC	GTGGCGGCATGTTTCTTCTG	215	214
131	CP012609.1 Oryza sativa Indica Group cultivar RP Bio-226 chromosome 1 sequence	(AT)6	TTTATTGCTTGCCACGTGCC	GTGAGCCGTCGACCTTAACA	283	282
132	CP012609.1 Oryza sativa Indica Group cultivar RP Bio-226 chromosome 1 sequence	(AT)6	TTTATTGCTTGCCACGTGCC	CGGCATGTTTCTTCTGCACC	211	210
133	CP012609.1 Oryza sativa Indica Group cultivar RP Bio-226 chromosome 1 sequence	(AT)6	TTTATTGCTTGCCACGTGCC	GTGGCGGCATGTTTCTTCTG	215	214
134	CP012609.1 Oryza sativa Indica Group cultivar RP Bio-226 chromosome 1 sequence	(AC)6	tcctcctcctccgatcgATC	CATCCTCGCTACACCACCTC	140	138
135	CP012609.1 Oryza sativa Indica Group cultivar RP Bio-226 chromosome 1 sequence	(AC)6	tcctcctcctccgatcgATC	GATGGCGGAGAAGGTGTAGG	206	204
136	CP012609.1 Oryza sativa Indica Group cultivar RP Bio-226 chromosome 1 sequence	(TC)6	tcctcctcctccgatcgATC	CATCCTCGCTACACCACCTC	140	138
137	CP012609.1 Oryza sativa Indica Group cultivar RP Bio-226 chromosome 1 sequence	(TC)6	tcctcctcctccgatcgATC	GATGGCGGAGAAGGTGTAGG	206	204
138	CP012609.1 Oryza sativa Indica Group cultivar RP Bio-226 chromosome 1 sequence	(TA)6	Cgaccgtgagagagagagga	accggacatttttCACCcga	214	216
139	CP012609.1 Oryza sativa Indica Group cultivar RP Bio-226 chromosome 1 sequence	(AT)6	Cgaccgtgagagagagagga	accggacatttttCACCcga	214	216
140	CP012609.1 Oryza sativa Indica Group cultivar RP Bio-226 chromosome 1 sequence	(TA)6	TTGTCGCATGTCACCAGTCA	aactcaatgcatgcgccatc	268	269
141	CP012609.1 Oryza sativa Indica Group cultivar RP Bio-226 chromosome 1 sequence	(TA)6	AGTTGTCGCATGTCACCAGT	aactcaatgcatgcgccatc	270	271
142	CP012609.1 Oryza sativa Indica Group cultivar RP Bio-226 chromosome 1 sequence	(TA)6	TTGTCGCATGTCACCAGTCA	atgcgccatccccactattt	258	259
143	CP012609.1 Oryza sativa Indica Group cultivar RP Bio-226 chromosome 1 sequence	(TC)6	TTGTCGCATGTCACCAGTCA	aactcaatgcatgcgccatc	268	269
144	CP012609.1 Oryza sativa Indica Group cultivar RP Bio-226 chromosome 1 sequence	(TC)6	AGTTGTCGCATGTCACCAGT	aactcaatgcatgcgccatc	270	271
145	CP012609.1 Oryza sativa Indica Group cultivar RP Bio-226 chromosome 1 sequence	(TC)6	TTGTCGCATGTCACCAGTCA	atgcgccatccccactattt	258	259
146	CP012609.1 Oryza sativa Indica Group cultivar RP Bio-226 chromosome 1 sequence	(AC)6	AGATCCCTTTTCGCTAGCGG	CAGGATGTCGATGATGGGGG	205	249
147	CP012609.1 Oryza sativa Indica Group cultivar RP Bio-226 chromosome 1 sequence	(AC)6	AATCCACGAGCGAAGATCCC	CAGGATGTCGATGATGGGGG	218	262
148	CP012609.1 Oryza sativa Indica Group cultivar RP Bio-226 chromosome 1 sequence	(AC)6	CCACGAGCGAAGATCCCTTT	CAGGATGTCGATGATGGGGG	215	259
149	CP012609.1 Oryza sativa Indica Group cultivar RP Bio-226 chromosome 1 sequence	(AC)6	AGATCCCTTTTCGCTAGCGG	TGCAGGATGTCGATGATGGG	207	251
150	CP012609.1 Oryza sativa Indica Group cultivar RP Bio-226 chromosome 1 sequence	(AC)6	AATCCACGAGCGAAGATCCC	TGCAGGATGTCGATGATGGG	220	264
151	CP012609.1 Oryza sativa Indica Group cultivar RP Bio-226 chromosome 1 sequence	(AT)6	AGATCCCTTTTCGCTAGCGG	CAGGATGTCGATGATGGGGG	205	249
152	CP012609.1 Oryza sativa Indica Group cultivar RP Bio-226 chromosome 1 sequence	(AT)6	AATCCACGAGCGAAGATCCC	CAGGATGTCGATGATGGGGG	218	262
153	CP012609.1 Oryza sativa Indica Group cultivar RP Bio-226 chromosome 1 sequence	(AT)6	CCACGAGCGAAGATCCCTTT	CAGGATGTCGATGATGGGGG	215	259
154	CP012609.1 Oryza sativa Indica Group cultivar RP Bio-226 chromosome 1 sequence	(AT)6	AGATCCCTTTTCGCTAGCGG	TGCAGGATGTCGATGATGGG	207	251
155	CP012609.1 Oryza sativa Indica Group cultivar RP Bio-226 chromosome 1 sequence	(AT)6	AATCCACGAGCGAAGATCCC	TGCAGGATGTCGATGATGGG	220	264
156	CP012609.1 Oryza sativa Indica Group cultivar RP Bio-226 chromosome 1 sequence	(TC)6	AGATCCCTTTTCGCTAGCGG	CAGGATGTCGATGATGGGGG	205	249
157	CP012609.1 Oryza sativa Indica Group cultivar RP Bio-226 chromosome 1 sequence	(TC)6	AATCCACGAGCGAAGATCCC	CAGGATGTCGATGATGGGGG	218	262
158	CP012609.1 Oryza sativa Indica Group cultivar RP Bio-226 chromosome 1 sequence	(TC)6	CCACGAGCGAAGATCCCTTT	CAGGATGTCGATGATGGGGG	215	259
159	CP012609.1 Oryza sativa Indica Group cultivar RP Bio-226 chromosome 1 sequence	(TC)6	AGATCCCTTTTCGCTAGCGG	TGCAGGATGTCGATGATGGG	207	251
160	CP012609.1 Oryza sativa Indica Group cultivar RP Bio-226 chromosome 1 sequence	(TC)6	AATCCACGAGCGAAGATCCC	TGCAGGATGTCGATGATGGG	220	264
161	CP012609.1 Oryza sativa Indica Group cultivar RP Bio-226 chromosome 1 sequence	(AT)6	AGATCCCTTTTCGCTAGCGG	CAGGATGTCGATGATGGGGG	205	249
162	CP012609.1 Oryza sativa Indica Group cultivar RP Bio-226 chromosome 1 sequence	(AT)6	AATCCACGAGCGAAGATCCC	CAGGATGTCGATGATGGGGG	218	262
163	CP012609.1 Oryza sativa Indica Group cultivar RP Bio-226 chromosome 1 sequence	(AT)6	CCACGAGCGAAGATCCCTTT	CAGGATGTCGATGATGGGGG	215	259
164	CP012609.1 Oryza sativa Indica Group cultivar RP Bio-226 chromosome 1 sequence	(AT)6	AGATCCCTTTTCGCTAGCGG	TGCAGGATGTCGATGATGGG	207	251
165	CP012609.1 Oryza sativa Indica Group cultivar RP Bio-226 chromosome 1 sequence	(AT)6	AATCCACGAGCGAAGATCCC	TGCAGGATGTCGATGATGGG	220	264
166	CP012609.1 Oryza sativa Indica Group cultivar RP Bio-226 chromosome 1 sequence	(TA)6	CCCTCCACCAGAAACACCAG	tgtgtgtgtgccgttaccat	262	264
167	CP012609.1 Oryza sativa Indica Group cultivar RP Bio-226 chromosome 1 sequence	(AT)6	CCCTCCACCAGAAACACCAG	tgtgtgtgtgccgttaccat	262	264
168	CP012609.1 Oryza sativa Indica Group cultivar RP Bio-226 chromosome 1 sequence	(AT)6	CCCTCCACCAGAAACACCAG	tgtgtgtgtgccgttaccat	262	264
169	CP012609.1 Oryza sativa Indica Group cultivar RP Bio-226 chromosome 1 sequence	(AT)6	CCCTCCACCAGAAACACCAG	tgtgtgtgtgccgttaccat	262	264
170	CP012609.1 Oryza sativa Indica Group cultivar RP Bio-226 chromosome 1 sequence	(AT)6	CCCTCCACCAGAAACACCAG	tgtgtgtgtgccgttaccat	262	264
171	CP012609.1 Oryza sativa Indica Group cultivar RP Bio-226 chromosome 1 sequence	(GT)6	CGCACTACATAGCCGGAAGT	CGCACTACATAGCCGGAAGT	274	277
172	CP012609.1 Oryza sativa Indica Group cultivar RP Bio-226 chromosome 1 sequence	(TC)6	CGCACTACATAGCCGGAAGT	CGCACTACATAGCCGGAAGT	274	277
173	CP012609.1 Oryza sativa Indica Group cultivar RP Bio-226 chromosome 1 sequence	(TC)6	CGCACTACATAGCCGGAAGT	CGCACTACATAGCCGGAAGT	274	277
174	CP012609.1 Oryza sativa Indica Group cultivar RP Bio-226 chromosome 1 sequence	(TA)6	CGCACTACATAGCCGGAAGT	CGCACTACATAGCCGGAAGT	274	277
175	CP012609.1 Oryza sativa Indica Group cultivar RP Bio-226 chromosome 1 sequence	(AC)6	GCTCAAAAGTGCAACAGCGA	AACTTTCTGCCGTGACCGAT	185	183
176	CP012609.1 Oryza sativa Indica Group cultivar RP Bio-226 chromosome 1 sequence	(AC)6	GCTCAAAAGTGCAACAGCGA	GAGCTGGGCGGTAACTTTCT	197	195
177	CP012609.1 Oryza sativa Indica Group cultivar RP Bio-226 chromosome 1 sequence	(TA)6	AGCgttttgaccgtccatct	AGGTAGTTTCGCGATTGGCA	226	227
178	CP012609.1 Oryza sativa Indica Group cultivar RP Bio-226 chromosome 1 sequence	(CA)6	AGCgttttgaccgtccatct	AGGTAGTTTCGCGATTGGCA	226	227
179	CP012609.1 Oryza sativa Indica Group cultivar RP Bio-226 chromosome 1 sequence	(AT)6	AGCgttttgaccgtccatct	AGGTAGTTTCGCGATTGGCA	226	227
180	CP012609.1 Oryza sativa Indica Group cultivar RP Bio-226 chromosome 1 sequence	(TG)6	AGCgttttgaccgtccatct	AGGTAGTTTCGCGATTGGCA	226	227
181	CP012609.1 Oryza sativa Indica Group cultivar RP Bio-226 chromosome 1 sequence	(AT)6	AGCgttttgaccgtccatct	AGGTAGTTTCGCGATTGGCA	226	227
182	CP012609.1 Oryza sativa Indica Group cultivar RP Bio-226 chromosome 1 sequence	(CA)6	AGCgttttgaccgtccatct	AGGTAGTTTCGCGATTGGCA	226	227
183	CP012609.1 Oryza sativa Indica Group cultivar RP Bio-226 chromosome 1 sequence	(TC)6	AGCgttttgaccgtccatct	AGGTAGTTTCGCGATTGGCA	226	227
184	CP012609.1 Oryza sativa Indica Group cultivar RP Bio-226 chromosome 1 sequence	(AC)6	ATCCGCGACCTGATTCTTCC	GTGTTGTTCCTTGTTCCGCC	275	273
185	CP012609.1 Oryza sativa Indica Group cultivar RP Bio-226 chromosome 1 sequence	(TC)6	ATCCGCGACCTGATTCTTCC	GTGTTGTTCCTTGTTCCGCC	275	273
186	CP012609.1 Oryza sativa Indica Group cultivar RP Bio-226 chromosome 1 sequence	(TC)6	ATCCGCGACCTGATTCTTCC	GTGTTGTTCCTTGTTCCGCC	275	273
187	CP012609.1 Oryza sativa Indica Group cultivar RP Bio-226 chromosome 1 sequence	(AT)6	ATCCGCGACCTGATTCTTCC	GTGTTGTTCCTTGTTCCGCC	275	273
188	CP012609.1 Oryza sativa Indica Group cultivar RP Bio-226 chromosome 1 sequence	(AC)6	AGCTAGGACGATGCCGAAAG	GTGGGACCCAGCTTATCACC	278	280
189	CP012609.1 Oryza sativa Indica Group cultivar RP Bio-226 chromosome 1 sequence	(AC)6	AGTGATCGATCCAGCTGCtg	GTGGGACCCAGCTTATCACC	260	262
190	CP012609.1 Oryza sativa Indica Group cultivar RP Bio-226 chromosome 1 sequence	(GT)6	GGATGGAAATGGGCCATTGC	CAACCTTTTTGTGGGGGCAG	122	124
191	CP012609.1 Oryza sativa Indica Group cultivar RP Bio-226 chromosome 1 sequence	(GT)6	GTGCACATGAGAGGCCAGAT	CAACCTTTTTGTGGGGGCAG	224	226
192	CP012609.1 Oryza sativa Indica Group cultivar RP Bio-226 chromosome 1 sequence	(GT)6	TGCACATGAGAGGCCAGATG	CAACCTTTTTGTGGGGGCAG	223	225
193	CP012610.1 Oryza sativa Indica Group cultivar RP Bio-226 chromosome 2 sequence	(GT)6	TGCTCAGTAACTGCAGGAGC	ACGCTCAGGTGGACTCAATG	185	177
194	CP012610.1 Oryza sativa Indica Group cultivar RP Bio-226 chromosome 2 sequence	(GT)6	TGCTCAGTAACTGCAGGAGC	CACGCTCAGGTGGACTCAAT	186	178
195	CP012610.1 Oryza sativa Indica Group cultivar RP Bio-226 chromosome 2 sequence	(GT)6	GTGCTGCTGAGGAGAATGGt	TGGATGGCGCACAAAAACTG	190	192
196	CP012610.1 Oryza sativa Indica Group cultivar RP Bio-226 chromosome 2 sequence	(GT)6	GTGCTGCTGAGGAGAATGGt	GTGGATGGCGCACAAAAACT	191	193
197	CP012610.1 Oryza sativa Indica Group cultivar RP Bio-226 chromosome 2 sequence	(GACC)5	TCACctgttcgttcgttcgt	CACACGACACGATGCATTGG	228	220
198	CP012610.1 Oryza sativa Indica Group cultivar RP Bio-226 chromosome 2 sequence	(GACC)5	Cctgttcgttcgttcgttcg	CACACGACACGATGCATTGG	225	217
199	CP012610.1 Oryza sativa Indica Group cultivar RP Bio-226 chromosome 2 sequence	(GACC)5	TCACctgttcgttcgttcgt	ACACGATGCATTGGATGGGA	175	167
200	CP012610.1 Oryza sativa Indica Group cultivar RP Bio-226 chromosome 2 sequence	(GACC)5	TCACctgttcgttcgttcgt	TGCATTGGATGGGATCAGCA	169	161
201	CP012610.1 Oryza sativa Indica Group cultivar RP Bio-226 chromosome 2 sequence	(CA)6	GGGTCTGACAGAGCACTTCC	GCCGCAGAAAACCTTGCAAT	192	176
202	CP012610.1 Oryza sativa Indica Group cultivar RP Bio-226 chromosome 2 sequence	(CA)6	GGGTCTGACAGAGCACTTCC	ATTGGTTGCGCTGTGATCCT	283	267
203	CP012610.1 Oryza sativa Indica Group cultivar RP Bio-226 chromosome 2 sequence	(CA)6	GGGTCTGACAGAGCACTTCC	GCGCTGTGATCCTTGATCCA	276	260
204	CP012610.1 Oryza sativa Indica Group cultivar RP Bio-226 chromosome 2 sequence	(CA)6	CAGCCACCTGTCCTCCAAAT	CAAGTGGTGCGGTTTGGAAG	191	188
205	CP012610.1 Oryza sativa Indica Group cultivar RP Bio-226 chromosome 2 sequence	(CA)6	TATCAGCCACCTGTCCTCCA	CAAGTGGTGCGGTTTGGAAG	194	191
206	CP012610.1 Oryza sativa Indica Group cultivar RP Bio-226 chromosome 2 sequence	(CA)6	CATTGTTCGCTTGCTGGCTT	AGAATTCGCCGGGAGTTTGT	196	195
207	CP012610.1 Oryza sativa Indica Group cultivar RP Bio-226 chromosome 2 sequence	(GT)6	AGTGGCCGAATCTCATGGTG	GTTTGGTGGGCGGTCTTTTC	240	280
208	CP012610.1 Oryza sativa Indica Group cultivar RP Bio-226 chromosome 2 sequence	(GT)6	gAGTGGCCGAATCTCATGGT	GTTTGGTGGGCGGTCTTTTC	241	281
209	CP012610.1 Oryza sativa Indica Group cultivar RP Bio-226 chromosome 2 sequence	(GT)6	AGTGGCCGAATCTCATGGTG	TTTGGTGGGCGGTCTTTTCT	239	279
210	CP012610.1 Oryza sativa Indica Group cultivar RP Bio-226 chromosome 2 sequence	(GT)6	AGTGGCCGAATCTCATGGTG	TTGGTTTTGTTTGGTGGGCG	248	288
211	CP012610.1 Oryza sativa Indica Group cultivar RP Bio-226 chromosome 2 sequence	(AC)6	CACAAAGTCGACACGCAAGG	GAAACGTGCGAGTTTGggac	237	240
212	CP012610.1 Oryza sativa Indica Group cultivar RP Bio-226 chromosome 2 sequence	(GT)6	tcgggATGAGGTTACAACGC	GAGGCTGAAGCTGACCCATT	123	121
213	CP012610.1 Oryza sativa Indica Group cultivar RP Bio-226 chromosome 2 sequence	(GT)6	tcgggATGAGGTTACAACGC	TGTTTGGCgccgaaaatgtt	281	279
214	CP012610.1 Oryza sativa Indica Group cultivar RP Bio-226 chromosome 2 sequence	(AC)6	tacgtgtgcgagtattgcca	ccgccgcgataaattccttg	194	190
215	CP012610.1 Oryza sativa Indica Group cultivar RP Bio-226 chromosome 2 sequence	(TG)6	TTTGCAGTGTGTGATGTGCG	ATTTTGCGATGGTCGTGTGC	262	263
216	CP012610.1 Oryza sativa Indica Group cultivar RP Bio-226 chromosome 2 sequence	(TG)6	GTGTGATGTGCGTGCAGATC	ATTTTGCGATGGTCGTGTGC	254	255
217	CP012610.1 Oryza sativa Indica Group cultivar RP Bio-226 chromosome 2 sequence	(TG)6	TTTGCAGTGTGTGATGTGCG	TGCGATGGTCGTGTGCATAT	258	259
218	CP012611.1 Oryza sativa Indica Group cultivar RP Bio-226 chromosome 3 sequence	(GC)6	AGTTGCAGATACGGGGTTGg	GATGACGAGGAGTAGTCGCG	245	242
219	CP012611.1 Oryza sativa Indica Group cultivar RP Bio-226 chromosome 3 sequence	(GC)6	AGTTGCAGATACGGGGTTGg	CGATGACGAGGAGTAGTCGC	246	243
220	CP012611.1 Oryza sativa Indica Group cultivar RP Bio-226 chromosome 3 sequence	(GC)6	AGTTGCAGATACGGGGTTGg	CGCAACGATGACGAGGAGTA	251	248
221	CP012611.1 Oryza sativa Indica Group cultivar RP Bio-226 chromosome 3 sequence	(CG)6	AGTTGCAGATACGGGGTTGg	GATGACGAGGAGTAGTCGCG	245	242
222	CP012611.1 Oryza sativa Indica Group cultivar RP Bio-226 chromosome 3 sequence	(CG)6	AGTTGCAGATACGGGGTTGg	CGATGACGAGGAGTAGTCGC	246	243
223	CP012611.1 Oryza sativa Indica Group cultivar RP Bio-226 chromosome 3 sequence	(CG)6	AGTTGCAGATACGGGGTTGg	CGCAACGATGACGAGGAGTA	251	248
224	CP012611.1 Oryza sativa Indica Group cultivar RP Bio-226 chromosome 3 sequence	(CG)6	AGTTGCAGATACGGGGTTGg	GATGACGAGGAGTAGTCGCG	245	242
225	CP012611.1 Oryza sativa Indica Group cultivar RP Bio-226 chromosome 3 sequence	(CG)6	AGTTGCAGATACGGGGTTGg	CGATGACGAGGAGTAGTCGC	246	243
226	CP012611.1 Oryza sativa Indica Group cultivar RP Bio-226 chromosome 3 sequence	(CG)6	AGTTGCAGATACGGGGTTGg	CGCAACGATGACGAGGAGTA	251	248
227	CP012611.1 Oryza sativa Indica Group cultivar RP Bio-226 chromosome 3 sequence	(AC)6	TGGCGATGCTGCAAGACTAA	GCTCCTCGGATCTTGTGCTT	131	132
228	CP012611.1 Oryza sativa Indica Group cultivar RP Bio-226 chromosome 3 sequence	(AC)6	TGGCGATGCTGCAAGACTAA	TTTGGTCGATCTGCTCCTCG	143	144
229	CP012611.1 Oryza sativa Indica Group cultivar RP Bio-226 chromosome 3 sequence	(AC)6	TGGCGATGCTGCAAGACTAA	AGCAAGCGAGAAGAAGAGGG	174	175
230	CP012611.1 Oryza sativa Indica Group cultivar RP Bio-226 chromosome 3 sequence	(CG)6	GACGGCCACACCTTCAACTA	ACCATGAGCAGCGAAATGGA	206	199
231	CP012611.1 Oryza sativa Indica Group cultivar RP Bio-226 chromosome 3 sequence	(CG)6	GACGGCCACACCTTCAACTA	TCCAGCCAATGCCAAATCCT	240	233
232	CP012611.1 Oryza sativa Indica Group cultivar RP Bio-226 chromosome 3 sequence	(CG)6	GACGGCCACACCTTCAACTA	TACGACACAACGATCCAGCC	253	246
233	CP012611.1 Oryza sativa Indica Group cultivar RP Bio-226 chromosome 3 sequence	(CG)6	GGCCACACCTTCAACTACCA	ACCATGAGCAGCGAAATGGA	203	196
234	CP012611.1 Oryza sativa Indica Group cultivar RP Bio-226 chromosome 3 sequence	(CG)6	GGCCACACCTTCAACTACCA	TCCAGCCAATGCCAAATCCT	237	230
235	CP012611.1 Oryza sativa Indica Group cultivar RP Bio-226 chromosome 3 sequence	(CA)6	ATCCTTCACCAAGCCATGCA	GCAGGTGCATGAAGCTAAGC	183	179
236	CP012611.1 Oryza sativa Indica Group cultivar RP Bio-226 chromosome 3 sequence	(CA)6	ATCCTTCACCAAGCCATGCA	TCATGCACCTATCCGACGTG	236	232
237	CP012611.1 Oryza sativa Indica Group cultivar RP Bio-226 chromosome 3 sequence	(CA)6	ATCCTTCACCAAGCCATGCA	ATGCACCTATCCGACGTGTC	234	230
238	CP012611.1 Oryza sativa Indica Group cultivar RP Bio-226 chromosome 3 sequence	(CA)6	ATCCTTCACCAAGCCATGCA	GGGAGAACTAGCTGCAGGTG	196	192
239	CP012611.1 Oryza sativa Indica Group cultivar RP Bio-226 chromosome 3 sequence	(CG)6	CGCCTCTATCATGCCCTAGC	CAATGCATATGAACCCGCGg	290	273
240	CP012611.1 Oryza sativa Indica Group cultivar RP Bio-226 chromosome 3 sequence	(GC)6	tgaggatgatctgtgccgtg	gggaatcggcaaaaacccac	188	189
241	CP012611.1 Oryza sativa Indica Group cultivar RP Bio-226 chromosome 3 sequence	(GT)6	tgaggatgatctgtgccgtg	gggaatcggcaaaaacccac	188	189
242	CP012611.1 Oryza sativa Indica Group cultivar RP Bio-226 chromosome 3 sequence	(CG)6	tgaggatgatctgtgccgtg	gggaatcggcaaaaacccac	188	189
243	CP012611.1 Oryza sativa Indica Group cultivar RP Bio-226 chromosome 3 sequence	(CG)6	cgcgcaccgaTAATGTGAAG	ACcacctccatctctctccc	212	217
244	CP012611.1 Oryza sativa Indica Group cultivar RP Bio-226 chromosome 3 sequence	(TG)6	cGTAGCATGCAATCTTGGCC	CGTTTGCTGGCTGACAAACA	252	256
245	CP012611.1 Oryza sativa Indica Group cultivar RP Bio-226 chromosome 3 sequence	(TG)6	GCATGCAATCTTGGCCACAA	CGTTTGCTGGCTGACAAACA	248	252
246	CP012611.1 Oryza sativa Indica Group cultivar RP Bio-226 chromosome 3 sequence	(TG)6	cGTAGCATGCAATCTTGGCC	GATAGCTTGACCTCCAGGGC	144	148
247	CP012611.1 Oryza sativa Indica Group cultivar RP Bio-226 chromosome 3 sequence	(TG)6	cGTAGCATGCAATCTTGGCC	TGCCTCAACATCCTTGCTGT	296	300
248	CP012611.1 Oryza sativa Indica Group cultivar RP Bio-226 chromosome 3 sequence	(TG)6	CGGCCATTGGTGATCTCGTA	tgCATCCTTTAGTGGCTCGG	204	203
249	CP012611.1 Oryza sativa Indica Group cultivar RP Bio-226 chromosome 3 sequence	(CG)6	ctccccttcctctcctctcc	cGCCTCACCTTCCTATCACC	247	251
250	CP012611.1 Oryza sativa Indica Group cultivar RP Bio-226 chromosome 3 sequence	(CG)6	cctccccttcctctcctctc	cGCCTCACCTTCCTATCACC	248	252
251	CP012611.1 Oryza sativa Indica Group cultivar RP Bio-226 chromosome 3 sequence	(CG)6	GGTGATAGGAAGGTGAGGCg	CACCCCTCGATCAGCTTCAG	122	114
252	CP012611.1 Oryza sativa Indica Group cultivar RP Bio-226 chromosome 3 sequence	(CG)6	ctccccttcctctcctctcc	ctgcGCCTCACCTTCCTATC	250	254
253	CP012611.1 Oryza sativa Indica Group cultivar RP Bio-226 chromosome 3 sequence	(CG)6	cctccccttcctctcctctc	ctgcGCCTCACCTTCCTATC	251	255
254	CP012611.1 Oryza sativa Indica Group cultivar RP Bio-226 chromosome 3 sequence	(TG)6	CCGACGGGGTTCTTTTCTGA	AGCAGAAGCACGTACCTGTC	206	207
255	CP012611.1 Oryza sativa Indica Group cultivar RP Bio-226 chromosome 3 sequence	(TG)6	ACATGGAATCGTCCTCGTCG	TCAGAAAAGAACCCCGTCGG	174	173
256	CP012611.1 Oryza sativa Indica Group cultivar RP Bio-226 chromosome 3 sequence	(CG)6	CCGAGGATAAGCAGGGTGTG	TAGGACAAGACGGTGTGCAC	139	141
257	CP012611.1 Oryza sativa Indica Group cultivar RP Bio-226 chromosome 3 sequence	(AC)6	tggatcgctctgtTTGCTGT	GAGTTGGGGAGGTGTGACAG	255	256
258	CP012611.1 Oryza sativa Indica Group cultivar RP Bio-226 chromosome 3 sequence	(AC)6	tggatcgctctgtTTGCTGT	gaggagagggtggAGGAGTT	270	271
259	CP012611.1 Oryza sativa Indica Group cultivar RP Bio-226 chromosome 3 sequence	(AC)6	tcggatgcCCCTCTTCCTAA	GCTTAGGCTGCATGGTGAGA	274	275
260	CP012611.1 Oryza sativa Indica Group cultivar RP Bio-226 chromosome 3 sequence	(GT)6	GTgtgtggtgtgtgtgtgtg	GCATCAACCATCGTCCAAGC	265	264
261	CP012611.1 Oryza sativa Indica Group cultivar RP Bio-226 chromosome 3 sequence	(CA)6	TACCGGGCCTTTAGAGACCA	TACAATATCAGGGTGGGCGC	235	237
262	CP012611.1 Oryza sativa Indica Group cultivar RP Bio-226 chromosome 3 sequence	(CA)6	TACCGGGCCTTTAGAGACCA	CAGGGTGGGCGCTACTAATT	227	229
263	CP012611.1 Oryza sativa Indica Group cultivar RP Bio-226 chromosome 3 sequence	(CA)6	TACCGGGCCTTTAGAGACCA	TATCAGGGTGGGCGCTACTA	230	232
264	CP012611.1 Oryza sativa Indica Group cultivar RP Bio-226 chromosome 3 sequence	(GT)6	TACCGGGCCTTTAGAGACCA	TACAATATCAGGGTGGGCGC	235	237
265	CP012611.1 Oryza sativa Indica Group cultivar RP Bio-226 chromosome 3 sequence	(GT)6	TACCGGGCCTTTAGAGACCA	CAGGGTGGGCGCTACTAATT	227	229
266	CP012611.1 Oryza sativa Indica Group cultivar RP Bio-226 chromosome 3 sequence	(GT)6	TACCGGGCCTTTAGAGACCA	TATCAGGGTGGGCGCTACTA	230	232
267	CP012611.1 Oryza sativa Indica Group cultivar RP Bio-226 chromosome 3 sequence	(GT)6	ATGATGGTGGTGCCGTAGTG	cctctctcctcccccaatca	286	287
268	CP012611.1 Oryza sativa Indica Group cultivar RP Bio-226 chromosome 3 sequence	(CA)6	gaagcagtgtctcgtgggaa	gtcccgagtgaaggacgaaa	174	170
269	CP012611.1 Oryza sativa Indica Group cultivar RP Bio-226 chromosome 3 sequence	(CA)6	ggcaaggagaagcagtgtct	gtcccgagtgaaggacgaaa	182	178
270	CP012611.1 Oryza sativa Indica Group cultivar RP Bio-226 chromosome 3 sequence	(CA)6	aggcaaggagaagcagtgtc	gtcccgagtgaaggacgaaa	183	179
271	CP012611.1 Oryza sativa Indica Group cultivar RP Bio-226 chromosome 3 sequence	(CA)6	gaagcagtgtctcgtgggaa	gtcccgagtgaaggacgaaa	174	170
272	CP012611.1 Oryza sativa Indica Group cultivar RP Bio-226 chromosome 3 sequence	(CA)6	ggcaaggagaagcagtgtct	gtcccgagtgaaggacgaaa	182	178
273	CP012611.1 Oryza sativa Indica Group cultivar RP Bio-226 chromosome 3 sequence	(CA)6	aggcaaggagaagcagtgtc	gtcccgagtgaaggacgaaa	183	179
274	CP012611.1 Oryza sativa Indica Group cultivar RP Bio-226 chromosome 3 sequence	(GC)6	cttgaaggaaaggggccgat	tccggtcgaATTGgttgagg	131	130
275	CP012611.1 Oryza sativa Indica Group cultivar RP Bio-226 chromosome 3 sequence	(GC)6	ttgaaggaaaggggccgatc	tccggtcgaATTGgttgagg	130	129
276	CP012611.1 Oryza sativa Indica Group cultivar RP Bio-226 chromosome 3 sequence	(CG)6	cttgaaggaaaggggccgat	tccggtcgaATTGgttgagg	131	130
277	CP012611.1 Oryza sativa Indica Group cultivar RP Bio-226 chromosome 3 sequence	(CG)6	ttgaaggaaaggggccgatc	tccggtcgaATTGgttgagg	130	129
278	CP012611.1 Oryza sativa Indica Group cultivar RP Bio-226 chromosome 3 sequence	(CA)6	cttgaaggaaaggggccgat	tccggtcgaATTGgttgagg	131	130
279	CP012611.1 Oryza sativa Indica Group cultivar RP Bio-226 chromosome 3 sequence	(CA)6	ttgaaggaaaggggccgatc	tccggtcgaATTGgttgagg	130	129
280	CP012611.1 Oryza sativa Indica Group cultivar RP Bio-226 chromosome 3 sequence	(GGTGAG)6	cttgaaggaaaggggccgat	tccggtcgaATTGgttgagg	131	130
281	CP012611.1 Oryza sativa Indica Group cultivar RP Bio-226 chromosome 3 sequence	(GGTGAG)6	ttgaaggaaaggggccgatc	tccggtcgaATTGgttgagg	130	129
282	CP012611.1 Oryza sativa Indica Group cultivar RP Bio-226 chromosome 3 sequence	(CG)6	cttgaaggaaaggggccgat	tccggtcgaATTGgttgagg	131	130
283	CP012611.1 Oryza sativa Indica Group cultivar RP Bio-226 chromosome 3 sequence	(CG)6	ttgaaggaaaggggccgatc	tccggtcgaATTGgttgagg	130	129
284	CP012611.1 Oryza sativa Indica Group cultivar RP Bio-226 chromosome 3 sequence	(AC)6	GAGGGAGCTGCCTGATTTGT	TAACAAGGCCGGCCAGTAAG	221	222
285	CP012611.1 Oryza sativa Indica Group cultivar RP Bio-226 chromosome 3 sequence	(AC)6	GTTGAGGGAGCTGCCTGATT	TAACAAGGCCGGCCAGTAAG	224	225
286	CP012611.1 Oryza sativa Indica Group cultivar RP Bio-226 chromosome 3 sequence	(AC)6	TTTTTGAGGGAGGGAGGCAC	GCGTGAGGAGAGAGATACGC	298	296
287	CP012611.1 Oryza sativa Indica Group cultivar RP Bio-226 chromosome 3 sequence	(AC)6	ACCTCTTGTACACCCGCCTA	GCGTGAGGAGAGAGATACGC	197	198
288	CP012611.1 Oryza sativa Indica Group cultivar RP Bio-226 chromosome 3 sequence	(AC)6	TACCTCTTGTACACCCGCCT	GCGTGAGGAGAGAGATACGC	198	199
289	CP012611.1 Oryza sativa Indica Group cultivar RP Bio-226 chromosome 3 sequence	(AC)6	AGGGAGGGAGGCACGTAATA	GCGTGAGGAGAGAGATACGC	292	290
290	CP012611.1 Oryza sativa Indica Group cultivar RP Bio-226 chromosome 3 sequence	(AC)6	TTTTTGAGGGAGGGAGGCAC	AGGCGGGTGTACAAGAGGTA	120	117
291	CP012611.1 Oryza sativa Indica Group cultivar RP Bio-226 chromosome 3 sequence	(TG)6	CGTGACAGGATTAAGGCGGT	GATCCACTGATCCGGTCGTC	268	269
292	CP012611.1 Oryza sativa Indica Group cultivar RP Bio-226 chromosome 3 sequence	(TG)6	CGTGACAGGATTAAGGCGGT	GACGATCCACTGATCCGGTC	271	272
293	CP012611.1 Oryza sativa Indica Group cultivar RP Bio-226 chromosome 3 sequence	(CG)6	AAAACCGTGCAACTCCTCGA	GGCTAGTGCGCTACATCGAT	181	186
294	CP012611.1 Oryza sativa Indica Group cultivar RP Bio-226 chromosome 3 sequence	(CG)6	AAAACCGTGCAACTCCTCGA	CAAATCACGGATGCGTGGAC	224	239
295	CP012611.1 Oryza sativa Indica Group cultivar RP Bio-226 chromosome 3 sequence	(CG)6	AAAACCGTGCAACTCCTCGA	GACAAATCACGGATGCGTGG	226	241
296	CP012611.1 Oryza sativa Indica Group cultivar RP Bio-226 chromosome 3 sequence	(CG)6	AAAACCGTGCAACTCCTCGA	GGACAAATCACGGATGCGTG	227	242
297	CP012611.1 Oryza sativa Indica Group cultivar RP Bio-226 chromosome 3 sequence	(AC)6	GGTAGCCTAACCCACCACAC	CCATCACCTGCAGCATCTCA	288	289
298	CP012611.1 Oryza sativa Indica Group cultivar RP Bio-226 chromosome 3 sequence	(TG)6	TCGTTTGTTCGCTCTCCTCC	TACTCGATCAAAGACCGCGG	256	254
299	CP012611.1 Oryza sativa Indica Group cultivar RP Bio-226 chromosome 3 sequence	(TG)6	TCGTTTGTTCGCTCTCCTCC	CTCGGGCTGCATGTAGATGT	189	187
300	CP012611.1 Oryza sativa Indica Group cultivar RP Bio-226 chromosome 3 sequence	(TG)6	ACGTACAGATCGGGAGGGAT	CTCGGGCTGCATGTAGATGT	284	282
301	CP012611.1 Oryza sativa Indica Group cultivar RP Bio-226 chromosome 3 sequence	(TG)6	TTTGTTCGCTCTCCTCCACG	TACTCGATCAAAGACCGCGG	253	251
302	CP012611.1 Oryza sativa Indica Group cultivar RP Bio-226 chromosome 3 sequence	(CG)6	gtatttgcgccggttcgttt	CGCGAGAtcgatccaatcca	259	269
303	CP012611.1 Oryza sativa Indica Group cultivar RP Bio-226 chromosome 3 sequence	(CG)6	CTCTTCACGCAATGCAGCAG	ACACGTTGCTTCTACGAGGG	120	128
304	CP012611.1 Oryza sativa Indica Group cultivar RP Bio-226 chromosome 3 sequence	(CG)6	GTCTCTTCACGCAATGCAGC	ACACGTTGCTTCTACGAGGG	122	130
305	CP012611.1 Oryza sativa Indica Group cultivar RP Bio-226 chromosome 3 sequence	(CA)6	GAACCCGTCCAAGTACTGCA	ttCTCCGTTGATTTCcgcga	179	180
306	CP012611.1 Oryza sativa Indica Group cultivar RP Bio-226 chromosome 3 sequence	(CA)6	AACCCGTCCAAGTACTGCAG	ttCTCCGTTGATTTCcgcga	178	179
307	CP012611.1 Oryza sativa Indica Group cultivar RP Bio-226 chromosome 3 sequence	(CA)6	CGATGAACTCCGTCACCACA	ttCTCCGTTGATTTCcgcga	132	133
308	CP012611.1 Oryza sativa Indica Group cultivar RP Bio-226 chromosome 3 sequence	(CA)6	ACCAGCAAAAAGGAGGCAGT	TGCAGTACTTGGACGGGTTC	277	282
309	CP012611.1 Oryza sativa Indica Group cultivar RP Bio-226 chromosome 3 sequence	(CG)6	TTAGCCGCCCAAGGAAAAGT	gggacaactcaacaaacggc	249	252
310	CP012611.1 Oryza sativa Indica Group cultivar RP Bio-226 chromosome 3 sequence	(CG)6	TGAGAAAGTGTTCGTGCGGA	TAGTGCCACTGTGCAGTCTG	274	273
311	CP012611.1 Oryza sativa Indica Group cultivar RP Bio-226 chromosome 3 sequence	(CG)6	TGAGAAAGTGTTCGTGCGGA	GCCACTGTGCAGTCTGTACT	270	269
312	CP012611.1 Oryza sativa Indica Group cultivar RP Bio-226 chromosome 3 sequence	(CG)6	CGTGAGAAAGTGTTCGTGCG	TAGTGCCACTGTGCAGTCTG	276	275
313	CP012611.1 Oryza sativa Indica Group cultivar RP Bio-226 chromosome 3 sequence	(CG)6	CGTGAGAAAGTGTTCGTGCG	GCCACTGTGCAGTCTGTACT	272	271
314	CP012611.1 Oryza sativa Indica Group cultivar RP Bio-226 chromosome 3 sequence	(CG)6	GTGAGAAAGTGTTCGTGCGG	TAGTGCCACTGTGCAGTCTG	275	274
315	CP012611.1 Oryza sativa Indica Group cultivar RP Bio-226 chromosome 3 sequence	(GC)6	GTCCGACCAGGGCATGTAAA	caCTCACTCTCGTGCTCCTG	188	187
316	CP012611.1 Oryza sativa Indica Group cultivar RP Bio-226 chromosome 3 sequence	(GC)6	GTCCGACCAGGGCATGTAAA	TCGTGCTCCTGTTATCCTGC	179	178
317	CP012611.1 Oryza sativa Indica Group cultivar RP Bio-226 chromosome 3 sequence	(TG)6	GCGGCCGTGATTTGTTGAAT	CACCCCTTCCCCATCCAATC	131	141
318	CP012611.1 Oryza sativa Indica Group cultivar RP Bio-226 chromosome 3 sequence	(CG)6	CAGTTTCTAGCTTGTCGCGC	ACCAAGCAGTTTAGGGTCGG	142	141
319	CP012611.1 Oryza sativa Indica Group cultivar RP Bio-226 chromosome 3 sequence	(CG)6	GCGACCGTCAGTTTCTAGCT	ACCAAGCAGTTTAGGGTCGG	150	149
320	CP012611.1 Oryza sativa Indica Group cultivar RP Bio-226 chromosome 3 sequence	(CG)6	GGTGCCCTTGTACCTGAACA	ACCAAGCAGTTTAGGGTCGG	179	178
321	CP012611.1 Oryza sativa Indica Group cultivar RP Bio-226 chromosome 3 sequence	(CG)6	TGGTGCCCTTGTACCTGAAC	ACCAAGCAGTTTAGGGTCGG	180	179
322	CP012611.1 Oryza sativa Indica Group cultivar RP Bio-226 chromosome 3 sequence	(CG)6	GTTGGTGCCCTTGTACCTGA	ACCAAGCAGTTTAGGGTCGG	182	181
323	CP012611.1 Oryza sativa Indica Group cultivar RP Bio-226 chromosome 3 sequence	(GC)6	gctgcaaaaggatagcgacg	gctccctgttgaccagttga	100	134
324	CP012611.1 Oryza sativa Indica Group cultivar RP Bio-226 chromosome 3 sequence	(GC)6	aaaaacctgatcacccgcct	cgtcgctatccttttgcagc	270	274
325	CP012611.1 Oryza sativa Indica Group cultivar RP Bio-226 chromosome 3 sequence	(GC)6	gctgcaaaaggatagcgacg	tagaggctccctgttgacca	105	143
326	CP012611.1 Oryza sativa Indica Group cultivar RP Bio-226 chromosome 3 sequence	(GC)6	tggctgcaaaaggatagcga	gctccctgttgaccagttga	102	136
327	CP012611.1 Oryza sativa Indica Group cultivar RP Bio-226 chromosome 3 sequence	(GT)6	GGTTGCAACATTTTCGTGGC	GTTGGTCAAGAGGCTGGACA	180	179
328	CP012612.1 Oryza sativa Indica Group cultivar RP Bio-226 chromosome 4 sequence	(CT)6	CTTTGACtctctcggcggtt	agAAGggcaggagagagagg	201	198
329	CP012612.1 Oryza sativa Indica Group cultivar RP Bio-226 chromosome 4 sequence	(AC)6	CTTTGACtctctcggcggtt	agAAGggcaggagagagagg	201	198
330	CP012612.1 Oryza sativa Indica Group cultivar RP Bio-226 chromosome 4 sequence	(CT)6	CCATTTCCTCAACCTCCCCC	CACGGCAAACACATCTGCAA	293	284
331	CP012612.1 Oryza sativa Indica Group cultivar RP Bio-226 chromosome 4 sequence	(CT)6	CCATTTCCTCAACCTCCCCC	ACGGCAAACACATCTGCAAC	292	283
332	CP012612.1 Oryza sativa Indica Group cultivar RP Bio-226 chromosome 4 sequence	(CT)6	GTGCACAccggagaagagaa	GGGGGAGGTTGAGGAAATGG	231	237
333	CP012612.1 Oryza sativa Indica Group cultivar RP Bio-226 chromosome 4 sequence	(CT)6	CCCTCGGAACCCAAtatccg	atcttaagtggtccgcctgc	142	145
334	CP012612.1 Oryza sativa Indica Group cultivar RP Bio-226 chromosome 4 sequence	(CT)6	TTTCACAGGCGGGTATGACC	atcttaagtggtccgcctgc	160	163
335	CP012612.1 Oryza sativa Indica Group cultivar RP Bio-226 chromosome 4 sequence	(CT)6	ctcccgaactatcacggtcg	accgctgacctgtttgagag	251	253
336	CP012612.1 Oryza sativa Indica Group cultivar RP Bio-226 chromosome 4 sequence	(CT)6	acccaatccgcggtagtttt	accgctgacctgtttgagag	154	156
337	CP012612.1 Oryza sativa Indica Group cultivar RP Bio-226 chromosome 4 sequence	(CT)6	ccccctctcccgaactatca	accgctgacctgtttgagag	257	259
338	CP012612.1 Oryza sativa Indica Group cultivar RP Bio-226 chromosome 4 sequence	(CT)6	AATCCGACCCCGTTTCTTCc	gagagggggcaaacgaaaga	243	244
339	CP012612.1 Oryza sativa Indica Group cultivar RP Bio-226 chromosome 4 sequence	(CT)6	AATCCGACCCCGTTTCTTCc	agagggggcaaacgaaagag	242	243
340	CP012612.1 Oryza sativa Indica Group cultivar RP Bio-226 chromosome 4 sequence	(CT)6	ACGACGATCTCATGCACACA	AGGGCTTGAGAGGTTGGTTG	112	111
341	CP012612.1 Oryza sativa Indica Group cultivar RP Bio-226 chromosome 4 sequence	(CT)6	TCCGGAGTAGAAGACGACGA	GGGCTTGAGAGGTTGGTTGA	124	125
342	CP012612.1 Oryza sativa Indica Group cultivar RP Bio-226 chromosome 4 sequence	(CGTTT)5	gcggaggaggaagatgaagg	TCAGGTTTGGGAATGGCCTC	278	270
343	CP012612.1 Oryza sativa Indica Group cultivar RP Bio-226 chromosome 4 sequence	(CGTTT)5	ggcggaggaggaagatgaag	TCAGGTTTGGGAATGGCCTC	279	271
344	CP012612.1 Oryza sativa Indica Group cultivar RP Bio-226 chromosome 4 sequence	(CGTTT)5	TTTATGCGGGGGAGCGATTT	TCAGGTTTGGGAATGGCCTC	226	221
345	CP012612.1 Oryza sativa Indica Group cultivar RP Bio-226 chromosome 4 sequence	(CGTTT)5	TTTTATGCGGGGGAGCGATT	TCAGGTTTGGGAATGGCCTC	227	222
346	CP012612.1 Oryza sativa Indica Group cultivar RP Bio-226 chromosome 4 sequence	(CGTTT)5	TTTTTATGCGGGGGAGCGAT	TCAGGTTTGGGAATGGCCTC	228	223
347	CP012612.1 Oryza sativa Indica Group cultivar RP Bio-226 chromosome 4 sequence	(CT)6	GTGACTTTGAGCAACAgccg	ATTTCGCGTACGGGTGCTTA	249	251
348	CP012612.1 Oryza sativa Indica Group cultivar RP Bio-226 chromosome 4 sequence	(CT)6	CGTGACTTTGAGCAACAgcc	ATTTCGCGTACGGGTGCTTA	250	252
349	CP012612.1 Oryza sativa Indica Group cultivar RP Bio-226 chromosome 4 sequence	(CT)6	AGCTCACGTGACTTTGAGCA	ATTTCGCGTACGGGTGCTTA	256	258
350	CP012612.1 Oryza sativa Indica Group cultivar RP Bio-226 chromosome 4 sequence	(CT)6	CATCCACGTCCCTAGCCTTG	ATTTCGCGTACGGGTGCTTA	185	187
351	CP012612.1 Oryza sativa Indica Group cultivar RP Bio-226 chromosome 4 sequence	(AC)6	GCCAAGATCGGAGACACACA	ATCGGGTTCAGTTGGAGAGC	281	291
352	CP012612.1 Oryza sativa Indica Group cultivar RP Bio-226 chromosome 4 sequence	(CT)6	TTTGcctccctgctacagtg	gctccgattcttgggggaaa	179	181
353	CP012612.1 Oryza sativa Indica Group cultivar RP Bio-226 chromosome 4 sequence	(AC)6	ACTTGGTCGGCTTCATGAGG	ttgtgtgtgtgtgttgcgTG	155	154
354	CP012612.1 Oryza sativa Indica Group cultivar RP Bio-226 chromosome 4 sequence	(AC)6	CGCTGTTCCTTCTGCTCTCA	ttgtgtgtgtgtgttgcgTG	133	132
355	CP012612.1 Oryza sativa Indica Group cultivar RP Bio-226 chromosome 4 sequence	(AC)6	ATGAGGCTCGCTGTTCCTTC	ttgtgtgtgtgtgttgcgTG	141	140
356	CP012612.1 Oryza sativa Indica Group cultivar RP Bio-226 chromosome 4 sequence	(AC)6	ACTTGGTCGGCTTCATGAGG	TGTGTGCGCGTGTACATCTA	127	126
357	CP012612.1 Oryza sativa Indica Group cultivar RP Bio-226 chromosome 4 sequence	(TG)6	TCATGCAGACAACCCAGACC	CATCAGCACCATCAGGGGTT	186	197
358	CP012612.1 Oryza sativa Indica Group cultivar RP Bio-226 chromosome 4 sequence	(GT)6	TCATGCAGACAACCCAGACC	CATCAGCACCATCAGGGGTT	186	197
359	CP012612.1 Oryza sativa Indica Group cultivar RP Bio-226 chromosome 4 sequence	(GT)6	ACATCCGGTCATAACGAGGC	GCTACACAGCTAGAGGCGAC	283	246
360	CP012612.1 Oryza sativa Indica Group cultivar RP Bio-226 chromosome 4 sequence	(TG)6	GCTTTGTGGTGTGAGCTGTG	ATCCACGCACAAACAAAGCC	134	133
361	CP012612.1 Oryza sativa Indica Group cultivar RP Bio-226 chromosome 4 sequence	(TG)6	ATTGAATCCCTGGGCTTGGG	ATCCACGCACAAACAAAGCC	257	256
362	CP012612.1 Oryza sativa Indica Group cultivar RP Bio-226 chromosome 4 sequence	(CA)6	GGCTCCTCTGCTACCGAATC	CTCTGGCTGTGTGTGTGTGA	289	298
363	CP012612.1 Oryza sativa Indica Group cultivar RP Bio-226 chromosome 4 sequence	(CT)6	GAGGGCTGTGCAAGATCAGT	GTCGAGGAGCTTCACGAGAG	266	263
364	CP012612.1 Oryza sativa Indica Group cultivar RP Bio-226 chromosome 4 sequence	(CT)6	TGAGGGCTGTGCAAGATCAG	GTCGAGGAGCTTCACGAGAG	267	264
365	CP012612.1 Oryza sativa Indica Group cultivar RP Bio-226 chromosome 4 sequence	(GT)6	TTCTGTTGGGAGAGTTCGGC	ACCCACGACTCGATCAACAC	268	266
366	CP012612.1 Oryza sativa Indica Group cultivar RP Bio-226 chromosome 4 sequence	(GT)6	TTCTGTTGGGAGAGTTCGGC	ACACCCACGACTCGATCAAC	270	268
367	CP012612.1 Oryza sativa Indica Group cultivar RP Bio-226 chromosome 4 sequence	(GT)6	TTCTGTTGGGAGAGTTCGGC	CACCCACGACTCGATCAACA	269	267
368	CP012612.1 Oryza sativa Indica Group cultivar RP Bio-226 chromosome 4 sequence	(GT)6	TTCTGTTGGGAGAGTTCGGC	CACACCCACGACTCGATCAA	271	269
369	CP012612.1 Oryza sativa Indica Group cultivar RP Bio-226 chromosome 4 sequence	(GT)6	TGCCTGCTGCTACTGAAGAC	ACCCACGACTCGATCAACAC	217	214
370	CP012612.1 Oryza sativa Indica Group cultivar RP Bio-226 chromosome 4 sequence	(TG)6	GGCTTGCTGGTCTTCTGTCT	AGCTTCCTGTCGATGGTTGG	289	288
371	CP012612.1 Oryza sativa Indica Group cultivar RP Bio-226 chromosome 4 sequence	(ACAGTA)5	CCCAGGGAGAATTTGGGTCC	CTTCCAGATGCATCAACGCG	145	144
372	CP012612.1 Oryza sativa Indica Group cultivar RP Bio-226 chromosome 4 sequence	(ACAGTA)5	CTCAGCTGTCTGGTCCCAAG	TATCACCCGGCCTTCTCTCA	231	230
373	CP012612.1 Oryza sativa Indica Group cultivar RP Bio-226 chromosome 4 sequence	(ACAGTA)5	TCGTCATCTACTCCCCCAGG	CTTCCAGATGCATCAACGCG	159	158
374	CP012612.1 Oryza sativa Indica Group cultivar RP Bio-226 chromosome 4 sequence	(GT)6	CCCAGGGAGAATTTGGGTCC	CTTCCAGATGCATCAACGCG	145	144
375	CP012612.1 Oryza sativa Indica Group cultivar RP Bio-226 chromosome 4 sequence	(GT)6	CTCAGCTGTCTGGTCCCAAG	TATCACCCGGCCTTCTCTCA	231	230
376	CP012612.1 Oryza sativa Indica Group cultivar RP Bio-226 chromosome 4 sequence	(GT)6	TCGTCATCTACTCCCCCAGG	CTTCCAGATGCATCAACGCG	159	158
377	CP012612.1 Oryza sativa Indica Group cultivar RP Bio-226 chromosome 4 sequence	(CA)6	gtcgtttatgACAGCGAcgc	AGTACGATGGTGGCGGATTC	284	283
378	CP012612.1 Oryza sativa Indica Group cultivar RP Bio-226 chromosome 4 sequence	(CT)6	atcgtcccccaactgCAAAA	ACCCTAatgacctcctcccc	255	250
379	CP012612.1 Oryza sativa Indica Group cultivar RP Bio-226 chromosome 4 sequence	(GT)6	TCGTCCGTTGTTCTGAGCAT	ACGATCGAGGAAGGCGTTTT	135	134
380	CP012612.1 Oryza sativa Indica Group cultivar RP Bio-226 chromosome 4 sequence	(GT)6	CTCGTCCGTTGTTCTGAGCA	ACGATCGAGGAAGGCGTTTT	136	135
381	CP012612.1 Oryza sativa Indica Group cultivar RP Bio-226 chromosome 4 sequence	(AC)6	ttcgttATCTTTGCCCCGCT	TCTTGCACGAGAACACGTCA	199	198
382	CP012612.1 Oryza sativa Indica Group cultivar RP Bio-226 chromosome 4 sequence	(AC)6	ttcgttATCTTTGCCCCGCT	CTTGCACGAGAACACGTCAC	198	197
383	CP012612.1 Oryza sativa Indica Group cultivar RP Bio-226 chromosome 4 sequence	(GAC)5	ggaggaggaggaagacgagt	TTGGGGCTAATCATTGGCGT	157	154
384	CP012612.1 Oryza sativa Indica Group cultivar RP Bio-226 chromosome 4 sequence	(GAC)5	ggaggaggaggaagacgagt	TTGGGGCACTCTGTCAAGAC	194	191
385	CP012612.1 Oryza sativa Indica Group cultivar RP Bio-226 chromosome 4 sequence	(GAC)5	ggaggaggaggaagacgagt	TTGGGGCTAATCATTGGCGT	157	154
386	CP012612.1 Oryza sativa Indica Group cultivar RP Bio-226 chromosome 4 sequence	(GAC)5	ggaggaggaggaagacgagt	TTGGGGCACTCTGTCAAGAC	194	191
387	CP012612.1 Oryza sativa Indica Group cultivar RP Bio-226 chromosome 4 sequence	(CT)6	GGTCCTTCTGCAGGTCCTTC	GTTTTTCTTGGCCGAACCCC	290	289
388	CP012612.1 Oryza sativa Indica Group cultivar RP Bio-226 chromosome 4 sequence	(GAC)5	TGTCATCGACCATAACCCGG	GCCTGTCAACTTGCTGTTTGT	127	135
389	CP012612.1 Oryza sativa Indica Group cultivar RP Bio-226 chromosome 4 sequence	(GAC)5	GTCATCGACCATAACCCGGT	GCCTGTCAACTTGCTGTTTGT	126	134
390	CP012613.1 Oryza sativa Indica Group cultivar RP Bio-226 chromosome 5 sequence	(AT)6	CTACAGCGGCCGTCATACAT	AAGCAAGGGCCATATCTGGG	220	239
391	CP012613.1 Oryza sativa Indica Group cultivar RP Bio-226 chromosome 5 sequence	(AT)6	GTTTGCTGGCTTGCAGTTCA	actccctctgtgaactccgt	248	259
392	CP012613.1 Oryza sativa Indica Group cultivar RP Bio-226 chromosome 5 sequence	(CA)6	CTACAGCGGCCGTCATACAT	ACCTGACCTGCTGCTTGTAC	277	296
393	CP012613.1 Oryza sativa Indica Group cultivar RP Bio-226 chromosome 5 sequence	(TA)6	CGGAAGCCTTTGTAGGTGGT	ACCAGCCATTACATCCGCAA	252	254
394	CP012613.1 Oryza sativa Indica Group cultivar RP Bio-226 chromosome 5 sequence	(TA)6	TCCCTCGTCAACAGGGAGAT	ACCAGCCATTACATCCGCAA	212	214
395	CP012613.1 Oryza sativa Indica Group cultivar RP Bio-226 chromosome 5 sequence	(TA)6	CGTCAACAGGGAGATGGGAC	ACCAGCCATTACATCCGCAA	207	209
396	CP012613.1 Oryza sativa Indica Group cultivar RP Bio-226 chromosome 5 sequence	(TA)6	AATGTCCGCCATCCGTTCTT	ATCTCCCTGTTGACGAGGGA	179	167
397	CP012613.1 Oryza sativa Indica Group cultivar RP Bio-226 chromosome 5 sequence	(TA)6	AATGTCCGCCATCCGTTCTT	GTCCCATCTCCCTGTTGACG	184	172
398	CP012613.1 Oryza sativa Indica Group cultivar RP Bio-226 chromosome 5 sequence	(TA)6	AATGTCCGCCATCCGTTCTT	CATCTCCCTGTTGACGAGGG	180	168
399	CP012613.1 Oryza sativa Indica Group cultivar RP Bio-226 chromosome 5 sequence	(TA)6	AATGTCCGCCATCCGTTCTT	CCATCTCCCTGTTGACGAGG	181	169
400	CP012613.1 Oryza sativa Indica Group cultivar RP Bio-226 chromosome 5 sequence	(TA)6	AATGTCCGCCATCCGTTCTT	CCCATCTCCCTGTTGACGAG	182	170
401	CP012613.1 Oryza sativa Indica Group cultivar RP Bio-226 chromosome 5 sequence	(TA)7	AGCTAGCGTGGAATATCGCC	TATACATCCAGCACGTCGGC	258	262
402	CP012613.1 Oryza sativa Indica Group cultivar RP Bio-226 chromosome 5 sequence	(TA)7	GCCGACGTGCTGGATGTATA	GCTCGCTCTCGATGACTCAA	182	176
403	CP012613.1 Oryza sativa Indica Group cultivar RP Bio-226 chromosome 5 sequence	(TA)7	GCCGACGTGCTGGATGTATA	TTGCTCGCTCTCGATGACTC	184	178
404	CP012613.1 Oryza sativa Indica Group cultivar RP Bio-226 chromosome 5 sequence	(TA)7	GCCGACGTGCTGGATGTATA	GTTGCTCGCTCTCGATGACT	185	179
405	CP012613.1 Oryza sativa Indica Group cultivar RP Bio-226 chromosome 5 sequence	(AT)7	ATGCCCCTAGTCGGTTTTGG	CACAGTcttcactcgccctt	237	289
406	CP012613.1 Oryza sativa Indica Group cultivar RP Bio-226 chromosome 5 sequence	(AT)7	ATGCCCCTAGTCGGTTTTGG	CTCGCACGGTTCATCACAAC	256	308
407	CP012613.1 Oryza sativa Indica Group cultivar RP Bio-226 chromosome 5 sequence	(AT)7	ATGCCCCTAGTCGGTTTTGG	AACACAGTcttcactcgccc	239	291
408	CP012613.1 Oryza sativa Indica Group cultivar RP Bio-226 chromosome 5 sequence	(AT)7	GCCCCTAGTCGGTTTTGGTT	CACAGTcttcactcgccctt	235	287
409	CP012613.1 Oryza sativa Indica Group cultivar RP Bio-226 chromosome 5 sequence	(AT)7	ATGCCCCTAGTCGGTTTTGG	CAGTcttcactcgcccttca	235	287
410	CP012613.1 Oryza sativa Indica Group cultivar RP Bio-226 chromosome 5 sequence	(AT)6	catgtcGGGATCGGAGGAAG	AGAACAACACCACGTGCTCT	116	117
411	CP012613.1 Oryza sativa Indica Group cultivar RP Bio-226 chromosome 5 sequence	(AT)6	CGACGTCACCGATCAGCTTA	tcgtggcacgcttttcaaac	277	278
412	CP012613.1 Oryza sativa Indica Group cultivar RP Bio-226 chromosome 5 sequence	(AT)6	CGACGTCACCGATCAGCTTA	cgtggcacgcttttcaaact	276	277
413	CP012613.1 Oryza sativa Indica Group cultivar RP Bio-226 chromosome 5 sequence	(AT)7	TCCTGAGGAACCGGAgacaa	TTGGACAGACCCGTCAAGTC	142	138
414	CP012613.1 Oryza sativa Indica Group cultivar RP Bio-226 chromosome 5 sequence	(AT)7	TCCTGAGGAACCGGAgacaa	TGGACAGACCCGTCAAGTCT	141	137
415	CP012613.1 Oryza sativa Indica Group cultivar RP Bio-226 chromosome 5 sequence	(AT)6	TTGGCTGCGTTTCTTGAAGC	CACCCCCAAatccccatctc	184	351
416	CP012613.1 Oryza sativa Indica Group cultivar RP Bio-226 chromosome 5 sequence	(AT)6	GCTTGGCTGCGTTTCTTGAA	CACCCCCAAatccccatctc	186	353
417	CP012613.1 Oryza sativa Indica Group cultivar RP Bio-226 chromosome 5 sequence	(AC)6	TTGGCTGCGTTTCTTGAAGC	CACCCCCAAatccccatctc	184	351
418	CP012613.1 Oryza sativa Indica Group cultivar RP Bio-226 chromosome 5 sequence	(AC)6	GCTTGGCTGCGTTTCTTGAA	CACCCCCAAatccccatctc	186	353
419	CP012613.1 Oryza sativa Indica Group cultivar RP Bio-226 chromosome 5 sequence	(AT)6	TGGTGCTTGACTCACTCCAA	TGACCAATTGTGTGCCGACT	267	317
420	CP012613.1 Oryza sativa Indica Group cultivar RP Bio-226 chromosome 5 sequence	(TA)6	CAGCTCGCATACACTTCCCA	CAGTCAGCCCCTTATCCACC	159	157
421	CP012613.1 Oryza sativa Indica Group cultivar RP Bio-226 chromosome 5 sequence	(TA)6	GCTCGCATACACTTCCCAGA	CAGTCAGCCCCTTATCCACC	157	155
422	CP012613.1 Oryza sativa Indica Group cultivar RP Bio-226 chromosome 5 sequence	(TA)6	TCAGCTCGCATACACTTCCC	CAGTCAGCCCCTTATCCACC	160	158
423	CP012613.1 Oryza sativa Indica Group cultivar RP Bio-226 chromosome 5 sequence	(AT)6	CAGCTCGCATACACTTCCCA	CAGTCAGCCCCTTATCCACC	159	157
424	CP012613.1 Oryza sativa Indica Group cultivar RP Bio-226 chromosome 5 sequence	(AT)6	GCTCGCATACACTTCCCAGA	CAGTCAGCCCCTTATCCACC	157	155
425	CP012613.1 Oryza sativa Indica Group cultivar RP Bio-226 chromosome 5 sequence	(AT)6	TCAGCTCGCATACACTTCCC	CAGTCAGCCCCTTATCCACC	160	158
426	CP012613.1 Oryza sativa Indica Group cultivar RP Bio-226 chromosome 5 sequence	(TA)7	AAGCTATTAGCCGGGATCGC	TCAACTTGTGCAGGGGAAGG	264	258
427	CP012613.1 Oryza sativa Indica Group cultivar RP Bio-226 chromosome 5 sequence	(TA)7	AAGCTATTAGCCGGGATCGC	CTGTCAACTTGTGCAGGGGA	267	261
428	CP012613.1 Oryza sativa Indica Group cultivar RP Bio-226 chromosome 5 sequence	(TA)7	AACGCGGCTCGAAGCTATTA	TCAACTTGTGCAGGGGAAGG	275	269
429	CP012613.1 Oryza sativa Indica Group cultivar RP Bio-226 chromosome 5 sequence	(TA)7	AACGCGGCTCGAAGCTATTA	CTGTCAACTTGTGCAGGGGA	278	272
430	CP012613.1 Oryza sativa Indica Group cultivar RP Bio-226 chromosome 5 sequence	(AT)7	AAGCTATTAGCCGGGATCGC	TCAACTTGTGCAGGGGAAGG	264	258
431	CP012613.1 Oryza sativa Indica Group cultivar RP Bio-226 chromosome 5 sequence	(AT)7	AAGCTATTAGCCGGGATCGC	CTGTCAACTTGTGCAGGGGA	267	261
432	CP012613.1 Oryza sativa Indica Group cultivar RP Bio-226 chromosome 5 sequence	(AT)7	AACGCGGCTCGAAGCTATTA	TCAACTTGTGCAGGGGAAGG	275	269
433	CP012613.1 Oryza sativa Indica Group cultivar RP Bio-226 chromosome 5 sequence	(AT)7	AACGCGGCTCGAAGCTATTA	CTGTCAACTTGTGCAGGGGA	278	272
434	CP012613.1 Oryza sativa Indica Group cultivar RP Bio-226 chromosome 5 sequence	(AT)7	AAGCTATTAGCCGGGATCGC	TCAACTTGTGCAGGGGAAGG	264	258
435	CP012613.1 Oryza sativa Indica Group cultivar RP Bio-226 chromosome 5 sequence	(AT)7	AAGCTATTAGCCGGGATCGC	CTGTCAACTTGTGCAGGGGA	267	261
436	CP012613.1 Oryza sativa Indica Group cultivar RP Bio-226 chromosome 5 sequence	(AT)7	AACGCGGCTCGAAGCTATTA	TCAACTTGTGCAGGGGAAGG	275	269
437	CP012613.1 Oryza sativa Indica Group cultivar RP Bio-226 chromosome 5 sequence	(AT)7	AACGCGGCTCGAAGCTATTA	CTGTCAACTTGTGCAGGGGA	278	272
438	CP012613.1 Oryza sativa Indica Group cultivar RP Bio-226 chromosome 5 sequence	(TA)6	AATTCGAAAACGGCGTTGCA	AGTAGCTCTCGTGGGACTCA	172	174
439	CP012613.1 Oryza sativa Indica Group cultivar RP Bio-226 chromosome 5 sequence	(TA)6	AATTCGAAAACGGCGTTGCA	TAGCTCTCGTGGGACTCAGA	170	172
440	CP012613.1 Oryza sativa Indica Group cultivar RP Bio-226 chromosome 5 sequence	(TA)7	GCCTCTGCTTTCGTCCAGAT	GACCCACCACTACGTGTAGC	160	161
441	CP012613.1 Oryza sativa Indica Group cultivar RP Bio-226 chromosome 5 sequence	(TA)7	GCCTCTGCTTTCGTCCAGAT	CTCGCTTCCTccgatggaaa	225	226
442	CP012613.1 Oryza sativa Indica Group cultivar RP Bio-226 chromosome 5 sequence	(TA)7	GCTTTCAACGCCTCTGCTTT	GACCCACCACTACGTGTAGC	169	170
443	CP012613.1 Oryza sativa Indica Group cultivar RP Bio-226 chromosome 5 sequence	(AT)7	CCGGCGCCAATAGTATCCAA	GTCAGGCCGacagctacttc	212	210
444	CP012613.1 Oryza sativa Indica Group cultivar RP Bio-226 chromosome 5 sequence	(AT)7	CCGGCGCCAATAGTATCCAA	CGacagctacttcctccgtt	205	203
445	CP012613.1 Oryza sativa Indica Group cultivar RP Bio-226 chromosome 5 sequence	(CG)6	CCGGCGCCAATAGTATCCAA	GTCAGGCCGacagctacttc	212	210
446	CP012613.1 Oryza sativa Indica Group cultivar RP Bio-226 chromosome 5 sequence	(CG)6	CCGGCGCCAATAGTATCCAA	CGacagctacttcctccgtt	205	203
447	CP012613.1 Oryza sativa Indica Group cultivar RP Bio-226 chromosome 5 sequence	(CG)6	CGTGAGAAGGGGTCTAGGGA	TAAAGCTTGGCTCGGCTTGA	229	230
448	CP012613.1 Oryza sativa Indica Group cultivar RP Bio-226 chromosome 5 sequence	(CG)6	TCATGGGCCAAATCAGCTGT	TAAAGCTTGGCTCGGCTTGA	163	164
449	CP012613.1 Oryza sativa Indica Group cultivar RP Bio-226 chromosome 5 sequence	(CG)6	CTCTTCATCCTGGGCTCGTC	TCCCTAGACCCCTTCTCACG	259	263
450	CP012613.1 Oryza sativa Indica Group cultivar RP Bio-226 chromosome 5 sequence	(CG)6	CGTGAGAAGGGGTCTAGGGA	TAAAGCTTGGCTCGGCTTGA	229	230
451	CP012613.1 Oryza sativa Indica Group cultivar RP Bio-226 chromosome 5 sequence	(CG)6	TCATGGGCCAAATCAGCTGT	TAAAGCTTGGCTCGGCTTGA	163	164
452	CP012613.1 Oryza sativa Indica Group cultivar RP Bio-226 chromosome 5 sequence	(CG)6	CGTGAGAAGGGGTCTAGGGA	TTCTAAATCGAGCCGAGCCC	169	170
453	CP012613.1 Oryza sativa Indica Group cultivar RP Bio-226 chromosome 5 sequence	(TA)6	ctaccatgcgtcgcgatact	attaaggaccggttcgcgag	285	281
454	CP012613.1 Oryza sativa Indica Group cultivar RP Bio-226 chromosome 5 sequence	(TA)6	tctaccatgcgtcgcgatac	attaaggaccggttcgcgag	286	282
455	CP012613.1 Oryza sativa Indica Group cultivar RP Bio-226 chromosome 5 sequence	(AT)6	GATGCATGCATTATGGGccg	TGAgcagtactccctccctc	132	134
456	CP012613.1 Oryza sativa Indica Group cultivar RP Bio-226 chromosome 5 sequence	(AT)6	CGATGCATGCATTATGGGcc	TGAgcagtactccctccctc	133	135
457	CP012613.1 Oryza sativa Indica Group cultivar RP Bio-226 chromosome 5 sequence	(AT)6	TATGGGccggagaatgtgtg	TGAgcagtactccctccctc	121	123
458	CP012613.1 Oryza sativa Indica Group cultivar RP Bio-226 chromosome 5 sequence	(AT)6	GATGCATGCATTATGGGccg	tccctccctccttcccaaat	122	124
459	CP012613.1 Oryza sativa Indica Group cultivar RP Bio-226 chromosome 5 sequence	(AT)6	CGATGCATGCATTATGGGcc	tccctccctccttcccaaat	123	125
460	CP012613.1 Oryza sativa Indica Group cultivar RP Bio-226 chromosome 5 sequence	(TA)6	GATGCATGCATTATGGGccg	TGAgcagtactccctccctc	132	134
461	CP012613.1 Oryza sativa Indica Group cultivar RP Bio-226 chromosome 5 sequence	(TA)6	CGATGCATGCATTATGGGcc	TGAgcagtactccctccctc	133	135
462	CP012613.1 Oryza sativa Indica Group cultivar RP Bio-226 chromosome 5 sequence	(TA)6	TATGGGccggagaatgtgtg	TGAgcagtactccctccctc	121	123
463	CP012613.1 Oryza sativa Indica Group cultivar RP Bio-226 chromosome 5 sequence	(TA)6	GATGCATGCATTATGGGccg	tccctccctccttcccaaat	122	124
464	CP012613.1 Oryza sativa Indica Group cultivar RP Bio-226 chromosome 5 sequence	(TA)6	CGATGCATGCATTATGGGcc	tccctccctccttcccaaat	123	125
465	CP012613.1 Oryza sativa Indica Group cultivar RP Bio-226 chromosome 5 sequence	(TA)6	cagccctccacagtcttctg	tagcccctgagaccttcaca	131	132
466	CP012613.1 Oryza sativa Indica Group cultivar RP Bio-226 chromosome 5 sequence	(TA)6	cagccctccacagtcttctg	acagtagcccctgagacctt	135	136
467	CP012613.1 Oryza sativa Indica Group cultivar RP Bio-226 chromosome 5 sequence	(TA)7	AATTTCCTGCCCTCTCCTGC	CCCTGTGAACGGGTGAAGAA	189	177
468	CP012613.1 Oryza sativa Indica Group cultivar RP Bio-226 chromosome 5 sequence	(TA)7	AATTTCCTGCCCTCTCCTGC	AGGCCTTCAGTTGCATGACA	124	112
469	CP012613.1 Oryza sativa Indica Group cultivar RP Bio-226 chromosome 5 sequence	(TA)6	taaatcatcggaccgagcgg	gaagacgatggcgctcagta	131	132
470	CP012613.1 Oryza sativa Indica Group cultivar RP Bio-226 chromosome 5 sequence	(TA)6	taaatcatcggaccgagcgg	gaagacgatggcgctcagta	131	132
471	CP012613.1 Oryza sativa Indica Group cultivar RP Bio-226 chromosome 5 sequence	(TA)7	AGATCCTGCAGCCGACAAAA	TCCGACACTTGACAGCCTTT	177	175
472	CP012613.1 Oryza sativa Indica Group cultivar RP Bio-226 chromosome 5 sequence	(TA)7	AAGATCCTGCAGCCGACAAA	TCCGACACTTGACAGCCTTT	178	176
473	CP012613.1 Oryza sativa Indica Group cultivar RP Bio-226 chromosome 5 sequence	(TA)7	AAGAAGATCCTGCAGCCGAC	TCCGACACTTGACAGCCTTT	181	179
474	CP012613.1 Oryza sativa Indica Group cultivar RP Bio-226 chromosome 5 sequence	(TA)7	AGATCCTGCAGCCGACAAAA	ATCCGACACTTGACAGCCTT	178	176
475	CP012613.1 Oryza sativa Indica Group cultivar RP Bio-226 chromosome 5 sequence	(TA)7	AGATCCTGCAGCCGACAAAA	AATCCGACACTTGACAGCCT	179	177
476	CP012613.1 Oryza sativa Indica Group cultivar RP Bio-226 chromosome 5 sequence	(CG)6	gtcccttttggttttgggcc	ggaaagggacGACCGGATtt	204	206
477	CP012613.1 Oryza sativa Indica Group cultivar RP Bio-226 chromosome 5 sequence	(AT)7	CACGCAACAAGCACATCACA	ACTAGCTGGTACTCCCTCCC	276	275
478	CP012613.1 Oryza sativa Indica Group cultivar RP Bio-226 chromosome 5 sequence	(TA)7	ggcactgctaagggggaaat	cgcgagctactgttgtgaga	245	244
479	CP012613.1 Oryza sativa Indica Group cultivar RP Bio-226 chromosome 5 sequence	(TA)7	ggcactgctaagggggaaat	tcgcgagctactgttgtgag	246	245
480	CP012613.1 Oryza sativa Indica Group cultivar RP Bio-226 chromosome 5 sequence	(TA)7	tcccggttcaaatgctgtca	ttttggcatgacctcccctc	205	212
481	CP012613.1 Oryza sativa Indica Group cultivar RP Bio-226 chromosome 5 sequence	(TA)7	agtcccggttcaaatgctgt	ttttggcatgacctcccctc	207	214
482	CP012613.1 Oryza sativa Indica Group cultivar RP Bio-226 chromosome 5 sequence	(TG)6	TGTTTGTGGGCTGCAAAACC	GCTGATGTTGCCACAACGTT	245	239
483	CP012613.1 Oryza sativa Indica Group cultivar RP Bio-226 chromosome 5 sequence	(TG)6	GGCCAAATTGTTTGTGGGCT	GCTGATGTTGCCACAACGTT	253	247
484	CP012613.1 Oryza sativa Indica Group cultivar RP Bio-226 chromosome 5 sequence	(AT)6	ttttggcatgacctcccctc	atctttagccccggttggtg	133	129
485	CP012613.1 Oryza sativa Indica Group cultivar RP Bio-226 chromosome 5 sequence	(TA)6	gtggtagcagcagcagatca	GGTGAGGAAGAAGCCCATCC	153	151
486	CP012613.1 Oryza sativa Indica Group cultivar RP Bio-226 chromosome 5 sequence	(TA)6	gtggtagcagcagcagatca	GGGTGAGGAAGAAGCCCATC	154	152
487	CP012613.1 Oryza sativa Indica Group cultivar RP Bio-226 chromosome 5 sequence	(TA)6	CTAGGGCTGCTGCTATCGAC	TGTTTATGTCTCGGGCCTGG	236	224
488	CP012613.1 Oryza sativa Indica Group cultivar RP Bio-226 chromosome 5 sequence	(TA)6	tagcagcagcagatcaagca	GGTGAGGAAGAAGCCCATCC	149	147
489	CP012613.1 Oryza sativa Indica Group cultivar RP Bio-226 chromosome 5 sequence	(TA)6	tagcagcagcagatcaagca	GGGTGAGGAAGAAGCCCATC	150	148
490	CP012613.1 Oryza sativa Indica Group cultivar RP Bio-226 chromosome 5 sequence	(AT)6	CACTCGACCTGTGTGTCCAA	GAGATCGAGGTCCACGTTCC	239	237
491	CP012613.1 Oryza sativa Indica Group cultivar RP Bio-226 chromosome 5 sequence	(AT)6	CGTCAGTCTGTCACTCGACC	GAGATCGAGGTCCACGTTCC	250	248
492	CP012613.1 Oryza sativa Indica Group cultivar RP Bio-226 chromosome 5 sequence	(TA)7	GCTTTAGGCCTCAAGCTCCA	TCAAGCTTGATCGGTGCAGT	262	258
493	CP012613.1 Oryza sativa Indica Group cultivar RP Bio-226 chromosome 5 sequence	(TA)7	TGCTTTAGGCCTCAAGCTCC	TCAAGCTTGATCGGTGCAGT	263	259
494	CP012613.1 Oryza sativa Indica Group cultivar RP Bio-226 chromosome 5 sequence	(TA)7	GCTTTAGGCCTCAAGCTCCA	ATCGGTGCAGTATGTTGCCA	253	249
495	CP012613.1 Oryza sativa Indica Group cultivar RP Bio-226 chromosome 5 sequence	(TA)7	TGCTTTAGGCCTCAAGCTCC	ATCGGTGCAGTATGTTGCCA	254	250
496	CP012613.1 Oryza sativa Indica Group cultivar RP Bio-226 chromosome 5 sequence	(TA)7	GGCCTCAAGCTCCAAGTCTT	TCAAGCTTGATCGGTGCAGT	256	252
497	CP012613.1 Oryza sativa Indica Group cultivar RP Bio-226 chromosome 5 sequence	(AC)6	GGGGGAGAGTTCACAAGCTC	ATATGGGATCGATcggtgcg	257	254
498	CP012613.1 Oryza sativa Indica Group cultivar RP Bio-226 chromosome 5 sequence	(AC)6	ACGATGTGTACAAGCTGGGG	ATATGGGATCGATcggtgcg	274	271
499	CP012613.1 Oryza sativa Indica Group cultivar RP Bio-226 chromosome 5 sequence	(TA)6	TCTGATTGGCCTGATCGGTG	CGAGCCTCTCTTGGTGATGG	258	226
500	CP012613.1 Oryza sativa Indica Group cultivar RP Bio-226 chromosome 5 sequence	(TA)6	TCTGATTGGCCTGATCGGTG	CCGAGCCTCTCTTGGTGATG	259	227
501	CP012613.1 Oryza sativa Indica Group cultivar RP Bio-226 chromosome 5 sequence	(TA)6	GTCTGATTGGCCTGATCGGT	CGAGCCTCTCTTGGTGATGG	259	227
502	CP012613.1 Oryza sativa Indica Group cultivar RP Bio-226 chromosome 5 sequence	(TA)6	GTCTGATTGGCCTGATCGGT	CCGAGCCTCTCTTGGTGATG	260	228
503	CP012613.1 Oryza sativa Indica Group cultivar RP Bio-226 chromosome 5 sequence	(TA)6	TCTGATTGGCCTGATCGGTG	GAGCCTCTCTTGGTGATGGG	257	225
504	CP012613.1 Oryza sativa Indica Group cultivar RP Bio-226 chromosome 5 sequence	(TA)6	ACAATTCGTCTTTCCCCGCT	ACTGCCAACTCTTctcaccg	295	298
505	CP012613.1 Oryza sativa Indica Group cultivar RP Bio-226 chromosome 5 sequence	(AC)6	TCTTCATGCACTCCAGCCAG	TGTTGTCTTAGTGCCGGACC	150	156
506	CP012613.1 Oryza sativa Indica Group cultivar RP Bio-226 chromosome 5 sequence	(AC)6	CTCTTCATGCACTCCAGCCA	TGTTGTCTTAGTGCCGGACC	151	157
507	CP012613.1 Oryza sativa Indica Group cultivar RP Bio-226 chromosome 5 sequence	(AC)6	TCTTCATGCACTCCAGCCAG	CACTCTCCTTGGAGCTTGCA	129	135
508	CP012613.1 Oryza sativa Indica Group cultivar RP Bio-226 chromosome 5 sequence	(AC)6	CTCTTCATGCACTCCAGCCA	CACTCTCCTTGGAGCTTGCA	130	136
509	CP012613.1 Oryza sativa Indica Group cultivar RP Bio-226 chromosome 5 sequence	(AT)6	TTGGAGCATGCGGTTCTCAT	CGAAAAGGCCCAGCAAATCC	101	111
510	CP012613.1 Oryza sativa Indica Group cultivar RP Bio-226 chromosome 5 sequence	(AT)6	TTGGAGCATGCGGTTCTCAT	CCGAAAAGGCCCAGCAAATC	102	112
511	CP012613.1 Oryza sativa Indica Group cultivar RP Bio-226 chromosome 5 sequence	(CG)6	CATCCTCCTCTGCTTTCGCA	CCCCCGTCAACGTGTACTTT	192	193
512	CP012613.1 Oryza sativa Indica Group cultivar RP Bio-226 chromosome 5 sequence	(CG)6	TCATCCTCCTCTGCTTTCGC	CCCCCGTCAACGTGTACTTT	193	194
513	CP012613.1 Oryza sativa Indica Group cultivar RP Bio-226 chromosome 5 sequence	(TG)6	CCTCCTGGCTTCTCCTTTGG	CCCAGCATGCAAGGAAACAC	128	129
514	CP012613.1 Oryza sativa Indica Group cultivar RP Bio-226 chromosome 5 sequence	(TG)6	CCTCCTGGCTTCTCCTTTGG	CACCCAGCATGCAAGGAAAC	130	131
515	CP012613.1 Oryza sativa Indica Group cultivar RP Bio-226 chromosome 5 sequence	(TG)6	gtgaagtgacgGAGAGGAGC	CAATCAGATGTGAGCACGCG	282	283
516	CP012613.1 Oryza sativa Indica Group cultivar RP Bio-226 chromosome 5 sequence	(TG)6	GATGAGAGGAGGCtgtggtg	CAATCAGATGTGAGCACGCG	160	161
517	CP012613.1 Oryza sativa Indica Group cultivar RP Bio-226 chromosome 5 sequence	(AT)7	GTCCTAACAAGTCAGGGCCC	GATCGCTGAGCCAGATGACA	231	232
518	CP012613.1 Oryza sativa Indica Group cultivar RP Bio-226 chromosome 5 sequence	(AT)7	GTCCTAACAAGTCAGGGCCC	TGATCGCTGAGCCAGATGAC	232	233
519	CP012613.1 Oryza sativa Indica Group cultivar RP Bio-226 chromosome 5 sequence	(AT)7	GTCCTAACAAGTCAGGGCCC	GTGATCGCTGAGCCAGATGA	233	234
520	CP012613.1 Oryza sativa Indica Group cultivar RP Bio-226 chromosome 5 sequence	(AT)7	GGTCCTAACAAGTCAGGGCC	GATCGCTGAGCCAGATGACA	232	233
521	CP012613.1 Oryza sativa Indica Group cultivar RP Bio-226 chromosome 5 sequence	(AT)7	GGTCCTAACAAGTCAGGGCC	TGATCGCTGAGCCAGATGAC	233	234
522	CP012613.1 Oryza sativa Indica Group cultivar RP Bio-226 chromosome 5 sequence	(AC)6	CCATGGGAGTAGGTAGGGCT	GCTGCGGTGTCTTTTCAACA	131	133
523	CP012613.1 Oryza sativa Indica Group cultivar RP Bio-226 chromosome 5 sequence	(TA)6	GTCGGGAAAGTTTGCTTCCG	ATCGCGTAGATGCCACCAAT	271	273
524	CP012613.1 Oryza sativa Indica Group cultivar RP Bio-226 chromosome 5 sequence	(TA)6	AGTACACAACACGAGGTCGG	ATCGCGTAGATGCCACCAAT	286	288
525	CP012613.1 Oryza sativa Indica Group cultivar RP Bio-226 chromosome 5 sequence	(TG)6	TGTGTAGGAGTTGGCAGCAG	CGCTCCACTCTCTAGAAGCG	268	273
526	CP012613.1 Oryza sativa Indica Group cultivar RP Bio-226 chromosome 5 sequence	(TG)6	TGTGTAGGAGTTGGCAGCAG	CGCGCTCCACTCTCTAGAAG	270	275
527	CP012613.1 Oryza sativa Indica Group cultivar RP Bio-226 chromosome 5 sequence	(TG)6	CTGTGTAGGAGTTGGCAGCA	CGCTCCACTCTCTAGAAGCG	269	274
528	CP012613.1 Oryza sativa Indica Group cultivar RP Bio-226 chromosome 5 sequence	(TG)6	CTGTGTAGGAGTTGGCAGCA	CGCGCTCCACTCTCTAGAAG	271	276
529	CP012613.1 Oryza sativa Indica Group cultivar RP Bio-226 chromosome 5 sequence	(TG)6	CCAGGCTGTGTAGGAGTTGG	CGCTCCACTCTCTAGAAGCG	274	279
530	CP012613.1 Oryza sativa Indica Group cultivar RP Bio-226 chromosome 5 sequence	(TA)7	gtcatcctctcacctcccct	AGATCCACACCTTCATGCCG	269	296
531	CP012613.1 Oryza sativa Indica Group cultivar RP Bio-226 chromosome 5 sequence	(TA)7	ccctccctctctcccttctc	AGATCCACACCTTCATGCCG	237	264
532	CP012613.1 Oryza sativa Indica Group cultivar RP Bio-226 chromosome 5 sequence	(CG)6	atctgtgccgtggtcctttt	gggaatcggcaaaaacccac	181	180
533	CP012613.1 Oryza sativa Indica Group cultivar RP Bio-226 chromosome 5 sequence	(TA)6	atctgtgccgtggtcctttt	gggaatcggcaaaaacccac	181	180
534	CP012613.1 Oryza sativa Indica Group cultivar RP Bio-226 chromosome 5 sequence	(TG)6	GTGGTCGCGTCTGCAAAAAT	gggaggagatgggagTGAGT	187	176
535	CP012613.1 Oryza sativa Indica Group cultivar RP Bio-226 chromosome 5 sequence	(TG)6	GTGGTCGCGTCTGCAAAAAT	gagtgggaggagatgggagT	191	180
536	CP012613.1 Oryza sativa Indica Group cultivar RP Bio-226 chromosome 5 sequence	(TG)6	GTGGTCGCGTCTGCAAAAAT	tgggaggagatgggagTGAG	188	177
537	CP012613.1 Oryza sativa Indica Group cultivar RP Bio-226 chromosome 5 sequence	(CG)6	GAACTGAAAGCACCGGGAGA	TCCCTGCGCACATCATTCTT	144	146
538	CP012613.1 Oryza sativa Indica Group cultivar RP Bio-226 chromosome 5 sequence	(CG)6	GAGAACTGAAAGCACCGGGA	TCCCTGCGCACATCATTCTT	146	148
539	CP012613.1 Oryza sativa Indica Group cultivar RP Bio-226 chromosome 5 sequence	(CG)6	AGAACTGAAAGCACCGGGAG	TCCCTGCGCACATCATTCTT	145	147
540	CP012613.1 Oryza sativa Indica Group cultivar RP Bio-226 chromosome 5 sequence	(CG)6	GAACTGAAAGCACCGGGAGA	CCTGCGCACATCATTCTTGG	142	144
541	CP012613.1 Oryza sativa Indica Group cultivar RP Bio-226 chromosome 5 sequence	(CG)6	GAACTGAAAGCACCGGGAGA	CCCTGCGCACATCATTCTTG	143	145
542	CP012613.1 Oryza sativa Indica Group cultivar RP Bio-226 chromosome 5 sequence	(CG)6	AGTAGTAGCCAGCCAGCTCT	GCCACTTCACCAAGCAGTTG	181	173
543	CP012613.1 Oryza sativa Indica Group cultivar RP Bio-226 chromosome 5 sequence	(CG)6	GTAGTAGCCAGCCAGCTCTG	GCCACTTCACCAAGCAGTTG	180	172
544	CP012613.1 Oryza sativa Indica Group cultivar RP Bio-226 chromosome 5 sequence	(CG)6	TGACCCGGCCATCTCTGATA	CCTCACGCGACCATATTcga	268	274
545	CP012613.1 Oryza sativa Indica Group cultivar RP Bio-226 chromosome 5 sequence	(CG)6	AGTAGTAGCCAGCCAGCTCT	AAGCAGTTGGTGGCTCTGTT	170	162
546	CP012613.1 Oryza sativa Indica Group cultivar RP Bio-226 chromosome 5 sequence	(CG)6	CAAAAGCCAAGCTAGTGCCG	GCCACTTCACCAAGCAGTTG	299	289
547	CP012613.1 Oryza sativa Indica Group cultivar RP Bio-226 chromosome 5 sequence	(CG)6	AGTAGTAGCCAGCCAGCTCT	GCCACTTCACCAAGCAGTTG	181	173
548	CP012613.1 Oryza sativa Indica Group cultivar RP Bio-226 chromosome 5 sequence	(CG)6	GTAGTAGCCAGCCAGCTCTG	GCCACTTCACCAAGCAGTTG	180	172
549	CP012613.1 Oryza sativa Indica Group cultivar RP Bio-226 chromosome 5 sequence	(CG)6	TGACCCGGCCATCTCTGATA	CCTCACGCGACCATATTcga	268	274
550	CP012613.1 Oryza sativa Indica Group cultivar RP Bio-226 chromosome 5 sequence	(CG)6	AGTAGTAGCCAGCCAGCTCT	AAGCAGTTGGTGGCTCTGTT	170	162
551	CP012613.1 Oryza sativa Indica Group cultivar RP Bio-226 chromosome 5 sequence	(CG)6	CAAAAGCCAAGCTAGTGCCG	GCCACTTCACCAAGCAGTTG	299	289
552	CP012613.1 Oryza sativa Indica Group cultivar RP Bio-226 chromosome 5 sequence	(AT)6	GCATTTTTCCACCTGAGCGG	atagtggggatggtgcatgc	165	139
553	CP012613.1 Oryza sativa Indica Group cultivar RP Bio-226 chromosome 5 sequence	(AT)6	ATTCTATTCGGACGacggcc	CCATGGGAGATCGAGGCatc	277	289
554	CP012613.1 Oryza sativa Indica Group cultivar RP Bio-226 chromosome 5 sequence	(TG)6	CAGGGGCAAAACCGTCTTTG	TAGGGACTCGGCAATCTGGA	294	295
555	CP012613.1 Oryza sativa Indica Group cultivar RP Bio-226 chromosome 5 sequence	(TG)6	TCCAGATTGCCGAGTCCCTA	TAAGCCGAGGGGAAGCAAAG	235	237
556	CP012613.1 Oryza sativa Indica Group cultivar RP Bio-226 chromosome 5 sequence	(TG)6	TCCAGATTGCCGAGTCCCTA	CTTAAGCCGAGGGGAAGCAA	237	239
557	CP012613.1 Oryza sativa Indica Group cultivar RP Bio-226 chromosome 5 sequence	(TG)6	CAGGGGCAAAACCGTCTTTG	GGACTCGGCAATCTGGAACA	291	292
558	CP012613.1 Oryza sativa Indica Group cultivar RP Bio-226 chromosome 5 sequence	(AT)6	TAGATGCGCATCTCACCGAC	GTTGCCTCAGCTTGTTTCCG	192	191
559	CP012613.1 Oryza sativa Indica Group cultivar RP Bio-226 chromosome 5 sequence	(AT)6	TAGATGCGCATCTCACCGAC	CCCAAAGCAAAAACGAGCCA	156	155
560	CP012613.1 Oryza sativa Indica Group cultivar RP Bio-226 chromosome 5 sequence	(AT)6	TAGATGCGCATCTCACCGAC	ACCCAAAGCAAAAACGAGCC	157	156
561	CP012613.1 Oryza sativa Indica Group cultivar RP Bio-226 chromosome 5 sequence	(AT)6	TAGATGCGCATCTCACCGAC	TCTTCATCCCATCAGCGAGC	122	121
562	CP012613.1 Oryza sativa Indica Group cultivar RP Bio-226 chromosome 5 sequence	(TG)6	GGATCCATCGTGGGTGCTAG	CAGCGACACAGCGAAAACAA	179	171
563	CP012613.1 Oryza sativa Indica Group cultivar RP Bio-226 chromosome 5 sequence	(TA)6	TTTCCCATATGCCGCCCTTT	AGGACTCCGGGATGTCAtga	278	276
564	CP012613.1 Oryza sativa Indica Group cultivar RP Bio-226 chromosome 5 sequence	(TA)6	TTTTCCCATATGCCGCCCTT	AGGACTCCGGGATGTCAtga	279	277
565	CP012613.1 Oryza sativa Indica Group cultivar RP Bio-226 chromosome 5 sequence	(TA)6	TTTTTCCCATATGCCGCCCT	AGGACTCCGGGATGTCAtga	280	278
566	CP012613.1 Oryza sativa Indica Group cultivar RP Bio-226 chromosome 5 sequence	(TA)7	CGATATTCCAGCAGCCCCAT	GTAGTGCTGCGCCATCTACT	284	283
567	CP012613.1 Oryza sativa Indica Group cultivar RP Bio-226 chromosome 5 sequence	(TA)7	CGATATTCCAGCAGCCCCAT	aGTAGTGCTGCGCCATCTAC	285	284
568	CP012613.1 Oryza sativa Indica Group cultivar RP Bio-226 chromosome 5 sequence	(TA)6	gcgttgcaacaggtgaagtc	gcgttgcaacaggtgaagtc	284	344
569	CP012613.1 Oryza sativa Indica Group cultivar RP Bio-226 chromosome 5 sequence	(TA)6	gcgttgcaacaggtgaagtc	gcgttgcaacaggtgaagtc	284	344
570	CP012614.1 Oryza sativa Indica Group cultivar RP Bio-226 chromosome 6 sequence	(TA)6	tttttgtctccggCCCATGT	GGCGAGTTGGTTTGGGTTTc	226	225
571	CP012614.1 Oryza sativa Indica Group cultivar RP Bio-226 chromosome 6 sequence	(TA)6	tttttgtctccggCCCATGT	gattTGGGATGGTTTCGCGG	169	168
572	CP012614.1 Oryza sativa Indica Group cultivar RP Bio-226 chromosome 6 sequence	(TA)6	tttttgtctccggCCCATGT	GTTGGTTTGGGTTTcgctcg	221	220
573	CP012614.1 Oryza sativa Indica Group cultivar RP Bio-226 chromosome 6 sequence	(TA)6	tttttgtctccggCCCATGT	CGAGTTGGTTTGGGTTTcgc	224	223
574	CP012614.1 Oryza sativa Indica Group cultivar RP Bio-226 chromosome 6 sequence	(TA)6	tttttgtctccggCCCATGT	GCGAGTTGGTTTGGGTTTcg	225	224
575	CP012614.1 Oryza sativa Indica Group cultivar RP Bio-226 chromosome 6 sequence	(TA)6	TACACATGCACGGGAGAAGG	ctctcaagctgccatgtggt	194	193
576	CP012614.1 Oryza sativa Indica Group cultivar RP Bio-226 chromosome 6 sequence	(AT)6	TACACATGCACGGGAGAAGG	ctctcaagctgccatgtggt	194	193
577	CP012614.1 Oryza sativa Indica Group cultivar RP Bio-226 chromosome 6 sequence	(AT)6	GACTCGACCAGGATTGCCAA	ACCAAATGAGGTGAGGCTCG	174	176
578	CP012614.1 Oryza sativa Indica Group cultivar RP Bio-226 chromosome 6 sequence	(AT)6	CAGGTGCTCGTCCTTCATGT	ACCAAATGAGGTGAGGCTCG	230	232
579	CP012614.1 Oryza sativa Indica Group cultivar RP Bio-226 chromosome 6 sequence	(AT)6	GACTCGACCAGGATTGCCAA	GAGGCTCGGCTTAGCAGATT	162	164
580	CP012614.1 Oryza sativa Indica Group cultivar RP Bio-226 chromosome 6 sequence	(AT)6	CAGGTGCTCGTCCTTCATGT	GAGGCTCGGCTTAGCAGATT	218	220
581	CP012614.1 Oryza sativa Indica Group cultivar RP Bio-226 chromosome 6 sequence	(AT)6	ACTAGCTCGCCAAGTCCAAC	TATGAGATCTtggtgcgccg	238	228
582	CP012614.1 Oryza sativa Indica Group cultivar RP Bio-226 chromosome 6 sequence	(AT)6	CTAGCTCGCCAAGTCCAACA	TATGAGATCTtggtgcgccg	237	227
583	CP012614.1 Oryza sativa Indica Group cultivar RP Bio-226 chromosome 6 sequence	(GT)6	atctacttgtggttggccgg	gagccgggtcttagctaacc	131	132
584	CP012614.1 Oryza sativa Indica Group cultivar RP Bio-226 chromosome 6 sequence	(GT)6	tctcacccgtgttcgattcg	ccggccaaccacaagtagat	210	205
585	CP012614.1 Oryza sativa Indica Group cultivar RP Bio-226 chromosome 6 sequence	(TA)6	GGATGGAGCGCATGTGAAAC	TCGAGAAACCTCACGTCGTG	267	268
586	CP012614.1 Oryza sativa Indica Group cultivar RP Bio-226 chromosome 6 sequence	(TA)6	GGATGGAGCGCATGTGAAAC	AGAAACCTCACGTCGTGCTT	264	265
587	CP012614.1 Oryza sativa Indica Group cultivar RP Bio-226 chromosome 6 sequence	(TA)6	GGATGGAGCGCATGTGAAAC	GAGAAACCTCACGTCGTGCT	265	266
588	CP012614.1 Oryza sativa Indica Group cultivar RP Bio-226 chromosome 6 sequence	(TA)6	ATAACCACTGGGATGGAGCG	TCGAGAAACCTCACGTCGTG	277	278
589	CP012614.1 Oryza sativa Indica Group cultivar RP Bio-226 chromosome 6 sequence	(TA)6	ATGGAGCGCATGTGAAACAC	TCGAGAAACCTCACGTCGTG	265	266
590	CP012614.1 Oryza sativa Indica Group cultivar RP Bio-226 chromosome 6 sequence	(AT)6	CAGCTATGAACACCACCGGA	CCCTCTTCACGACGGTGTTT	230	231
591	CP012614.1 Oryza sativa Indica Group cultivar RP Bio-226 chromosome 6 sequence	(AT)6	cagaagaggaaggaccgacg	gcccactgcctatcaaacca	298	295
592	CP012614.1 Oryza sativa Indica Group cultivar RP Bio-226 chromosome 6 sequence	(AT)6	cagaagaggaaggaccgacg	tgcccactgcctatcaaacc	299	296
593	CP012614.1 Oryza sativa Indica Group cultivar RP Bio-226 chromosome 6 sequence	(AC)6	GATACAGTTGGGTGGTGGGG	TCCCACCACCCAATTGTACG	157	156
594	CP012614.1 Oryza sativa Indica Group cultivar RP Bio-226 chromosome 6 sequence	(AC)6	ACTAGCAGCCTAGCAGGACT	CCATCCACGCTGGCCATATA	203	208
595	CP012614.1 Oryza sativa Indica Group cultivar RP Bio-226 chromosome 6 sequence	(AT)6	GCTCCCTCAAGCAGAAGTCA	CACTTCTCCTGCCGGTAGAC	261	317
596	CP012614.1 Oryza sativa Indica Group cultivar RP Bio-226 chromosome 6 sequence	(AT)6	TGCTCCCTCAAGCAGAAGTC	CACTTCTCCTGCCGGTAGAC	262	318
597	CP012614.1 Oryza sativa Indica Group cultivar RP Bio-226 chromosome 6 sequence	(AT)6	GACTCGGTACAGCGCTATCC	GCAGGTCAGAACACGGTTTG	216	215
598	CP012614.1 Oryza sativa Indica Group cultivar RP Bio-226 chromosome 6 sequence	(AT)6	GGACTCGGTACAGCGCTATC	GCAGGTCAGAACACGGTTTG	217	216
599	CP012614.1 Oryza sativa Indica Group cultivar RP Bio-226 chromosome 6 sequence	(AT)6	GACTCGGTACAGCGCTATCC	TTACGCAGGTCAGAACACGG	220	219
600	CP012614.1 Oryza sativa Indica Group cultivar RP Bio-226 chromosome 6 sequence	(AC)6	CGGCActttctctttcccct	TTACGGAAAtgccccttccc	173	170
601	CP012614.1 Oryza sativa Indica Group cultivar RP Bio-226 chromosome 6 sequence	(AC)6	CGGCActttctctttcccct	ccacctcgatttttccgtgc	133	131
602	CP012614.1 Oryza sativa Indica Group cultivar RP Bio-226 chromosome 6 sequence	(AC)6	AGCCACGGCActttctcttt	TTACGGAAAtgccccttccc	178	175
603	CP012614.1 Oryza sativa Indica Group cultivar RP Bio-226 chromosome 6 sequence	(AC)6	CGGCActttctctttcccct	cacctcgatttttccgtgcg	132	130
604	CP012614.1 Oryza sativa Indica Group cultivar RP Bio-226 chromosome 6 sequence	(AC)6	tttcccctctccctcactGT	TTACGGAAAtgccccttccc	161	158
605	CP012614.1 Oryza sativa Indica Group cultivar RP Bio-226 chromosome 6 sequence	(TA)6	CTGCCAGCTTGGTGAGGTTA	GATGACCAATTCCAACGCGG	164	165
606	CP012614.1 Oryza sativa Indica Group cultivar RP Bio-226 chromosome 6 sequence	(TA)6	GCCAGCTTGGTGAGGTTACT	GATGACCAATTCCAACGCGG	162	163
607	CP012614.1 Oryza sativa Indica Group cultivar RP Bio-226 chromosome 6 sequence	(AT)6	ACAAGACGACAAGCTGCGTA	CAATCTGATGCAGGCTTCGC	191	196
608	CP012614.1 Oryza sativa Indica Group cultivar RP Bio-226 chromosome 6 sequence	(AT)6	ACAAGACGACAAGCTGCGTA	TGATGCAGGCTTCGCAAGTA	186	191
609	CP012614.1 Oryza sativa Indica Group cultivar RP Bio-226 chromosome 6 sequence	(AT)6	CCATGACCGTCAGAGCAACT	TACGCAGCTTGTCGTCTTGT	296	292
610	CP012614.1 Oryza sativa Indica Group cultivar RP Bio-226 chromosome 6 sequence	(AT)6	GACCATGACCGTCAGAGCAA	TACGCAGCTTGTCGTCTTGT	298	294
611	CP012614.1 Oryza sativa Indica Group cultivar RP Bio-226 chromosome 6 sequence	(AT)6	ACAAGACGACAAGCTGCGTA	GGTGCAGGATCCAACTCCAA	208	213
612	CP012614.1 Oryza sativa Indica Group cultivar RP Bio-226 chromosome 6 sequence	(AT)6	TGCCATCAAAGGGGCAGATT	TGTTCAACACTGGTACCGGG	167	166
613	CP012614.1 Oryza sativa Indica Group cultivar RP Bio-226 chromosome 6 sequence	(AT)6	TGCCATCAAAGGGGCAGATT	TACCGGGCGTTACACCAATC	154	153
614	CP012614.1 Oryza sativa Indica Group cultivar RP Bio-226 chromosome 6 sequence	(AT)6	ATAGATGCGATGCGGACGTT	CGCGTCTGTACACGTACGTA	128	132
615	CP012614.1 Oryza sativa Indica Group cultivar RP Bio-226 chromosome 6 sequence	(AT)6	GTACCACACCGGCGCATATA	CGCGTCTGTACACGTACGTA	145	149
616	CP012614.1 Oryza sativa Indica Group cultivar RP Bio-226 chromosome 6 sequence	(AT)6	CCACACCGGCGCATATAGAT	CGCGTCTGTACACGTACGTA	142	146
617	CP012614.1 Oryza sativa Indica Group cultivar RP Bio-226 chromosome 6 sequence	(AT)6	GCCAGCTGGTAGGGTACAAA	tcgatgacgacgacgatgtc	293	297
618	CP012614.1 Oryza sativa Indica Group cultivar RP Bio-226 chromosome 6 sequence	(AC)6	GCCAGCTGGTAGGGTACAAA	tcgatgacgacgacgatgtc	293	297
619	CP012614.1 Oryza sativa Indica Group cultivar RP Bio-226 chromosome 6 sequence	(AC)6	TAGCCAGCTGGTAGGGTACA	tcgatgacgacgacgatgtc	295	299
620	CP012614.1 Oryza sativa Indica Group cultivar RP Bio-226 chromosome 6 sequence	(GT)6	AACTTCATTGCGCCATGGTG	TAGCCATGGGTTTGTGCTGT	219	220
621	CP012614.1 Oryza sativa Indica Group cultivar RP Bio-226 chromosome 6 sequence	(GT)6	AAGGACGTACCGGTGGAGAT	TAGCCATGGGTTTGTGCTGT	182	183
622	CP012614.1 Oryza sativa Indica Group cultivar RP Bio-226 chromosome 6 sequence	(GT)6	AACTTCATTGCGCCATGGTG	CCACATTGACTTGTCTCGGC	158	159
623	CP012614.1 Oryza sativa Indica Group cultivar RP Bio-226 chromosome 6 sequence	(GT)6	GAAGGACGTACCGGTGGAGA	TAGCCATGGGTTTGTGCTGT	183	184
624	CP012614.1 Oryza sativa Indica Group cultivar RP Bio-226 chromosome 6 sequence	(TA)6	AGAACTCCCGAAACGACGAC	GCTCACATCCAGCCAAAACG	172	176
625	CP012614.1 Oryza sativa Indica Group cultivar RP Bio-226 chromosome 6 sequence	(TA)6	GTGTCATCGGTATGGTGGCA	TCAGCTGCCGTCAACCATAG	163	138
626	CP012614.1 Oryza sativa Indica Group cultivar RP Bio-226 chromosome 6 sequence	(TA)6	TGTGTCATCGGTATGGTGGC	TCAGCTGCCGTCAACCATAG	164	139
627	CP012614.1 Oryza sativa Indica Group cultivar RP Bio-226 chromosome 6 sequence	(AT)6	CGGCGTGGACAAAATAGCAG	caGCGTGCAACATCAAGACC	102	162
628	CP012614.1 Oryza sativa Indica Group cultivar RP Bio-226 chromosome 6 sequence	(AT)6	CGGCGTGGACAAAATAGCAG	ccaGCGTGCAACATCAAGAC	103	163
629	CP012614.1 Oryza sativa Indica Group cultivar RP Bio-226 chromosome 6 sequence	(AT)6	GTGTCATCGGTATGGTGGCA	TCAGCTGCCGTCAACCATAG	163	138
630	CP012614.1 Oryza sativa Indica Group cultivar RP Bio-226 chromosome 6 sequence	(AT)6	TGTGTCATCGGTATGGTGGC	TCAGCTGCCGTCAACCATAG	164	139
631	CP012614.1 Oryza sativa Indica Group cultivar RP Bio-226 chromosome 6 sequence	(TA)6	ttggcaatgtaccgacctcc	ggatgtctgcgggcatcata	178	180
632	CP012614.1 Oryza sativa Indica Group cultivar RP Bio-226 chromosome 6 sequence	(AT)6	CAACGACACCCTCACCATCA	CAGCAGGTTAGcctctgcat	299	388
633	CP012614.1 Oryza sativa Indica Group cultivar RP Bio-226 chromosome 6 sequence	(AT)6	ACGACACCCTCACCATCAAC	CAGCAGGTTAGcctctgcat	297	386
634	CP012614.1 Oryza sativa Indica Group cultivar RP Bio-226 chromosome 6 sequence	(AT)6	ACAACGACACCCTCACCATC	CAGCAGGTTAGcctctgcat	300	389
635	CP012615.1 Oryza sativa Indica Group cultivar RP Bio-226 chromosome 7 sequence	(CT)6	atgaagtgagcgaaccagca	ggggcatggaattttgcagg	192	279
636	CP012615.1 Oryza sativa Indica Group cultivar RP Bio-226 chromosome 7 sequence	(CT)6	atgaagtgagcgaaccagca	gggggcatggaattttgcag	193	280
637	CP012615.1 Oryza sativa Indica Group cultivar RP Bio-226 chromosome 7 sequence	(CT)6	atgaagtgagcgaaccagca	ggggcatggaattttgcagg	283	279
638	CP012615.1 Oryza sativa Indica Group cultivar RP Bio-226 chromosome 7 sequence	(CT)6	gccgcccgagaaaagtctat	gggacaactcaacaaacggc	248	250
639	CP012615.1 Oryza sativa Indica Group cultivar RP Bio-226 chromosome 7 sequence	(CT)6	AAGTCAGCAGCAGCATCACT	ACGcgtagatggatggatgg	260	252
640	CP012615.1 Oryza sativa Indica Group cultivar RP Bio-226 chromosome 7 sequence	(CT)6	CCGCCTCCTTGTCCTATGAC	GCTCTGCACACCGTCTGTAT	225	223
641	CP012615.1 Oryza sativa Indica Group cultivar RP Bio-226 chromosome 7 sequence	(CT)6	TTGTCCTATGACGACGACGC	GCTCTGCACACCGTCTGTAT	217	215
642	CP012615.1 Oryza sativa Indica Group cultivar RP Bio-226 chromosome 7 sequence	(CT)6	CGCCTCCTTGTCCTATGACG	GCTCTGCACACCGTCTGTAT	224	222
643	CP012615.1 Oryza sativa Indica Group cultivar RP Bio-226 chromosome 7 sequence	(TC)6	CCGCCTCCTTGTCCTATGAC	GCTCTGCACACCGTCTGTAT	225	223
644	CP012615.1 Oryza sativa Indica Group cultivar RP Bio-226 chromosome 7 sequence	(TC)6	TTGTCCTATGACGACGACGC	GCTCTGCACACCGTCTGTAT	217	215
645	CP012615.1 Oryza sativa Indica Group cultivar RP Bio-226 chromosome 7 sequence	(TC)6	CGCCTCCTTGTCCTATGACG	GCTCTGCACACCGTCTGTAT	224	222
646	CP012615.1 Oryza sativa Indica Group cultivar RP Bio-226 chromosome 7 sequence	(CA)6	ACAAGCGCACAGATCACACT	ACCTCACCTAGCTCACCGAT	226	216
647	CP012615.1 Oryza sativa Indica Group cultivar RP Bio-226 chromosome 7 sequence	(CA)6	AAGCGCACAGATCACACTCT	ACCTCACCTAGCTCACCGAT	224	214
648	CP012615.1 Oryza sativa Indica Group cultivar RP Bio-226 chromosome 7 sequence	(CA)6	CCAGGTTCGGTCGGTAACAA	GACGACCCCACAGGATATGC	265	264
649	CP012615.1 Oryza sativa Indica Group cultivar RP Bio-226 chromosome 7 sequence	(AC)6	GACCACGCTTCTGGAACTCA	tttgagCGGCCTGTGTAGTT	203	270
650	CP012615.1 Oryza sativa Indica Group cultivar RP Bio-226 chromosome 7 sequence	(AC)6	GACCACGCTTCTGGAACTCA	ttttgagCGGCCTGTGTAGT	204	271
651	CP012615.1 Oryza sativa Indica Group cultivar RP Bio-226 chromosome 7 sequence	(CT)6	GACCACGCTTCTGGAACTCA	tttgagCGGCCTGTGTAGTT	203	270
652	CP012615.1 Oryza sativa Indica Group cultivar RP Bio-226 chromosome 7 sequence	(CT)6	GACCACGCTTCTGGAACTCA	ttttgagCGGCCTGTGTAGT	204	271
653	CP012615.1 Oryza sativa Indica Group cultivar RP Bio-226 chromosome 7 sequence	(CT)6	GGCCCAAGCAAGGAAAAAGG	acccaacgatttgctccgat	235	229
654	CP012615.1 Oryza sativa Indica Group cultivar RP Bio-226 chromosome 7 sequence	(CT)6	AATCTggcccacctctctct	TGGAGGTTAGGGACGACACT	166	165
655	CP012615.1 Oryza sativa Indica Group cultivar RP Bio-226 chromosome 7 sequence	(CT)6	AATCTggcccacctctctct	GACGACACTGTAGCAGAGGG	155	154
656	CP012615.1 Oryza sativa Indica Group cultivar RP Bio-226 chromosome 7 sequence	(TC)6	ctcgcaaaCCCTAGCTCCTC	GGAGGAACTGAAGGAGCCAC	283	295
657	CP012615.1 Oryza sativa Indica Group cultivar RP Bio-226 chromosome 7 sequence	(TC)6	ctctcgcaaaCCCTAGCTCC	GGAGGAACTGAAGGAGCCAC	285	297
658	CP012615.1 Oryza sativa Indica Group cultivar RP Bio-226 chromosome 7 sequence	(CT)6	cccttggcttgctctctctc	tcccggagatgatgcaagtg	171	168
659	CP012615.1 Oryza sativa Indica Group cultivar RP Bio-226 chromosome 7 sequence	(GGGAC)5	CCCTTCTCCCCGACCTCTAA	GAGAGGGACAGACAGCACAC	297	296
660	CP012615.1 Oryza sativa Indica Group cultivar RP Bio-226 chromosome 7 sequence	(GGGAC)5	CCACTGCAATCCGTCTGTCT	GAGAGGGACAGACAGCACAC	248	247
661	CP012615.1 Oryza sativa Indica Group cultivar RP Bio-226 chromosome 7 sequence	(GGGAC)5	AAAAGAGCCTCCTGTCCTGC	GAGAGGGACAGACAGCACAC	267	266
662	CP012615.1 Oryza sativa Indica Group cultivar RP Bio-226 chromosome 7 sequence	(GGGAC)5	GCAAAAGAGCCTCCTGTCCT	GAGAGGGACAGACAGCACAC	269	268
663	CP012615.1 Oryza sativa Indica Group cultivar RP Bio-226 chromosome 7 sequence	(TC)6	CCGAACACCGTTACACTCGA	TTCGCGTGCTTTTCATTGGG	154	161
664	CP012615.1 Oryza sativa Indica Group cultivar RP Bio-226 chromosome 7 sequence	(TC)6	ACGattgaaaccgcaacagc	TTCGCGTGCTTTTCATTGGG	194	201
665	CP012615.1 Oryza sativa Indica Group cultivar RP Bio-226 chromosome 7 sequence	(TC)6	cactaaaaagccgccggttg	gcagcacttcgaccttaggt	121	124
666	CP012615.1 Oryza sativa Indica Group cultivar RP Bio-226 chromosome 7 sequence	(TC)6	cactaaaaagccgccggttg	gcagcacttcgaccttaggt	121	124
667	CP012615.1 Oryza sativa Indica Group cultivar RP Bio-226 chromosome 7 sequence	(TC)6	caaggaacacattgggcagc	TCTACACCCCTGCTACTGCT	124	123
668	CP012615.1 Oryza sativa Indica Group cultivar RP Bio-226 chromosome 7 sequence	(TC)6	caaggaacacattgggcagc	CTACACCCCTGCTACTGCTG	123	122
669	CP012615.1 Oryza sativa Indica Group cultivar RP Bio-226 chromosome 7 sequence	(GC)6	ctgtgccatggTCCTTTTGC	gggaatcggcaaaaacccac	178	179
670	CP012615.1 Oryza sativa Indica Group cultivar RP Bio-226 chromosome 7 sequence	(TC)6	TAACCTTGTCGTGGGCATCC	ctctccctcttcctcaggct	261	259
671	CP012615.1 Oryza sativa Indica Group cultivar RP Bio-226 chromosome 7 sequence	(TC)6	agggctgacgtcatctctct	aaacgcttcggaaccttcct	271	266
672	CP012615.1 Oryza sativa Indica Group cultivar RP Bio-226 chromosome 7 sequence	(CT)6	ggttagctaagacccggctc	CGGCtcaaacaagcaaagct	144	143
673	CP012615.1 Oryza sativa Indica Group cultivar RP Bio-226 chromosome 7 sequence	(CT)6	ggttagctaagacccggctc	AGCGGCtcaaacaagcaaag	146	145
674	CP012615.1 Oryza sativa Indica Group cultivar RP Bio-226 chromosome 7 sequence	(AC)6	GCCAGTTaatcagcagcagc	gagtgtgtgtgtgttcgtgc	177	181
675	CP012615.1 Oryza sativa Indica Group cultivar RP Bio-226 chromosome 7 sequence	(AC)6	CTCCAGCATAGCACTGCGTA	gagtgtgtgtgtgttcgtgc	230	234
676	CP012615.1 Oryza sativa Indica Group cultivar RP Bio-226 chromosome 7 sequence	(AC)6	ATGCCTCTCCAGCATAGCAC	gagtgtgtgtgtgttcgtgc	236	240
677	CP012615.1 Oryza sativa Indica Group cultivar RP Bio-226 chromosome 7 sequence	(AC)6	GAACAGCCCTGCAGAAAACG	TACGCAGTGCTATGCTGGAG	278	299
678	CP012615.1 Oryza sativa Indica Group cultivar RP Bio-226 chromosome 7 sequence	(CA)6	CGAACAGCACACACACACAG	ACCAAAGAGGGGCAAGAAGG	296	275
679	CP012615.1 Oryza sativa Indica Group cultivar RP Bio-226 chromosome 7 sequence	(CA)6	TGCAGTCAAGCATCAGCAGA	ACCAAAGAGGGGCAAGAAGG	253	232
680	CP012615.1 Oryza sativa Indica Group cultivar RP Bio-226 chromosome 7 sequence	(TC)6	GCTAGCGCATTGTCCATTGG	tctagatctctcctcgccgg	188	201
681	CP012615.1 Oryza sativa Indica Group cultivar RP Bio-226 chromosome 7 sequence	(GC)6	atgacctctaagcgtgccac	gccgcccgagaaaagtctat	208	209
682	CP012615.1 Oryza sativa Indica Group cultivar RP Bio-226 chromosome 7 sequence	(GC)6	CCCCGGCGTTGATTTTGTTT	TGCTGGCGATTGCTACAGAA	157	166
683	CP012615.1 Oryza sativa Indica Group cultivar RP Bio-226 chromosome 7 sequence	(GC)6	CCCCGGCGTTGATTTTGTTT	GGCCACTCTTTTTCTTGCGG	299	308
684	CP012615.1 Oryza sativa Indica Group cultivar RP Bio-226 chromosome 7 sequence	(CT)6	CCCCGGCGTTGATTTTGTTT	TGCTGGCGATTGCTACAGAA	157	166
685	CP012615.1 Oryza sativa Indica Group cultivar RP Bio-226 chromosome 7 sequence	(CT)6	CCCCGGCGTTGATTTTGTTT	GGCCACTCTTTTTCTTGCGG	299	308
686	CP012615.1 Oryza sativa Indica Group cultivar RP Bio-226 chromosome 7 sequence	(CA)6	CGATCTCTCACTCTCCGTGC	CGTGTGTTGCTCCTCATCCT	280	278
687	CP012615.1 Oryza sativa Indica Group cultivar RP Bio-226 chromosome 7 sequence	(CA)6	acacacattgcCGACTGCTa	CGTGTGTTGCTCCTCATCCT	192	190
688	CP012615.1 Oryza sativa Indica Group cultivar RP Bio-226 chromosome 7 sequence	(TG)6	CGATCTCTCACTCTCCGTGC	CGTGTGTTGCTCCTCATCCT	280	278
689	CP012615.1 Oryza sativa Indica Group cultivar RP Bio-226 chromosome 7 sequence	(TG)6	acacacattgcCGACTGCTa	CGTGTGTTGCTCCTCATCCT	192	190
690	CP012615.1 Oryza sativa Indica Group cultivar RP Bio-226 chromosome 7 sequence	(GC)6	aacaaaagaacacCGACGCG	gcgtggagagatctggaagg	196	191
691	CP012615.1 Oryza sativa Indica Group cultivar RP Bio-226 chromosome 7 sequence	(CT)6	CTTTGTTTTTAGGCCGCCCG	gaggttggggatgacaggtg	160	158
692	CP012615.1 Oryza sativa Indica Group cultivar RP Bio-226 chromosome 7 sequence	(CT)6	aaccgtcccctctctctctc	gggaagacgaacctgacagg	112	114
693	CP012615.1 Oryza sativa Indica Group cultivar RP Bio-226 chromosome 7 sequence	(CT)6	aaccgtcccctctctctctc	ggggaagacgaacctgacag	113	115
694	CP012615.1 Oryza sativa Indica Group cultivar RP Bio-226 chromosome 7 sequence	(CT)6	ccaaaaccgtcccctctctc	gggaagacgaacctgacagg	116	118
695	CP012615.1 Oryza sativa Indica Group cultivar RP Bio-226 chromosome 7 sequence	(CT)6	ccaaaaccgtcccctctctc	ggggaagacgaacctgacag	117	119
696	CP012615.1 Oryza sativa Indica Group cultivar RP Bio-226 chromosome 7 sequence	(TC)6	cgcggaaaacagAGCAAACA	taCCAGAGGTCCTCAAGcga	284	286
697	CP012615.1 Oryza sativa Indica Group cultivar RP Bio-226 chromosome 7 sequence	(TG)6	GATGATGCCGTGTTTGGTCG	ACATACAACCAGTGGCGGAG	160	129
698	CP012615.1 Oryza sativa Indica Group cultivar RP Bio-226 chromosome 7 sequence	(ATAGGA)5	CGGCCGCATTTTGAACTCAT	TTGCCGGTCGCCATTATACA	185	173
699	CP012615.1 Oryza sativa Indica Group cultivar RP Bio-226 chromosome 7 sequence	(ATAGGA)5	CGGCCGCATTTTGAACTCAT	GCCGGTCGCCATTATACACT	183	171
700	CP012615.1 Oryza sativa Indica Group cultivar RP Bio-226 chromosome 7 sequence	(ATAGGA)5	CGGCCGCATTTTGAACTCAT	TCTTTTGCCGGTCGCCATTA	189	177
701	CP012615.1 Oryza sativa Indica Group cultivar RP Bio-226 chromosome 7 sequence	(ATAGGA)5	TTTCCGGCCGCATTTTGAAC	TTGCCGGTCGCCATTATACA	189	177
702	CP012615.1 Oryza sativa Indica Group cultivar RP Bio-226 chromosome 7 sequence	(ATAGGA)5	GTTTCCGGCCGCATTTTGAA	TTGCCGGTCGCCATTATACA	190	178
703	CP012615.1 Oryza sativa Indica Group cultivar RP Bio-226 chromosome 7 sequence	(AC)6	cgtcgaacattTGCTTGGCA	ATGCATAAGCGGTGTGTGGA	247	253
704	CP012615.1 Oryza sativa Indica Group cultivar RP Bio-226 chromosome 7 sequence	(CT)6	cgtcgaacattTGCTTGGCA	ATGCATAAGCGGTGTGTGGA	247	253
705	CP012615.1 Oryza sativa Indica Group cultivar RP Bio-226 chromosome 7 sequence	(TC)6	ATCAACAACCTCGCTCTCCG	tgagagaagggggagagacg	206	205
706	CP012615.1 Oryza sativa Indica Group cultivar RP Bio-226 chromosome 7 sequence	(CT)6	ATCAACAACCTCGCTCTCCG	tgagagaagggggagagacg	206	205
707	CP012615.1 Oryza sativa Indica Group cultivar RP Bio-226 chromosome 7 sequence	(CT)6	GCAGGCGACTACTTCTGTCA	CTATTGCGCAGATTGTGGCC	168	167
708	CP012615.1 Oryza sativa Indica Group cultivar RP Bio-226 chromosome 7 sequence	(GT)6	GGGAGGGGATTGCATGGAAA	CCCATCTACAACCAGCAGCA	201	205
709	CP012615.1 Oryza sativa Indica Group cultivar RP Bio-226 chromosome 7 sequence	(GT)6	GGGAGGGGATTGCATGGAAA	TGCCCATCTACAACCAGCAG	203	207
710	CP012615.1 Oryza sativa Indica Group cultivar RP Bio-226 chromosome 7 sequence	(TC)6	ttgttcgttaggaggctccg	CTaaacggtgcgggagagag	122	121
711	CP012616.1 Oryza sativa Indica Group cultivar RP Bio-226 chromosome 8 sequence	(AT)6	GTCACTGTCTGGCTTGGTGA	GGGGCAGGTTGGCTACTATG	296	294
712	CP012616.1 Oryza sativa Indica Group cultivar RP Bio-226 chromosome 8 sequence	(AT)6	TGTCTGGCTTGGTGAATGCA	TTGTTAGTGGGGGCAGGTTG	300	298
713	CP012616.1 Oryza sativa Indica Group cultivar RP Bio-226 chromosome 8 sequence	(TA)7	actcctaaaccgccatgtgg	gagaaggtgggGAACGTACG	205	236
714	CP012616.1 Oryza sativa Indica Group cultivar RP Bio-226 chromosome 8 sequence	(TA)7	ACGAAAACCGCCtacgacat	AATGGTGTGAAACGGTGGGT	203	231
715	CP012616.1 Oryza sativa Indica Group cultivar RP Bio-226 chromosome 8 sequence	(CA)6	cgaatctggacagccTCCTG	TCCTACGCTCCAAGAGACGA	272	119
716	CP012616.1 Oryza sativa Indica Group cultivar RP Bio-226 chromosome 8 sequence	(AT)7	cgaatctggacagccTCCTG	TCCTACGCTCCAAGAGACGA	272	119
717	CP012616.1 Oryza sativa Indica Group cultivar RP Bio-226 chromosome 8 sequence	(TA)6	GCACGTCTCATACATCACGC	TTGGCGGGGTAATTGCAGAT	201	200
718	CP012616.1 Oryza sativa Indica Group cultivar RP Bio-226 chromosome 8 sequence	(TA)6	GACTCTGCGGCTATGCTTTG	TTGGCGGGGTAATTGCAGAT	173	172
719	CP012616.1 Oryza sativa Indica Group cultivar RP Bio-226 chromosome 8 sequence	(TA)6	CGACTCTGCGGCTATGCTTT	TTGGCGGGGTAATTGCAGAT	174	173
720	CP012616.1 Oryza sativa Indica Group cultivar RP Bio-226 chromosome 8 sequence	(TA)6	TGAACTCACTCACTGGCGTC	GGAGGCTAGGGTGAGGAAGA	173	171
721	CP012616.1 Oryza sativa Indica Group cultivar RP Bio-226 chromosome 8 sequence	(TA)6	ACTCACTCACTGGCGTCTTG	GGAGGCTAGGGTGAGGAAGA	170	168
722	CP012616.1 Oryza sativa Indica Group cultivar RP Bio-226 chromosome 8 sequence	(TA)6	TGAACTCACTCACTGGCGTC	AGCAGAACAAGGCGTACGAA	144	142
723	CP012616.1 Oryza sativa Indica Group cultivar RP Bio-226 chromosome 8 sequence	(TA)6	ACTCACTCACTGGCGTCTTG	AGCAGAACAAGGCGTACGAA	141	139
724	CP012616.1 Oryza sativa Indica Group cultivar RP Bio-226 chromosome 8 sequence	(TA)6	TGAACTCACTCACTGGCGTC	AGGAGCAGAACAAGGCGTAC	147	145
725	CP012616.1 Oryza sativa Indica Group cultivar RP Bio-226 chromosome 8 sequence	(AC)6	CGCTAGCTAGCTCACTGCAT	AGCCGTACTTGTAGAACGCC	293	301
726	CP012616.1 Oryza sativa Indica Group cultivar RP Bio-226 chromosome 8 sequence	(AC)6	TCTACAAGTACGGCTTCGCC	tcctcctcctccctagCAAC	280	295
727	CP012616.1 Oryza sativa Indica Group cultivar RP Bio-226 chromosome 8 sequence	(AT)6	GCGTGGAAGCCTAGTTCCTT	TTGAGGCCGCAAACACAAAG	181	182
728	CP012616.1 Oryza sativa Indica Group cultivar RP Bio-226 chromosome 8 sequence	(AT)6	GCGTGGAAGCCTAGTTCCTT	GAGGCCGCAAACACAAAGTT	179	180
729	CP012616.1 Oryza sativa Indica Group cultivar RP Bio-226 chromosome 8 sequence	(TA)6	ACTGTGTCCTCTTCTGCTGC	TGCATTGTCTGGAGCTGTGT	197	198
730	CP012616.1 Oryza sativa Indica Group cultivar RP Bio-226 chromosome 8 sequence	(TA)6	TGATGTGCCACTGTGTCCTC	TGCATTGTCTGGAGCTGTGT	206	207
731	CP012616.1 Oryza sativa Indica Group cultivar RP Bio-226 chromosome 8 sequence	(TA)6	GTGTCCTCTTCTGCTGCCTT	TGCATTGTCTGGAGCTGTGT	194	195
732	CP012616.1 Oryza sativa Indica Group cultivar RP Bio-226 chromosome 8 sequence	(TA)6	ACTGTGTCCTCTTCTGCTGC	AGGTTTGGTAGCATGGGCAA	279	280
733	CP012616.1 Oryza sativa Indica Group cultivar RP Bio-226 chromosome 8 sequence	(TA)6	ACTGTGTCCTCTTCTGCTGC	AAGGTTTGGTAGCATGGGCA	280	281
734	CP012616.1 Oryza sativa Indica Group cultivar RP Bio-226 chromosome 8 sequence	(AT)7	CGCTCTCTAGAACTCTGCCG	ATGGACCTATTTGCTGGGCC	259	261
735	CP012616.1 Oryza sativa Indica Group cultivar RP Bio-226 chromosome 8 sequence	(AT)7	GATAGAGGCTGTAGCGAGGC	tgcttccatcgtccgtcaaa	118	119
736	CP012616.1 Oryza sativa Indica Group cultivar RP Bio-226 chromosome 8 sequence	(AT)7	GATAGAGGCTGTAGCGAGGC	aagaggtgcttccatcgtcc	124	125
737	CP012616.1 Oryza sativa Indica Group cultivar RP Bio-226 chromosome 8 sequence	(TA)7	GGAGTGATCTGCCAGCTACC	GGGTTGGGATATTGCATGGC	192	188
738	CP012616.1 Oryza sativa Indica Group cultivar RP Bio-226 chromosome 8 sequence	(AT)6	ATGCTATTACGCGTCGTCGT	GTTGGGTGATGCTTTGGCTG	235	237
739	CP012616.1 Oryza sativa Indica Group cultivar RP Bio-226 chromosome 8 sequence	(AT)6	CGATTTCGCAGGCAACCAAA	ACGACGACGCGTAATAGCAT	263	275
740	CP012616.1 Oryza sativa Indica Group cultivar RP Bio-226 chromosome 8 sequence	(AT)6	TCGGGATGCTATTACGCGTC	GTTGGGTGATGCTTTGGCTG	240	242
741	CP012616.1 Oryza sativa Indica Group cultivar RP Bio-226 chromosome 8 sequence	(AT)7	CCGGTGGTTCCTGCAGATTA	AGGGTCTTGTCAGCAACCTG	198	197
742	CP012616.1 Oryza sativa Indica Group cultivar RP Bio-226 chromosome 8 sequence	(AT)7	CCGGTGGTTCCTGCAGATTA	GGGTCTTGTCAGCAACCTGT	197	196
743	CP012616.1 Oryza sativa Indica Group cultivar RP Bio-226 chromosome 8 sequence	(AT)7	CCAGTGCAAAAGTTCGAGGG	CGTGCAGGCATCTTCGTTAA	298	303
744	CP012616.1 Oryza sativa Indica Group cultivar RP Bio-226 chromosome 8 sequence	(AT)7	CCAGTGCAAAAGTTCGAGGG	GCGTGCAGGCATCTTCGTTA	299	304
745	CP012616.1 Oryza sativa Indica Group cultivar RP Bio-226 chromosome 8 sequence	(AT)7	AGTGCAAAAGTTCGAGGGAGT	CGTGCAGGCATCTTCGTTAA	296	301
746	CP012616.1 Oryza sativa Indica Group cultivar RP Bio-226 chromosome 8 sequence	(AT)7	CCAGTGCAAAAGTTCGAGGG	CGTGCAGGCATCTTCGTTAAT	298	303
747	CP012616.1 Oryza sativa Indica Group cultivar RP Bio-226 chromosome 8 sequence	(AT)7	AGTGCAAAAGTTCGAGGGAGT	GCGTGCAGGCATCTTCGTTA	297	302
748	CP012616.1 Oryza sativa Indica Group cultivar RP Bio-226 chromosome 8 sequence	(TG)6	GCTGGAGGTTATGCAAGGGT	CTGGTCGAACAAATCCCCCA	160	159
749	CP012616.1 Oryza sativa Indica Group cultivar RP Bio-226 chromosome 8 sequence	(TG)6	TGCTGGAGGTTATGCAAGGG	CTGGTCGAACAAATCCCCCA	161	160
750	CP012616.1 Oryza sativa Indica Group cultivar RP Bio-226 chromosome 8 sequence	(TG)6	AGGTTATGCAAGGGTGTCCG	CTGGTCGAACAAATCCCCCA	155	154
751	CP012616.1 Oryza sativa Indica Group cultivar RP Bio-226 chromosome 8 sequence	(TG)6	GGTTATGCAAGGGTGTCCGA	CTGGTCGAACAAATCCCCCA	154	153
752	CP012616.1 Oryza sativa Indica Group cultivar RP Bio-226 chromosome 8 sequence	(TG)6	GCTGGAGGTTATGCAAGGGT	CGCGTTAGGGTTTTGTTGGG	207	206
753	CP012616.1 Oryza sativa Indica Group cultivar RP Bio-226 chromosome 8 sequence	(AT)6	CGGGTATCCAAACGCATGTG	GCAAGAGCTAGGTGGAGCAA	283	284
754	CP012616.1 Oryza sativa Indica Group cultivar RP Bio-226 chromosome 8 sequence	(AT)6	TATGGCGGGTATCCAAACGC	GCAAGAGCTAGGTGGAGCAA	288	289
755	CP012616.1 Oryza sativa Indica Group cultivar RP Bio-226 chromosome 8 sequence	(TA)6	tagtcccggttcgaatgctg	gcagctggaggaggaagaag	220	216
756	CP012616.1 Oryza sativa Indica Group cultivar RP Bio-226 chromosome 8 sequence	(AT)6	tagtcccggttcgaatgctg	gcagctggaggaggaagaag	220	216
757	CP012616.1 Oryza sativa Indica Group cultivar RP Bio-226 chromosome 8 sequence	(TA)6	tagtcccggttcgaatgctg	gcagctggaggaggaagaag	220	216
758	CP012616.1 Oryza sativa Indica Group cultivar RP Bio-226 chromosome 8 sequence	(TG)6	agtAATGGCGGTGGGGAAAT	CTCGGTGCAAATCTTAGCGC	290	291
759	CP012616.1 Oryza sativa Indica Group cultivar RP Bio-226 chromosome 8 sequence	(TG)6	TGGCGGTGGGGAAATTTAGA	CTCGGTGCAAATCTTAGCGC	285	286
760	CP012616.1 Oryza sativa Indica Group cultivar RP Bio-226 chromosome 8 sequence	(TG)6	agtAATGGCGGTGGGGAAAT	TAGCGCGGAATTAATGGCCA	276	277
761	CP012616.1 Oryza sativa Indica Group cultivar RP Bio-226 chromosome 8 sequence	(TG)6	agtAATGGCGGTGGGGAAAT	GCGCGGAATTAATGGCCAAA	274	275
762	CP012616.1 Oryza sativa Indica Group cultivar RP Bio-226 chromosome 8 sequence	(TG)6	TGGCGGTGGGGAAATTTAGA	TAGCGCGGAATTAATGGCCA	271	272
763	CP012616.1 Oryza sativa Indica Group cultivar RP Bio-226 chromosome 8 sequence	(TA)6	agtAATGGCGGTGGGGAAAT	CTCGGTGCAAATCTTAGCGC	290	291
764	CP012616.1 Oryza sativa Indica Group cultivar RP Bio-226 chromosome 8 sequence	(TA)6	TGGCGGTGGGGAAATTTAGA	CTCGGTGCAAATCTTAGCGC	285	286
765	CP012616.1 Oryza sativa Indica Group cultivar RP Bio-226 chromosome 8 sequence	(TA)6	agtAATGGCGGTGGGGAAAT	TAGCGCGGAATTAATGGCCA	276	277
766	CP012616.1 Oryza sativa Indica Group cultivar RP Bio-226 chromosome 8 sequence	(TA)6	agtAATGGCGGTGGGGAAAT	GCGCGGAATTAATGGCCAAA	274	275
767	CP012616.1 Oryza sativa Indica Group cultivar RP Bio-226 chromosome 8 sequence	(TA)6	TGGCGGTGGGGAAATTTAGA	TAGCGCGGAATTAATGGCCA	271	272
768	CP012616.1 Oryza sativa Indica Group cultivar RP Bio-226 chromosome 8 sequence	(TA)7	ATAGACGTGTGGTGTGgctg	GGCACGTGGGTTCCATCATA	243	320
769	CP012616.1 Oryza sativa Indica Group cultivar RP Bio-226 chromosome 8 sequence	(TA)7	CATAGACGTGTGGTGTGgct	GGCACGTGGGTTCCATCATA	244	321
770	CP012616.1 Oryza sativa Indica Group cultivar RP Bio-226 chromosome 8 sequence	(AT)6	ACACAGCCAGAGACGACAAG	CATGAACACGACGTGCCATC	234	231
771	CP012616.1 Oryza sativa Indica Group cultivar RP Bio-226 chromosome 8 sequence	(AT)6	AAGGAAGGCTGCTACCACAC	CATGAACACGACGTGCCATC	250	247
772	CP012616.1 Oryza sativa Indica Group cultivar RP Bio-226 chromosome 8 sequence	(TA)6	GTGCCAATGAAGACCAACGG	GGTTGAAGGGTTGAAGGGGT	299	297
773	CP012616.1 Oryza sativa Indica Group cultivar RP Bio-226 chromosome 8 sequence	(TA)7	agaaaaaccgGGAAAAGCGC	TTGGATGGCGAATCAGGACC	251	263
774	CP012616.1 Oryza sativa Indica Group cultivar RP Bio-226 chromosome 8 sequence	(TA)7	GAGTTGATGCGTGGCgaatc	TTCACCCTACCCACAGCAAC	295	294
775	CP012616.1 Oryza sativa Indica Group cultivar RP Bio-226 chromosome 8 sequence	(TA)7	GAGTTGATGCGTGGCgaatc	CACCCTACCCACAGCAACTC	293	292
776	CP012616.1 Oryza sativa Indica Group cultivar RP Bio-226 chromosome 8 sequence	(TA)7	GAGTTGATGCGTGGCgaatc	ATCGAGAGCTGAGTCTTCGC	267	266
777	CP012616.1 Oryza sativa Indica Group cultivar RP Bio-226 chromosome 8 sequence	(TA)7	GAGTTGATGCGTGGCgaatc	ACCCTACCCACAGCAACTCT	292	291
778	CP012616.1 Oryza sativa Indica Group cultivar RP Bio-226 chromosome 8 sequence	(TA)7	GAGTTGATGCGTGGCgaatc	ctacTCCTCCCCACCCACAA	197	196
779	CP012616.1 Oryza sativa Indica Group cultivar RP Bio-226 chromosome 8 sequence	(TG)6	TTCCACGTCGATGGTacgtg	ccccgaaccataaaaccgga	124	125
780	CP012616.1 Oryza sativa Indica Group cultivar RP Bio-226 chromosome 8 sequence	(TG)6	ctgagagagaggagggggag	ccccgaaccataaaaccgga	213	214
781	CP012616.1 Oryza sativa Indica Group cultivar RP Bio-226 chromosome 8 sequence	(TG)6	gggagggggaagactgAAGA	ccccgaaccataaaaccgga	198	199
782	CP012616.1 Oryza sativa Indica Group cultivar RP Bio-226 chromosome 8 sequence	(TA)6	TTCCACGTCGATGGTacgtg	ccccgaaccataaaaccgga	124	125
783	CP012616.1 Oryza sativa Indica Group cultivar RP Bio-226 chromosome 8 sequence	(TA)6	ctgagagagaggagggggag	ccccgaaccataaaaccgga	213	214
784	CP012616.1 Oryza sativa Indica Group cultivar RP Bio-226 chromosome 8 sequence	(TA)6	gggagggggaagactgAAGA	ccccgaaccataaaaccgga	198	199
785	CP012616.1 Oryza sativa Indica Group cultivar RP Bio-226 chromosome 8 sequence	(TA)6	tcttcagggcggaggaacta	accttgcctctcttccaagc	117	137
786	CP012616.1 Oryza sativa Indica Group cultivar RP Bio-226 chromosome 8 sequence	(TA)6	TTCTGTTTGGAGCCTCGGTC	TGTCTAATTCCCGCCACCAC	256	255
787	CP012616.1 Oryza sativa Indica Group cultivar RP Bio-226 chromosome 8 sequence	(TA)6	TTCTGTTTGGAGCCTCGGTC	GTGTCTAATTCCCGCCACCA	257	256
788	CP012616.1 Oryza sativa Indica Group cultivar RP Bio-226 chromosome 8 sequence	(TA)6	CTGTTTGGAGCCTCGGTCAT	TGTCTAATTCCCGCCACCAC	254	253
789	CP012616.1 Oryza sativa Indica Group cultivar RP Bio-226 chromosome 8 sequence	(TA)6	CTGTTTGGAGCCTCGGTCAT	GTGTCTAATTCCCGCCACCA	255	254
790	CP012616.1 Oryza sativa Indica Group cultivar RP Bio-226 chromosome 8 sequence	(TA)6	GATCACCCCATAGTGCTCCG	GAAGGACAGCCACGGGATAG	165	163
791	CP012616.1 Oryza sativa Indica Group cultivar RP Bio-226 chromosome 8 sequence	(TA)6	ggtGGTTGTTTAGCAAACCCC	ACCGCATCGTTTAGCCTTCA	247	245
792	CP012616.1 Oryza sativa Indica Group cultivar RP Bio-226 chromosome 8 sequence	(TA)6	ggtGGTTGTTTAGCAAACCCC	ACAACCGCATCGTTTAGCCT	250	248
793	CP012616.1 Oryza sativa Indica Group cultivar RP Bio-226 chromosome 8 sequence	(TA)6	ggtGGTTGTTTAGCAAACCCC	CGCATCGTTTAGCCTTCACC	245	243
794	CP012616.1 Oryza sativa Indica Group cultivar RP Bio-226 chromosome 8 sequence	(TA)6	ggtGGTTGTTTAGCAAACCCC	CCGCATCGTTTAGCCTTCAC	246	244
795	CP012616.1 Oryza sativa Indica Group cultivar RP Bio-226 chromosome 8 sequence	(TA)6	ggtGGTTGTTTAGCAAACCCC	AACAACCGCATCGTTTAGCC	251	249
796	CP012616.1 Oryza sativa Indica Group cultivar RP Bio-226 chromosome 8 sequence	(TG)6	GGTCAAGGAGCTGGCAAGAT	CAACCCTAGTGTGAGCCAGG	248	251
797	CP012616.1 Oryza sativa Indica Group cultivar RP Bio-226 chromosome 8 sequence	(TG)6	GGCTGGTAACTGGTGAGCAT	CAACCCTAGTGTGAGCCAGG	274	277
798	CP012616.1 Oryza sativa Indica Group cultivar RP Bio-226 chromosome 8 sequence	(TG)6	ATCCATGGCTGGCTGGTAAC	CAACCCTAGTGTGAGCCAGG	284	287
799	CP012616.1 Oryza sativa Indica Group cultivar RP Bio-226 chromosome 8 sequence	(TG)6	GGTCAAGGAGCTGGCAAGAT	CAACCCTAGTGTGAGCCAGG	250	251
800	CP012616.1 Oryza sativa Indica Group cultivar RP Bio-226 chromosome 8 sequence	(TG)6	GGCTGGTAACTGGTGAGCAT	CAACCCTAGTGTGAGCCAGG	276	277
801	CP012616.1 Oryza sativa Indica Group cultivar RP Bio-226 chromosome 8 sequence	(TG)6	ATCCATGGCTGGCTGGTAAC	CAACCCTAGTGTGAGCCAGG	286	287
802	CP012616.1 Oryza sativa Indica Group cultivar RP Bio-226 chromosome 8 sequence	(TA)6	ggagcgtgtcgtagggaaaa	gctgtctgagctgcaaccta	167	168
803	CP012616.1 Oryza sativa Indica Group cultivar RP Bio-226 chromosome 8 sequence	(TA)6	tcttcagggcggaggaacta	accttgcctctcttccaagc	117	137
804	CP012616.1 Oryza sativa Indica Group cultivar RP Bio-226 chromosome 8 sequence	(TA)6	tctgataccgccgtacaacg	gctgtctgagctgcaaccta	197	198
805	CP012616.1 Oryza sativa Indica Group cultivar RP Bio-226 chromosome 8 sequence	(TA)6	GCTTGTGAAAGCTCTCGCAC	GAAGCATGCGGGACAATGAC	280	283
806	CP012616.1 Oryza sativa Indica Group cultivar RP Bio-226 chromosome 8 sequence	(TA)6	TGTGAAAGCTCTCGCACACA	GAAGCATGCGGGACAATGAC	277	280
807	CP012616.1 Oryza sativa Indica Group cultivar RP Bio-226 chromosome 8 sequence	(TG)6	TGAAGAGCCATCTGcaggtg	AGCTTAGCTCGATCATGGCC	140	134
808	CP012616.1 Oryza sativa Indica Group cultivar RP Bio-226 chromosome 8 sequence	(TG)6	TGAAGAGCCATCTGcaggtg	tgTACGTACGGTGCAGTGTC	244	238
809	CP012616.1 Oryza sativa Indica Group cultivar RP Bio-226 chromosome 8 sequence	(TA)6	taggagcgtgtcgtagggaa	gctgtctgagctgcaaccta	170	171
810	CP012616.1 Oryza sativa Indica Group cultivar RP Bio-226 chromosome 8 sequence	(AT)6	GGAGAGCGTTCTTGGACACA	CCCACCTTCGACATCAAGCT	181	208
811	CP012616.1 Oryza sativa Indica Group cultivar RP Bio-226 chromosome 8 sequence	(CA)6	TGCCCAAAACTGGACAGGTT	CATGCCAGCAACAAGAACACA	154	151
812	CP012616.1 Oryza sativa Indica Group cultivar RP Bio-226 chromosome 8 sequence	(CA)6	TGCCCAAAACTGGACAGGTT	TGCCAGCAACAAGAACACAAG	152	149
813	CP012616.1 Oryza sativa Indica Group cultivar RP Bio-226 chromosome 8 sequence	(CA)6	TGCCCAAAACTGGACAGGTT	aaaagaaaggagccagggca	300	298
814	CP012616.1 Oryza sativa Indica Group cultivar RP Bio-226 chromosome 8 sequence	(CA)6	TGCCCAAAACTGGACAGGTT	aaagaaaggagccagggcag	299	297
815	CP012616.1 Oryza sativa Indica Group cultivar RP Bio-226 chromosome 8 sequence	(AT)6	gcatttactccctccgtccc	cgcaaccatgagtttccgtg	217	215
816	CP012616.1 Oryza sativa Indica Group cultivar RP Bio-226 chromosome 8 sequence	(TA)6	GTCTCTTGCCGCTTTTCAGC	CGaagctcctctctccctct	175	176
817	CP012616.1 Oryza sativa Indica Group cultivar RP Bio-226 chromosome 8 sequence	(TA)6	CGTCTCTTGCCGCTTTTCAG	CGaagctcctctctccctct	176	177
818	CP012616.1 Oryza sativa Indica Group cultivar RP Bio-226 chromosome 8 sequence	(TA)7	TCCCAAGTGCAGGACATCAC	ACTGGCCTGGTCTAACATGC	208	206
819	CP012616.1 Oryza sativa Indica Group cultivar RP Bio-226 chromosome 8 sequence	(TA)7	GTCCCAAGTGCAGGACATCA	ACTGGCCTGGTCTAACATGC	209	207
820	CP012616.1 Oryza sativa Indica Group cultivar RP Bio-226 chromosome 8 sequence	(TA)7	TCCCAAGTGCAGGACATCAC	TGGCCTGGTCTAACATGCAG	206	204
821	CP012616.1 Oryza sativa Indica Group cultivar RP Bio-226 chromosome 8 sequence	(TA)7	TCCCAAGTGCAGGACATCAC	CTGGCCTGGTCTAACATGCA	207	205
822	CP012616.1 Oryza sativa Indica Group cultivar RP Bio-226 chromosome 8 sequence	(TA)7	GTCCCAAGTGCAGGACATCA	TGGCCTGGTCTAACATGCAG	207	205
823	CP012616.1 Oryza sativa Indica Group cultivar RP Bio-226 chromosome 8 sequence	(TA)6	TCTTGAGCTCCCTTAGGGCT	GGATGCAGGGGTGTGCTAAT	275	273
824	CP012617.1 Oryza sativa Indica Group cultivar RP Bio-226 chromosome 9 sequence	(TA)6	ACAGGTGCGTGGTTTTGAGA	CCATCCTGCTTGACCGTTCT	235	233
825	CP012617.1 Oryza sativa Indica Group cultivar RP Bio-226 chromosome 9 sequence	(TA)6	AGCTTACAGGTGCGTGGTTT	CCATCCTGCTTGACCGTTCT	240	238
826	CP012617.1 Oryza sativa Indica Group cultivar RP Bio-226 chromosome 9 sequence	(GTTCGA)5	CGCGTGTAGACAGAGTGTGT	GCCGTTGATTTTCCGGATCG	266	264
827	CP012617.1 Oryza sativa Indica Group cultivar RP Bio-226 chromosome 9 sequence	(GTTCGA)5	CGCGTGTAGACAGAGTGTGT	CGGATCGGACGGCTGATAAA	253	251
828	CP012617.1 Oryza sativa Indica Group cultivar RP Bio-226 chromosome 9 sequence	(GTTCGA)5	CGCGTGTAGACAGAGTGTGT	CGCGGGCCAAAACTAGTTTC	229	227
829	CP012617.1 Oryza sativa Indica Group cultivar RP Bio-226 chromosome 9 sequence	(GTTCGA)5	CGCGTGTAGACAGAGTGTGT	GACGGCTGATAAATACGCGC	246	244
830	CP012617.1 Oryza sativa Indica Group cultivar RP Bio-226 chromosome 9 sequence	(TA)6	tggttgctacagtgacaagaca	tcggatttgagtgaaacttgaacc	215	217
831	CP012617.1 Oryza sativa Indica Group cultivar RP Bio-226 chromosome 9 sequence	(TA)6	tggttgctacagtgacaagaca	cggatttgagtgaaacttgaacct	214	216
832	CP012617.1 Oryza sativa Indica Group cultivar RP Bio-226 chromosome 9 sequence	(TA)6	CGTTTGCCACTTTTTCGGGT	CCCAGCTGCTAGTATGTGCA	244	240
833	CP012617.1 Oryza sativa Indica Group cultivar RP Bio-226 chromosome 9 sequence	(TA)6	TCAAGCGCGAGGATCCTTAC	CCCAGCTGCTAGTATGTGCA	223	219
834	CP012617.1 Oryza sativa Indica Group cultivar RP Bio-226 chromosome 9 sequence	(TA)8	GGCTTGGTGCAGTGTGTATG	GGTTTGTCGCGCAACTTCTT	291	264
835	CP012617.1 Oryza sativa Indica Group cultivar RP Bio-226 chromosome 9 sequence	(TA)7	CCACCGCCATGTCATCGTAT	CCGCCTTGGGATTtgcaaat	283	313
836	CP012617.1 Oryza sativa Indica Group cultivar RP Bio-226 chromosome 9 sequence	(TA)7	CCACCGCCATGTCATCGTAT	TTTCTAAAGCCGCCTTGGGA	292	322
837	CP012617.1 Oryza sativa Indica Group cultivar RP Bio-226 chromosome 9 sequence	(TA)6	TTTATGCCGCCTGAGAGCAT	ACCAAACACAGCCCTTGGAT	227	225
838	CP012617.1 Oryza sativa Indica Group cultivar RP Bio-226 chromosome 9 sequence	(TA)6	ATTTATGCCGCCTGAGAGCA	ACCAAACACAGCCCTTGGAT	228	226
839	CP012617.1 Oryza sativa Indica Group cultivar RP Bio-226 chromosome 9 sequence	(TA)6	GGTGCACTATTTATGCCGCC	ACCAAACACAGCCCTTGGAT	236	234
840	CP012617.1 Oryza sativa Indica Group cultivar RP Bio-226 chromosome 9 sequence	(TA)8	ccatctcgCCGATCAGTGTT	ACGAAGTGCgcgtgctatat	131	135
841	CP012617.1 Oryza sativa Indica Group cultivar RP Bio-226 chromosome 9 sequence	(TA)8	ccatctcgCCGATCAGTGTT	TACGAAGTGCgcgtgctata	132	136
842	CP012617.1 Oryza sativa Indica Group cultivar RP Bio-226 chromosome 9 sequence	(TA)8	tctcgCCGATCAGTGTTGTT	ACGAAGTGCgcgtgctatat	128	132
843	CP012617.1 Oryza sativa Indica Group cultivar RP Bio-226 chromosome 9 sequence	(TA)8	ctcgCCGATCAGTGTTGTTG	ACGAAGTGCgcgtgctatat	127	131
844	CP012617.1 Oryza sativa Indica Group cultivar RP Bio-226 chromosome 9 sequence	(TA)8	tctcgCCGATCAGTGTTGTT	TACGAAGTGCgcgtgctata	129	133
845	CP012617.1 Oryza sativa Indica Group cultivar RP Bio-226 chromosome 9 sequence	(TA)6	gcacgcttttcaaacggcta	TATCAGTCAGGCAGCAGCAG	295	292
846	CP012617.1 Oryza sativa Indica Group cultivar RP Bio-226 chromosome 9 sequence	(TA)6	gcacgcttttcaaacggcta	TACTGTTGGGCTtggtgtgg	238	235
847	CP012617.1 Oryza sativa Indica Group cultivar RP Bio-226 chromosome 9 sequence	(TA)6	gcacgcttttcaaacggcta	CTTATCGCATCAGCCTGCCT	266	263
848	CP012617.1 Oryza sativa Indica Group cultivar RP Bio-226 chromosome 9 sequence	(TA)8	ATATGTGAAGGCGCTGCAGA	CTTTCATTGTCGGCAGTGGC	210	206
849	CP012617.1 Oryza sativa Indica Group cultivar RP Bio-226 chromosome 9 sequence	(CCCGGC)5	CGTTTCGAATCGGCATggtc	GTCTGTACCGCTCTCTGCTC	137	139
850	CP012617.1 Oryza sativa Indica Group cultivar RP Bio-226 chromosome 9 sequence	(CCCGGC)5	CGTTTCGAATCGGCATggtc	GGCCAATCATGCCAACCTTG	109	111
851	CP012617.1 Oryza sativa Indica Group cultivar RP Bio-226 chromosome 9 sequence	(CCCGGC)5	GATCCATCCATCGACCGGTC	GTCTGTACCGCTCTCTGCTC	237	239
852	CP012617.1 Oryza sativa Indica Group cultivar RP Bio-226 chromosome 9 sequence	(AT)7	ccgccgcgataaattccttg	agtattgccactgccttgca	181	182
853	CP012617.1 Oryza sativa Indica Group cultivar RP Bio-226 chromosome 9 sequence	(AT)7	gaaccgccgcgataaattcc	agtattgccactgccttgca	184	185
854	CP012617.1 Oryza sativa Indica Group cultivar RP Bio-226 chromosome 9 sequence	(TA)6	gttgtcggacgaacgtgaac	ttccttcgagggctagctct	268	266
855	CP012617.1 Oryza sativa Indica Group cultivar RP Bio-226 chromosome 9 sequence	(TA)6	TCTCCCATTGGCACTTCCAC	CTCATCCAACAGCGCGATTG	233	247
856	CP012617.1 Oryza sativa Indica Group cultivar RP Bio-226 chromosome 9 sequence	(TA)6	CTCCCATTGGCACTTCCACT	CTCATCCAACAGCGCGATTG	232	246
857	CP012617.1 Oryza sativa Indica Group cultivar RP Bio-226 chromosome 9 sequence	(TA)6	GATTGCCCGTCGACATCTCT	CTCATCCAACAGCGCGATTG	207	221
858	CP012617.1 Oryza sativa Indica Group cultivar RP Bio-226 chromosome 9 sequence	(TA)6	AGATTGCCCGTCGACATCTC	CTCATCCAACAGCGCGATTG	208	222
859	CP012617.1 Oryza sativa Indica Group cultivar RP Bio-226 chromosome 9 sequence	(TA)7	CGGCtcaaacaagcaaagct	atctacttgtggttggccgg	255	254
860	CP012617.1 Oryza sativa Indica Group cultivar RP Bio-226 chromosome 9 sequence	(TA)7	AGCGGCtcaaacaagcaaag	atctacttgtggttggccgg	257	256
861	CP012617.1 Oryza sativa Indica Group cultivar RP Bio-226 chromosome 9 sequence	(TA)6	cgtgtcacaccccaatctga	gctgtctgagctgcaaccta	213	214
862	CP012617.1 Oryza sativa Indica Group cultivar RP Bio-226 chromosome 9 sequence	(TA)6	tcttcagggcggaggaacta	accttgcctctcttccaagc	117	137
863	CP012617.1 Oryza sativa Indica Group cultivar RP Bio-226 chromosome 9 sequence	(TA)6	cgtgtcacaccccaatctga	cggttgtattctcgggctgt	228	229
864	CP012617.1 Oryza sativa Indica Group cultivar RP Bio-226 chromosome 9 sequence	(AT)7	ACGCACGTTCGTTCCTACTT	GCCTGAAGCTGGATCGCTAT	296	291
865	CP012617.1 Oryza sativa Indica Group cultivar RP Bio-226 chromosome 9 sequence	(AT)6	AAGCAGCTGATCtctcgctc	gctCAGTTGGaggagtcgtc	291	303
866	CP012617.1 Oryza sativa Indica Group cultivar RP Bio-226 chromosome 9 sequence	(AT)6	AAGCAGCTGATCtctcgctc	CAGTTGGaggagtcgtcgtc	288	300
867	CP012617.1 Oryza sativa Indica Group cultivar RP Bio-226 chromosome 9 sequence	(AT)6	AAGCAGCTGATCtctcgctc	ctCAGTTGGaggagtcgtcg	290	302
868	CP012617.1 Oryza sativa Indica Group cultivar RP Bio-226 chromosome 9 sequence	(TA)6	AAGCAGCTGATCtctcgctc	gctCAGTTGGaggagtcgtc	291	303
869	CP012617.1 Oryza sativa Indica Group cultivar RP Bio-226 chromosome 9 sequence	(TA)6	AAGCAGCTGATCtctcgctc	CAGTTGGaggagtcgtcgtc	288	300
870	CP012617.1 Oryza sativa Indica Group cultivar RP Bio-226 chromosome 9 sequence	(TA)6	AAGCAGCTGATCtctcgctc	ctCAGTTGGaggagtcgtcg	290	302
871	CP012617.1 Oryza sativa Indica Group cultivar RP Bio-226 chromosome 9 sequence	(TA)8	GCAGGAAAGCAACCTCCAAC	GTTGCCATGtgtgtgtgcat	237	273
872	CP012617.1 Oryza sativa Indica Group cultivar RP Bio-226 chromosome 9 sequence	(TA)6	taaggatgCGCTAAACGGCA	TGGTGGTTGGGCTAGCAAAA	263	261
873	CP012617.1 Oryza sativa Indica Group cultivar RP Bio-226 chromosome 9 sequence	(TA)6	taaggatgCGCTAAACGGCA	TTGGTGGTTGGGCTAGCAAA	264	262
874	CP012617.1 Oryza sativa Indica Group cultivar RP Bio-226 chromosome 9 sequence	(TA)6	taaggatgCGCTAAACGGCA	TGGTGGTTGGGCTAGCAAAA	263	261
875	CP012617.1 Oryza sativa Indica Group cultivar RP Bio-226 chromosome 9 sequence	(TA)6	taaggatgCGCTAAACGGCA	TTGGTGGTTGGGCTAGCAAA	264	262
876	CP012617.1 Oryza sativa Indica Group cultivar RP Bio-226 chromosome 9 sequence	(TA)6	taaggatgCGCTAAACGGCA	TGGTGGTTGGGCTAGCAAAA	263	261
877	CP012617.1 Oryza sativa Indica Group cultivar RP Bio-226 chromosome 9 sequence	(TA)6	taaggatgCGCTAAACGGCA	TTGGTGGTTGGGCTAGCAAA	264	262
878	CP012617.1 Oryza sativa Indica Group cultivar RP Bio-226 chromosome 9 sequence	(TA)7	ATGCCGGATTCTTGCACAGA	TGTTGGTGATGACATGGGCA	274	340
879	CP012617.1 Oryza sativa Indica Group cultivar RP Bio-226 chromosome 9 sequence	(TA)6	ccacatgtcagcctgcAGTA	CTTCCGCTTCCAATTCCCCT	210	253
880	CP012617.1 Oryza sativa Indica Group cultivar RP Bio-226 chromosome 9 sequence	(TA)6	ccacatgtcagcctgcAGTA	GCTTCCAATTCCCCTTCCGA	205	248
881	CP012617.1 Oryza sativa Indica Group cultivar RP Bio-226 chromosome 9 sequence	(TA)6	ccacatgtcagcctgcAGTA	TCCGCTTCCAATTCCCCTTC	208	251
882	CP012617.1 Oryza sativa Indica Group cultivar RP Bio-226 chromosome 9 sequence	(AT)7	gactACGCTCAGTTCGGGAG	GCAGTAGCAGCTGGTAGAGG	200	206
883	CP012617.1 Oryza sativa Indica Group cultivar RP Bio-226 chromosome 9 sequence	(TA)7	GACCTCTCCATGCTCGGATC	TCTCCCCAGCTTCTAGCCAT	157	158
884	CP012617.1 Oryza sativa Indica Group cultivar RP Bio-226 chromosome 9 sequence	(AT)7	ACATTCGCTCACTCACACGT	GGTGCCATGAGTTCGGGTTA	262	260
885	CP012617.1 Oryza sativa Indica Group cultivar RP Bio-226 chromosome 9 sequence	(AT)7	CAAATGTAAGAGGCGCGTGG	GCTCGTTTGGAACAGGAGGA	260	258
886	CP012618.1 Oryza sativa Indica Group cultivar RP Bio-226 chromosome 10 sequence	(GT)6	TTTGGATGCGATTTTCGGCG	AGGGTGAGGATCCAAGACCA	119	126
887	CP012618.1 Oryza sativa Indica Group cultivar RP Bio-226 chromosome 10 sequence	(AT)6	caccggtccttagcttctga	tgtgtacacatgcatatagaaaca	123	113
888	CP012618.1 Oryza sativa Indica Group cultivar RP Bio-226 chromosome 10 sequence	(AT)6	tcaccggtccttagcttctg	tgtgtacacatgcatatagaaaca	124	114
889	CP012618.1 Oryza sativa Indica Group cultivar RP Bio-226 chromosome 10 sequence	(AT)6	cggaaacacaattcaccggt	tgtgtacacatgcatatagaaaca	136	126
890	CP012618.1 Oryza sativa Indica Group cultivar RP Bio-226 chromosome 10 sequence	(AT)6	acggaaacacaattcaccgg	tgtgtacacatgcatatagaaaca	137	127
891	CP012618.1 Oryza sativa Indica Group cultivar RP Bio-226 chromosome 10 sequence	(AT)6	cggaaacacaattcaccggtc	tgtgtacacatgcatatagaaaca	136	126
892	CP012618.1 Oryza sativa Indica Group cultivar RP Bio-226 chromosome 10 sequence	(TG)6	CTCTGCTGCTGATGCTAGCT	ATACCACCTCACTCCTCCCC	136	140
893	CP012618.1 Oryza sativa Indica Group cultivar RP Bio-226 chromosome 10 sequence	(TG)6	AGCTCTGCTGCTGATGCTAG	ATACCACCTCACTCCTCCCC	138	142
894	CP012618.1 Oryza sativa Indica Group cultivar RP Bio-226 chromosome 10 sequence	(TG)6	CTCTGCTGCTGATGCTAGCT	CCTCACTCCTCCCCTTAGCT	130	134
895	CP012618.1 Oryza sativa Indica Group cultivar RP Bio-226 chromosome 10 sequence	(TG)6	AGCTCTGCTGCTGATGCTAG	CCTCACTCCTCCCCTTAGCT	132	136
896	CP012618.1 Oryza sativa Indica Group cultivar RP Bio-226 chromosome 10 sequence	(TG)6	GGGGAGGAGTGAGGTGGTAT	gggagggaggtgcaAAGAAA	127	115
897	CP012618.1 Oryza sativa Indica Group cultivar RP Bio-226 chromosome 10 sequence	(AT)6	ACTCACACGGTGCCATCAAT	CATTTCATCGTCGGGTGGGA	263	262
898	CP012618.1 Oryza sativa Indica Group cultivar RP Bio-226 chromosome 10 sequence	(TG)6	ACTCACACGGTGCCATCAAT	CATTTCATCGTCGGGTGGGA	263	262
899	CP012618.1 Oryza sativa Indica Group cultivar RP Bio-226 chromosome 10 sequence	(AT)6	ACTCACACGGTGCCATCAAT	CATTTCATCGTCGGGTGGGA	263	262
900	CP012618.1 Oryza sativa Indica Group cultivar RP Bio-226 chromosome 10 sequence	(AC)6	TGGTTGAGGAGTTGATGGGTC	TAAACCGGCCAAGCTAGGTG	228	227
901	CP012618.1 Oryza sativa Indica Group cultivar RP Bio-226 chromosome 10 sequence	(AT)6	ATGGGTGAACGTGACCAGTC	CGGTGGTCTCGGTTGTTACA	295	296
902	CP012618.1 Oryza sativa Indica Group cultivar RP Bio-226 chromosome 10 sequence	(AT)6	ATGGGTGAACGTGACCAGTC	ACGGTGGTCTCGGTTGTTAC	296	297
903	CP012618.1 Oryza sativa Indica Group cultivar RP Bio-226 chromosome 10 sequence	(AT)6	ATGGGTGAACGTGACCAGTC	GTACGGTGGTCTCGGTTGTT	298	299
904	CP012618.1 Oryza sativa Indica Group cultivar RP Bio-226 chromosome 10 sequence	(TG)6	aagagagaggtgtgTGTGCG	ACTGGTGTTGACGTCGTACC	181	184
905	CP012618.1 Oryza sativa Indica Group cultivar RP Bio-226 chromosome 10 sequence	(TG)6	GGTACGACGTCAACACCAGT	CAAAAGTCATCGCCGAGCAG	156	157
906	CP012618.1 Oryza sativa Indica Group cultivar RP Bio-226 chromosome 10 sequence	(TA)6	ATGGGGTTGAACTCTGAGCG	ACTTGTGACCACCTTGTGCA	213	212
907	CP012618.1 Oryza sativa Indica Group cultivar RP Bio-226 chromosome 10 sequence	(TA)6	ATGGGGTTGAACTCTGAGCG	AGGATTCCCCTTGTTGCCTG	178	177
908	CP012618.1 Oryza sativa Indica Group cultivar RP Bio-226 chromosome 10 sequence	(TG)6	tgacgattcaatggcgggaa	agccaccacaacaacaatgc	211	210
909	CP012618.1 Oryza sativa Indica Group cultivar RP Bio-226 chromosome 10 sequence	(TG)6	tgacgattcaatggcgggaa	gcaagccaccacaacaacaa	214	213
910	CP012618.1 Oryza sativa Indica Group cultivar RP Bio-226 chromosome 10 sequence	(AT)6	CAATTAAGCATGGTCGGCCG	CACTGCACACACACAGCAAA	138	139
911	CP012618.1 Oryza sativa Indica Group cultivar RP Bio-226 chromosome 10 sequence	(AT)6	TGGTCGGCCGGTCAAATTAA	CACTGCACACACACAGCAAA	128	129
912	CP012618.1 Oryza sativa Indica Group cultivar RP Bio-226 chromosome 10 sequence	(AT)6	GCACACTTGGTAGCCTACGT	CACTGCACACACACAGCAAA	208	209
913	CP012618.1 Oryza sativa Indica Group cultivar RP Bio-226 chromosome 10 sequence	(AT)6	CAATTAAGCATGGTCGGCCG	GTCTCACGATAGCACGCACT	220	221
914	CP012618.1 Oryza sativa Indica Group cultivar RP Bio-226 chromosome 10 sequence	(AT)6	AGGATATGGTGCACGCATGT	CAACCACTCCTAGCGAGGTG	191	237
915	CP012618.1 Oryza sativa Indica Group cultivar RP Bio-226 chromosome 10 sequence	(AT)6	AGGATATGGTGCACGCATGT	TCACGCCACCTATTGCTTCA	143	189
916	CP012618.1 Oryza sativa Indica Group cultivar RP Bio-226 chromosome 10 sequence	(AT)6	AGGATATGGTGCACGCATGT	ACGCCACCTATTGCTTCACT	141	187
917	CP012618.1 Oryza sativa Indica Group cultivar RP Bio-226 chromosome 10 sequence	(AT)6	AGGATATGGTGCACGCATGT	CCTCACGCCACCTATTGCTT	145	191
918	CP012618.1 Oryza sativa Indica Group cultivar RP Bio-226 chromosome 10 sequence	(AT)6	AGGATATGGTGCACGCATGT	CCACTCCTAGCGAGGTGGTA	188	234
919	CP012618.1 Oryza sativa Indica Group cultivar RP Bio-226 chromosome 10 sequence	(AT)6	TCACATGGTGACGAAGCAGA	GCCCGAAAGCCCAATTAACC	208	183
920	CP012618.1 Oryza sativa Indica Group cultivar RP Bio-226 chromosome 10 sequence	(AT)6	TCACATGGTGACGAAGCAGAA	GCCCGAAAGCCCAATTAACC	208	183
921	CP012618.1 Oryza sativa Indica Group cultivar RP Bio-226 chromosome 10 sequence	(AT)6	ACATGGTGACGAAGCAGAACT	GCCCGAAAGCCCAATTAACC	206	181
922	CP012618.1 Oryza sativa Indica Group cultivar RP Bio-226 chromosome 10 sequence	(AT)6	CACATGGTGACGAAGCAGAAC	GCCCGAAAGCCCAATTAACC	207	182
923	CP012618.1 Oryza sativa Indica Group cultivar RP Bio-226 chromosome 10 sequence	(TC)6	AGCGGTTGTCTGGTTGGTAG	CTCCGTCAAGGTGGCTTGAT	275	273
924	CP012618.1 Oryza sativa Indica Group cultivar RP Bio-226 chromosome 10 sequence	(TC)6	CTAGCGGTTGTCTGGTTGGT	CTCCGTCAAGGTGGCTTGAT	277	275
925	CP012618.1 Oryza sativa Indica Group cultivar RP Bio-226 chromosome 10 sequence	(TC)6	TTTAGCCAGCTGTAGCCACC	CTCCGTCAAGGTGGCTTGAT	245	243
926	CP012618.1 Oryza sativa Indica Group cultivar RP Bio-226 chromosome 10 sequence	(TC)6	TCTACGTCACCTGAAGCTGC	GGTGGCTACAGCTGGCTAAA	258	259
927	CP012618.1 Oryza sativa Indica Group cultivar RP Bio-226 chromosome 10 sequence	(TC)6	GTGAGGATTCGGGCCTGTAG	ACCCAGCCTAATCGAACCAC	271	272
928	CP012618.1 Oryza sativa Indica Group cultivar RP Bio-226 chromosome 10 sequence	(TC)6	GAGAGATGGGGGATTGCAGG	CTCCCTCAATCCCCTTGTGG	120	122
929	CP012618.1 Oryza sativa Indica Group cultivar RP Bio-226 chromosome 10 sequence	(TC)6	tcatcactCATCAGCTCGCC	CATGGCTCCAGCTCGAGATC	252	253
930	CP012618.1 Oryza sativa Indica Group cultivar RP Bio-226 chromosome 10 sequence	(GT)6	AGGTGAACATGCCGAGGAAG	TGAGGGGCCGTCTATGTACA	277	281
931	CP012618.1 Oryza sativa Indica Group cultivar RP Bio-226 chromosome 10 sequence	(GT)6	GAGGTGAACATGCCGAGGAA	TGAGGGGCCGTCTATGTACA	278	282
932	CP012618.1 Oryza sativa Indica Group cultivar RP Bio-226 chromosome 10 sequence	(TA)6	ttcagggattcacaccgcaa	cagaagactgtggagggctg	134	129
933	CP012618.1 Oryza sativa Indica Group cultivar RP Bio-226 chromosome 10 sequence	(TA)6	ttcagggattcacaccgcaa	cgccatgatctcccgagtac	165	160
934	CP012618.1 Oryza sativa Indica Group cultivar RP Bio-226 chromosome 10 sequence	(AT)6	cctCCACTCCCCTATCCCAA	AAGGGAGCAGTACAACCGTG	276	327
935	CP012618.1 Oryza sativa Indica Group cultivar RP Bio-226 chromosome 10 sequence	(AT)6	ctccctCCACTCCCCTATCC	AAGGGAGCAGTACAACCGTG	279	330
936	CP012618.1 Oryza sativa Indica Group cultivar RP Bio-226 chromosome 10 sequence	(TA)6	GCAATTGCCAATGAGTGCCA	CACACTGCTTCCTCTCTGCA	266	265
937	CP012618.1 Oryza sativa Indica Group cultivar RP Bio-226 chromosome 10 sequence	(TA)6	CCCAGAGTTGCTCACCATGT	CACACTGCTTCCTCTCTGCA	222	221
938	CP012618.1 Oryza sativa Indica Group cultivar RP Bio-226 chromosome 10 sequence	(TA)6	CCAATGAGTGCCAGGCAAAC	CACACTGCTTCCTCTCTGCA	259	258
939	CP012618.1 Oryza sativa Indica Group cultivar RP Bio-226 chromosome 10 sequence	(TA)6	TGGGAATGGGTTGAATGGCA	AGCCATTGGAAAGAGGTGCA	289	287
940	CP012618.1 Oryza sativa Indica Group cultivar RP Bio-226 chromosome 10 sequence	(AT)6	TCCTGACCCAAACAGTACGC	AGTGTTACGCATGGGTGGAG	254	255
941	CP012618.1 Oryza sativa Indica Group cultivar RP Bio-226 chromosome 10 sequence	(AT)6	TCCTGACCCAAACAGTACGC	TGGTCCCTATCCCGAAACCT	287	288
942	CP012618.1 Oryza sativa Indica Group cultivar RP Bio-226 chromosome 10 sequence	(AT)6	AGGTTGTATTCGCTCCAGCC	AGTGTTACGCATGGGTGGAG	277	278
943	CP012618.1 Oryza sativa Indica Group cultivar RP Bio-226 chromosome 10 sequence	(TA)6	ACAGAATCAGAACGGGCTGG	GTGTTTAGGCTGCCCCTCTT	152	154
944	CP012618.1 Oryza sativa Indica Group cultivar RP Bio-226 chromosome 10 sequence	(TA)6	CCACAGAATCAGAACGGGCT	GTGTTTAGGCTGCCCCTCTT	154	156
945	CP012618.1 Oryza sativa Indica Group cultivar RP Bio-226 chromosome 10 sequence	(TA)6	AGCCACAGAATCAGAACGGG	GTGTTTAGGCTGCCCCTCTT	156	158
946	CP012618.1 Oryza sativa Indica Group cultivar RP Bio-226 chromosome 10 sequence	(TA)6	GGGCTGGATAGTGGGAATGG	GTGTTTAGGCTGCCCCTCTT	139	141
947	CP012618.1 Oryza sativa Indica Group cultivar RP Bio-226 chromosome 10 sequence	(TA)6	CAGAACGGGCTGGATAGTGG	GTGTTTAGGCTGCCCCTCTT	145	147
948	CP012618.1 Oryza sativa Indica Group cultivar RP Bio-226 chromosome 10 sequence	(AC)6	TGCTGCCTTCTGCCATTGTA	AGACTGTCAGGCGAAGATGC	267	265
949	CP012618.1 Oryza sativa Indica Group cultivar RP Bio-226 chromosome 10 sequence	(AC)6	TGCATGCAAGAGTTGTGTGC	TGTGGCAAATTGGGGCTGTA	193	192
950	CP012618.1 Oryza sativa Indica Group cultivar RP Bio-226 chromosome 10 sequence	(AC)6	TCAGGCATCCATCTGCTTGG	TGTGGCAAATTGGGGCTGTA	258	257
951	CP012618.1 Oryza sativa Indica Group cultivar RP Bio-226 chromosome 10 sequence	(AC)6	CATGCTGCCTTCTGCCATTG	AGACTGTCAGGCGAAGATGC	269	267
952	CP012618.1 Oryza sativa Indica Group cultivar RP Bio-226 chromosome 10 sequence	(TA)6	TGCTGCCTTCTGCCATTGTA	AGACTGTCAGGCGAAGATGC	267	265
953	CP012618.1 Oryza sativa Indica Group cultivar RP Bio-226 chromosome 10 sequence	(TA)6	TGCATGCAAGAGTTGTGTGC	TGTGGCAAATTGGGGCTGTA	193	192
954	CP012618.1 Oryza sativa Indica Group cultivar RP Bio-226 chromosome 10 sequence	(TA)6	TCAGGCATCCATCTGCTTGG	TGTGGCAAATTGGGGCTGTA	258	257
955	CP012618.1 Oryza sativa Indica Group cultivar RP Bio-226 chromosome 10 sequence	(TA)6	CATGCTGCCTTCTGCCATTG	AGACTGTCAGGCGAAGATGC	269	267
956	CP012618.1 Oryza sativa Indica Group cultivar RP Bio-226 chromosome 10 sequence	(AT)6	accttgcctctcttccaagc	tcttcagggcggaggaacta	117	115
957	CP012618.1 Oryza sativa Indica Group cultivar RP Bio-226 chromosome 10 sequence	(AT)6	agttcccgtgacttgctgag	cggtctaacacccaacacca	155	154
958	CP012618.1 Oryza sativa Indica Group cultivar RP Bio-226 chromosome 10 sequence	(AT)6	agttcccgtgacttgctgag	acggtctaacacccaacacc	156	155
959	CP012618.1 Oryza sativa Indica Group cultivar RP Bio-226 chromosome 10 sequence	(TG)6	CTAGCCcatgacgctccaaa	ggtttcggcctagttcccaa	235	236
960	CP012618.1 Oryza sativa Indica Group cultivar RP Bio-226 chromosome 10 sequence	(TG)6	agtcccaggaaacagtgctg	ggtttcggcctagttcccaa	195	196
961	CP012618.1 Oryza sativa Indica Group cultivar RP Bio-226 chromosome 10 sequence	(TG)6	cagtcccaggaaacagtgct	ggtttcggcctagttcccaa	196	197
962	CP012618.1 Oryza sativa Indica Group cultivar RP Bio-226 chromosome 10 sequence	(TG)6	gctcgGTGGCGTAATACCTT	tttggagcgtcatgGGCTAG	290	287
963	CP012618.1 Oryza sativa Indica Group cultivar RP Bio-226 chromosome 10 sequence	(TC)6	TATGGCAAAGGACCAACCCC	GTGATGGAGGAGAGGAAGCG	204	203
964	CP012618.1 Oryza sativa Indica Group cultivar RP Bio-226 chromosome 10 sequence	(TC)6	GAGGAGGTGGTGGCACTAAC	AACATACCGGCCACATCGTT	179	178
965	CP012618.1 Oryza sativa Indica Group cultivar RP Bio-226 chromosome 10 sequence	(TC)6	AACCAAATCTAGGGCCGCAA	AACATACCGGCCACATCGTT	126	125
966	CP012618.1 Oryza sativa Indica Group cultivar RP Bio-226 chromosome 10 sequence	(TC)6	ATCTAGGGCCGCAACTCTTG	AACATACCGGCCACATCGTT	120	119
967	CP012618.1 Oryza sativa Indica Group cultivar RP Bio-226 chromosome 10 sequence	(TA)6	tccccatcTCTTCCTCCCAG	aaaggtcaacggcgtcagat	163	169
968	CP012618.1 Oryza sativa Indica Group cultivar RP Bio-226 chromosome 10 sequence	(TA)6	ctccccatcTCTTCCTCCCA	aaaggtcaacggcgtcagat	164	170
969	CP012618.1 Oryza sativa Indica Group cultivar RP Bio-226 chromosome 10 sequence	(AC)6	GTGCTCCAAGAACCGGTACA	TCAGGTCAGCACACACGATC	282	270
970	CP012618.1 Oryza sativa Indica Group cultivar RP Bio-226 chromosome 10 sequence	(TA)6	CCCGTTGTAAGTGCAGGGTA	CGAGTTCAAGGTCACCTGGT	124	122
971	CP012618.1 Oryza sativa Indica Group cultivar RP Bio-226 chromosome 10 sequence	(TA)6	TACCCGTTGTAAGTGCAGGG	CGAGTTCAAGGTCACCTGGT	126	124
972	CP012618.1 Oryza sativa Indica Group cultivar RP Bio-226 chromosome 10 sequence	(TA)6	TGCATGTTGTCTGTCCTGCT	AGTTGTCGTCGAATAAGCCGT	290	291
973	CP012618.1 Oryza sativa Indica Group cultivar RP Bio-226 chromosome 10 sequence	(TA)6	cggcccgaagacATAACAGT	CGACTAGGGTCATGCCTGTG	223	277
974	CP012618.1 Oryza sativa Indica Group cultivar RP Bio-226 chromosome 10 sequence	(TA)6	cggcccgaagacATAACAGT	cacaaTACGGCCCGACTAGG	235	289
975	CP012618.1 Oryza sativa Indica Group cultivar RP Bio-226 chromosome 10 sequence	(TA)6	cggcccgaagacATAACAGT	GACTAGGGTCATGCCTGTGC	222	276
976	CP012618.1 Oryza sativa Indica Group cultivar RP Bio-226 chromosome 10 sequence	(CA)6	AGGCAATGGAGGGGAtttgg	TCCCGTGATGCAGAAAACGA	118	230
977	CP012618.1 Oryza sativa Indica Group cultivar RP Bio-226 chromosome 10 sequence	(CA)6	GCAATGGAGGGGAtttggga	TCCCGTGATGCAGAAAACGA	116	228
978	CP012618.1 Oryza sativa Indica Group cultivar RP Bio-226 chromosome 10 sequence	(CA)6	tttgggaggagagagagggg	TCCCGTGATGCAGAAAACGA	103	215
979	CP012618.1 Oryza sativa Indica Group cultivar RP Bio-226 chromosome 10 sequence	(CA)6	ATGGAGGGGAtttgggagga	TCCCGTGATGCAGAAAACGA	113	225
980	CP012619.1 Oryza sativa Indica Group cultivar RP Bio-226 chromosome 11 sequence	(AC)6	TCGAGGTGATCAGACCAAGC	GCCAGTCTCTTGTCCTGCAT	271	268
981	CP012619.1 Oryza sativa Indica Group cultivar RP Bio-226 chromosome 11 sequence	(TA)6	GAAAAGGCCAGCGCAAAGAA	GGATATATATGGCcggcgca	185	302
982	CP012619.1 Oryza sativa Indica Group cultivar RP Bio-226 chromosome 11 sequence	(TA)6	TCAAAAGAAAAGGCCAGCGC	GGATATATATGGCcggcgca	191	308
983	CP012619.1 Oryza sativa Indica Group cultivar RP Bio-226 chromosome 11 sequence	(TA)6	AAGAAAAGGCCAGCGCAAAG	GGATATATATGGCcggcgca	187	304
984	CP012619.1 Oryza sativa Indica Group cultivar RP Bio-226 chromosome 11 sequence	(TA)6	AGGCCAGCGCAAAGAACTAT	GGATATATATGGCcggcgca	181	298
985	CP012619.1 Oryza sativa Indica Group cultivar RP Bio-226 chromosome 11 sequence	(GT)6	TCTGGCTGCTCTTGATGCAA	CCAGCTATGCCATATCGCCA	230	231
986	CP012619.1 Oryza sativa Indica Group cultivar RP Bio-226 chromosome 11 sequence	(GT)6	GGCTGCTCTTGATGCAAAGG	CCAGCTATGCCATATCGCCA	227	228
987	CP012619.1 Oryza sativa Indica Group cultivar RP Bio-226 chromosome 11 sequence	(GT)6	AGCAACTGGGTAACGCGTAT	AGGAATTGCGATGCTGGTGA	268	269
988	CP012619.1 Oryza sativa Indica Group cultivar RP Bio-226 chromosome 11 sequence	(TA)6	TCCTCCCTATCTGTTCGGCT	TCCGAACCTCCAGTGTCTCA	268	280
989	CP012619.1 Oryza sativa Indica Group cultivar RP Bio-226 chromosome 11 sequence	(TA)6	CAAGCTAGGCGCCAAGTTTG	GTACCACACAAGGTAGGGGC	227	328
990	CP012619.1 Oryza sativa Indica Group cultivar RP Bio-226 chromosome 11 sequence	(TA)6	TATGTGTCAAGCTAGGCGCC	GTACCACACAAGGTAGGGGC	234	335
991	CP012619.1 Oryza sativa Indica Group cultivar RP Bio-226 chromosome 11 sequence	(TA)6	TCAAGCTAGGCGCCAAGTTT	GTACCACACAAGGTAGGGGC	228	329
992	CP012619.1 Oryza sativa Indica Group cultivar RP Bio-226 chromosome 11 sequence	(AC)6	GTGAGGATCATGGTGTGGGG	CAATGGCAGCATTGTTGGCT	204	198
993	CP012619.1 Oryza sativa Indica Group cultivar RP Bio-226 chromosome 11 sequence	(GT)6	GTTGTGGACTTGTGCTGCTG	GACACACACAGCCAGATcca	155	163
994	CP012619.1 Oryza sativa Indica Group cultivar RP Bio-226 chromosome 11 sequence	(GT)6	GCCAAAGGCGTCTCTCTCTT	GACACACACAGCCAGATcca	210	218
995	CP012619.1 Oryza sativa Indica Group cultivar RP Bio-226 chromosome 11 sequence	(GT)6	GAACTCCCACTCTACTCGCG	CAGCAGCACAAGTCCACAAC	146	144
996	CP012619.1 Oryza sativa Indica Group cultivar RP Bio-226 chromosome 11 sequence	(GT)6	CGAACTCCCACTCTACTCGC	CAGCAGCACAAGTCCACAAC	147	145
997	CP012619.1 Oryza sativa Indica Group cultivar RP Bio-226 chromosome 11 sequence	(GT)6	GAACTCCCACTCTACTCGCG	GACACACACAGCCAGATcca	281	287
998	CP012619.1 Oryza sativa Indica Group cultivar RP Bio-226 chromosome 11 sequence	(AC)6	TTGTTGCAGCACTTCCGTTG	GCTAGCAGAGTTCGTGGACA	275	273
999	CP012619.1 Oryza sativa Indica Group cultivar RP Bio-226 chromosome 11 sequence	(AC)6	TTGTTGCAGCACTTCCGTTG	AACCAAGCAAGGATGGCTCT	207	205
1000	CP012619.1 Oryza sativa Indica Group cultivar RP Bio-226 chromosome 11 sequence	(TA)6	TTGTTGCAGCACTTCCGTTG	GCTAGCAGAGTTCGTGGACA	275	273
1001	CP012619.1 Oryza sativa Indica Group cultivar RP Bio-226 chromosome 11 sequence	(TA)6	TTGTTGCAGCACTTCCGTTG	AACCAAGCAAGGATGGCTCT	207	205
1002	CP012620.1 Oryza sativa Indica Group cultivar RP Bio-226 chromosome 12 sequence	(TA)6	CGCATGCAAACTGGATTGGT	CAAGGGCTCTAGGCGTCAAA	228	232
1003	CP012620.1 Oryza sativa Indica Group cultivar RP Bio-226 chromosome 12 sequence	(TA)6	ACGCATGCAAACTGGATTGG	CAAGGGCTCTAGGCGTCAAA	229	233
1004	CP012620.1 Oryza sativa Indica Group cultivar RP Bio-226 chromosome 12 sequence	(TA)6	CGCATGCAAACTGGATTGGT	GTATGACGTGCAAGGGCTCT	238	240
1005	CP012620.1 Oryza sativa Indica Group cultivar RP Bio-226 chromosome 12 sequence	(TA)6	ACGCATGCAAACTGGATTGG	GTATGACGTGCAAGGGCTCT	239	241
1006	CP012620.1 Oryza sativa Indica Group cultivar RP Bio-226 chromosome 12 sequence	(TA)6	TCACTCACTGTCACTCGTGTC	CTCGTCTCTCATGTGCACGA	202	199
1007	CP012620.1 Oryza sativa Indica Group cultivar RP Bio-226 chromosome 12 sequence	(TA)6	TAGTTCCACCATGGGGCTCT	TGTCCATGGCAGGCAAGAAA	246	306
1008	CP012620.1 Oryza sativa Indica Group cultivar RP Bio-226 chromosome 12 sequence	(TA)6	gagggaggtggagggtacat	agCCACCACATGTCATGTCT	117	115
1009	CP012620.1 Oryza sativa Indica Group cultivar RP Bio-226 chromosome 12 sequence	(TA)6	gagagggaggtggagggtac	agCCACCACATGTCATGTCT	119	117
1010	CP012620.1 Oryza sativa Indica Group cultivar RP Bio-226 chromosome 12 sequence	(TA)6	gagggaggtggagggtacat	agCCACCACATGTCATGTCTT	117	115
1011	CP012620.1 Oryza sativa Indica Group cultivar RP Bio-226 chromosome 12 sequence	(TA)6	gagggaggtggagggtacat	aagCCACCACATGTCATGTCT	118	116
1012	CP012620.1 Oryza sativa Indica Group cultivar RP Bio-226 chromosome 12 sequence	(TA)6	GGATACGGAGTCGGAAGCAG	GGTACGTAGCTCAGCTCGTC	286	288
1013	CP012620.1 Oryza sativa Indica Group cultivar RP Bio-226 chromosome 12 sequence	(TA)6	GGATACGGAGTCGGAAGCAG	GGTACGTAGCTCAGCTCGTC	286	288
1014	CP012620.1 Oryza sativa Indica Group cultivar RP Bio-226 chromosome 12 sequence	(TA)6	ACACCTCCATAATGCCGACG	CTAAAGAATGGGGCCTCCGG	162	160
1015	CP012620.1 Oryza sativa Indica Group cultivar RP Bio-226 chromosome 12 sequence	(TA)6	ACACCTCCATAATGCCGACG	TGCGACGCCTGATTTTTAGC	181	179
1016	CP012620.1 Oryza sativa Indica Group cultivar RP Bio-226 chromosome 12 sequence	(TA)6	ACACCTCCATAATGCCGACG	TTGTGTCTGATGTGTGCCCC	227	226
1017	CP012620.1 Oryza sativa Indica Group cultivar RP Bio-226 chromosome 12 sequence	(TA)6	ACACCTCCATAATGCCGACG	AGCTAAAGAATGGGGCCTCC	164	162
1018	CP012620.1 Oryza sativa Indica Group cultivar RP Bio-226 chromosome 12 sequence	(TA)6	CAGGCAGACGATACTGACCC	GGGCCCAACAAATGCAGTTT	153	145
1019	CP012620.1 Oryza sativa Indica Group cultivar RP Bio-226 chromosome 12 sequence	(TA)6	ttaaggaccggttcgtgagc	ctaccatgcgtcgcgatact	284	277
1020	CP012620.1 Oryza sativa Indica Group cultivar RP Bio-226 chromosome 12 sequence	(TA)6	ttaaggaccggttcgtgagc	tctaccatgcgtcgcgatac	285	278
1021	CP012620.1 Oryza sativa Indica Group cultivar RP Bio-226 chromosome 12 sequence	(TA)6	ttaaggaccggttcgtgagc	gtctaccatgcgtcgcgata	286	279
1022	CP012620.1 Oryza sativa Indica Group cultivar RP Bio-226 chromosome 12 sequence	(TA)6	ccggttcgtgagctactgtt	ctaccatgcgtcgcgatact	277	270
1023	CP012620.1 Oryza sativa Indica Group cultivar RP Bio-226 chromosome 12 sequence	(TA)6	ccggttcgtgagctactgtt	tctaccatgcgtcgcgatac	278	271
1024	CP012620.1 Oryza sativa Indica Group cultivar RP Bio-226 chromosome 12 sequence	(TA)6	ttaaggaccggttcgtgagc	ctaccatgcgtcgcgatact	284	277
1025	CP012620.1 Oryza sativa Indica Group cultivar RP Bio-226 chromosome 12 sequence	(TA)6	ttaaggaccggttcgtgagc	tctaccatgcgtcgcgatac	285	278
1026	CP012620.1 Oryza sativa Indica Group cultivar RP Bio-226 chromosome 12 sequence	(TA)6	ttaaggaccggttcgtgagc	gtctaccatgcgtcgcgata	286	279
1027	CP012620.1 Oryza sativa Indica Group cultivar RP Bio-226 chromosome 12 sequence	(TA)6	ccggttcgtgagctactgtt	ctaccatgcgtcgcgatact	277	270
1028	CP012620.1 Oryza sativa Indica Group cultivar RP Bio-226 chromosome 12 sequence	(TA)6	ccggttcgtgagctactgtt	tctaccatgcgtcgcgatac	278	271
1029	CP012620.1 Oryza sativa Indica Group cultivar RP Bio-226 chromosome 12 sequence	(TA)6	ccacccggtgacattcgaaa	tgcaaggcaagtcacacaga	114	111
1030	CP012620.1 Oryza sativa Indica Group cultivar RP Bio-226 chromosome 12 sequence	(TA)6	ccacccggtgacattcgaaa	gagtgcgtcggaagtgatca	159	156
1031	CP012620.1 Oryza sativa Indica Group cultivar RP Bio-226 chromosome 12 sequence	(TA)6	ccacccggtgacattcgaaa	tgagtgcgtcggaagtgatc	160	157
1032	CP012620.1 Oryza sativa Indica Group cultivar RP Bio-226 chromosome 12 sequence	(TA)6	ccacccggtgacattcgaaa	tagcttgtcgtttccgtcgt	192	189
1033	CP012620.1 Oryza sativa Indica Group cultivar RP Bio-226 chromosome 12 sequence	(TG)6	GATGTGCCTCTGCCTCTGTT	GTCGACGCCTGTTGTTGTTC	243	292
1034	CP012620.1 Oryza sativa Indica Group cultivar RP Bio-226 chromosome 12 sequence	(AC)6	GATGTGCCTCTGCCTCTGTT	GTCGACGCCTGTTGTTGTTC	243	292
1035	CP012620.1 Oryza sativa Indica Group cultivar RP Bio-226 chromosome 12 sequence	(TA)6	TGGGTTGGATTGGATGTGGG	GGGTCTTAGGGTTGGAAGGC	206	218
1036	CP012620.1 Oryza sativa Indica Group cultivar RP Bio-226 chromosome 12 sequence	(TA)6	TACCCGAAGAAGCTTACGCG	TGCAAGAGGCTGCATGTACA	229	230
1037	CP012620.1 Oryza sativa Indica Group cultivar RP Bio-226 chromosome 12 sequence	(TG)6	ACCGGGGGCTGAAAAATTCA	TACTGTCAGCAAGCACTGGG	275	271
1038	CP012620.1 Oryza sativa Indica Group cultivar RP Bio-226 chromosome 12 sequence	(AC)6	CTCCTCGCTCCGACAAATGT	atggtgcgtgtgtgtgtgta	125	126
1039	CP012620.1 Oryza sativa Indica Group cultivar RP Bio-226 chromosome 12 sequence	(AC)6	CTCCTCGCTCCGACAAATGT	tatggtgcgtgtgtgtgtgt	126	127
1040	CP012620.1 Oryza sativa Indica Group cultivar RP Bio-226 chromosome 12 sequence	(TA)6	ACGATGTCACCAACGAACGA	TTGGGTGCCATGTACCGATC	143	142
1041	CP012620.1 Oryza sativa Indica Group cultivar RP Bio-226 chromosome 12 sequence	(TG)6	GTGGTTGGGTGTTGGAAAGC	TTTCACTCGTTGGTCcgacc	252	250
1042	CP012620.1 Oryza sativa Indica Group cultivar RP Bio-226 chromosome 12 sequence	(TG)6	cgACGCGTGAGATTTCTTGG	accattgtgggtgccctaag	119	126
1043	CP012620.1 Oryza sativa Indica Group cultivar RP Bio-226 chromosome 12 sequence	(TA)6	tcctgCTTGGACATGAGCG	GGGACTGCATGGACTCGTAC	185	184
1044	CP012620.1 Oryza sativa Indica Group cultivar RP Bio-226 chromosome 12 sequence	(TA)6	GTTCCTCGAAGCCCTGGTC	GGGACTGCATGGACTCGTAC	148	147
1045	CP012620.1 Oryza sativa Indica Group cultivar RP Bio-226 chromosome 12 sequence	(TA)6	tcctgCTTGGACATGAGCG	GGGACTGCATGGACTCGTAC	185	184
1046	CP012620.1 Oryza sativa Indica Group cultivar RP Bio-226 chromosome 12 sequence	(TA)6	GTTCCTCGAAGCCCTGGTC	GGGACTGCATGGACTCGTAC	148	147
1047	CP012620.1 Oryza sativa Indica Group cultivar RP Bio-226 chromosome 12 sequence	(AC)6	caccaaccggggctaaagat	tagtcccggttcgaatgctg	157	113
1048	CP012620.1 Oryza sativa Indica Group cultivar RP Bio-226 chromosome 12 sequence	(AC)6	caccaaccggggctaaagat	cggtttgtgttaccaaccgg	195	149
1049	CP012620.1 Oryza sativa Indica Group cultivar RP Bio-226 chromosome 12 sequence	(AC)6	caccaaccggggctaaagat	ccggtttgtgttaccaaccg	196	150
1050	CP012620.1 Oryza sativa Indica Group cultivar RP Bio-226 chromosome 12 sequence	(AC)6	TGACATCCTTGGCGATGGTC	CCCCTTCCTCGTCTCCTGTA	299	298
1051	CP012620.1 Oryza sativa Indica Group cultivar RP Bio-226 chromosome 12 sequence	(TA)6	CTTGTTCATggatgctgccg	GATACACAACGCAATCGGCC	259	257
