# Supplementary material for: PolyMorphPredict: A Universal Web-Tool for Rapid Polymorphic Microsatellite Marker Discovery From Whole Genome and Transcriptome Data
Source: Front Plant Sci. 2019 Jan 11;9:1966. doi: 10.3389/fpls.2018.01966 (PMC6337687; doi:10.3389/fpls.2018.01966)
Supplement: FILE S2 — Evaluation of polymorphism discovery by PolyMorphPredict with moderate genome size using species sugarbeet. [file Table_4.XLSX]

## Sheet: Chkhaveri
Sl. No.	Chromosome	Repeats	Start length	Repeat length	Forward Primer	Reverse Primer	Amplicon size (Reference)	Amplicon size (Chkhaveri)
1	NC_012007.3 Vitis vinifera cultivar PN40024 chromosome 1, 12X, whole genome shotgun sequence	(TG)6	126991	12	taggctaggaacgcacctct	taaagcctggtgccctaagc	124	123
2	NC_012007.3 Vitis vinifera cultivar PN40024 chromosome 1, 12X, whole genome shotgun sequence	(TG)6	126991	12	taggctaggaacgcacctct	aacctgagcatggtccgaag	160	159
3	NC_012007.3 Vitis vinifera cultivar PN40024 chromosome 1, 12X, whole genome shotgun sequence	(TG)6	126991	12	taggctaggaacgcacctct	gaaacctgagcatggtccga	162	161
4	NC_012007.3 Vitis vinifera cultivar PN40024 chromosome 1, 12X, whole genome shotgun sequence	(TG)6	126991	12	taggctaggaacgcacctct	gcttgccttgaaacctgagc	171	170
5	NC_012007.3 Vitis vinifera cultivar PN40024 chromosome 1, 12X, whole genome shotgun sequence	(TAT)5	395300	15	CAAACCAGCAAACGGAGGTG	GTCGAATCTATGGCGGGAGG	181	169
6	NC_012007.3 Vitis vinifera cultivar PN40024 chromosome 1, 12X, whole genome shotgun sequence	(CA)6	750181	12	CCAACTCAAGGGAGCACTGT	GATGCCCCAGGGAAAAGGAA	164	180
7	NC_012007.3 Vitis vinifera cultivar PN40024 chromosome 1, 12X, whole genome shotgun sequence	(CA)6	750181	12	ACCAACTCAAGGGAGCACTG	GATGCCCCAGGGAAAAGGAA	165	181
8	NC_012007.3 Vitis vinifera cultivar PN40024 chromosome 1, 12X, whole genome shotgun sequence	(CA)6	750181	12	CCAACTCAAGGGAGCACTGT	ATGCCCCAGGGAAAAGGAAG	163	179
9	NC_012007.3 Vitis vinifera cultivar PN40024 chromosome 1, 12X, whole genome shotgun sequence	(CA)6	750181	12	CCAACTCAAGGGAGCACTGT	AAGATGCCCCAGGGAAAAGG	166	182
10	NC_012007.3 Vitis vinifera cultivar PN40024 chromosome 1, 12X, whole genome shotgun sequence	(CA)6	750181	12	ACCAACTCAAGGGAGCACTG	ATGCCCCAGGGAAAAGGAAG	164	180
11	NC_012007.3 Vitis vinifera cultivar PN40024 chromosome 1, 12X, whole genome shotgun sequence	(TC)6	1755873	12	cccatcccagtgaatgaccc	aatggtccctgacagtggtg	165	162
12	NC_012007.3 Vitis vinifera cultivar PN40024 chromosome 1, 12X, whole genome shotgun sequence	(TC)6	1755873	12	cccatcccagtgaatgaccc	caatggtccctgacagtggt	166	163
13	NC_012007.3 Vitis vinifera cultivar PN40024 chromosome 1, 12X, whole genome shotgun sequence	(TC)6	1755873	12	cccatcccagtgaatgaccc	ccctgacagtggtgccattt	159	156
14	NC_012007.3 Vitis vinifera cultivar PN40024 chromosome 1, 12X, whole genome shotgun sequence	(TC)6	1755873	12	cccatcccagtgaatgaccc	cctgacagtggtgccatttg	158	155
15	NC_012007.3 Vitis vinifera cultivar PN40024 chromosome 1, 12X, whole genome shotgun sequence	(TA)6	1762157	12	cccatcccagtgaatgaccc	aatggtccctgacagtggtg	165	162
16	NC_012007.3 Vitis vinifera cultivar PN40024 chromosome 1, 12X, whole genome shotgun sequence	(TA)6	1762157	12	cccatcccagtgaatgaccc	caatggtccctgacagtggt	166	163
17	NC_012007.3 Vitis vinifera cultivar PN40024 chromosome 1, 12X, whole genome shotgun sequence	(TA)6	1762157	12	cccatcccagtgaatgaccc	ccctgacagtggtgccattt	159	156
18	NC_012007.3 Vitis vinifera cultivar PN40024 chromosome 1, 12X, whole genome shotgun sequence	(TA)6	1762157	12	cccatcccagtgaatgaccc	cctgacagtggtgccatttg	158	155
19	NC_012007.3 Vitis vinifera cultivar PN40024 chromosome 1, 12X, whole genome shotgun sequence	(TA)7	1763194	14	cccatcccagtgaatgaccc	aatggtccctgacagtggtg	165	162
20	NC_012007.3 Vitis vinifera cultivar PN40024 chromosome 1, 12X, whole genome shotgun sequence	(TA)7	1763194	14	cccatcccagtgaatgaccc	caatggtccctgacagtggt	166	163
21	NC_012007.3 Vitis vinifera cultivar PN40024 chromosome 1, 12X, whole genome shotgun sequence	(TA)7	1763194	14	cccatcccagtgaatgaccc	ccctgacagtggtgccattt	159	156
22	NC_012007.3 Vitis vinifera cultivar PN40024 chromosome 1, 12X, whole genome shotgun sequence	(TA)7	1763194	14	cccatcccagtgaatgaccc	cctgacagtggtgccatttg	158	155
23	NC_012007.3 Vitis vinifera cultivar PN40024 chromosome 1, 12X, whole genome shotgun sequence	(AT)6	1763385	12	cccatcccagtgaatgaccc	aatggtccctgacagtggtg	165	162
24	NC_012007.3 Vitis vinifera cultivar PN40024 chromosome 1, 12X, whole genome shotgun sequence	(AT)6	1763385	12	cccatcccagtgaatgaccc	caatggtccctgacagtggt	166	163
25	NC_012007.3 Vitis vinifera cultivar PN40024 chromosome 1, 12X, whole genome shotgun sequence	(AT)6	1763385	12	cccatcccagtgaatgaccc	ccctgacagtggtgccattt	159	156
26	NC_012007.3 Vitis vinifera cultivar PN40024 chromosome 1, 12X, whole genome shotgun sequence	(AT)6	1763385	12	cccatcccagtgaatgaccc	cctgacagtggtgccatttg	158	155
27	NC_012007.3 Vitis vinifera cultivar PN40024 chromosome 1, 12X, whole genome shotgun sequence	(TTA)5	1763726	15	cccatcccagtgaatgaccc	aatggtccctgacagtggtg	165	162
28	NC_012007.3 Vitis vinifera cultivar PN40024 chromosome 1, 12X, whole genome shotgun sequence	(TTA)5	1763726	15	cccatcccagtgaatgaccc	caatggtccctgacagtggt	166	163
29	NC_012007.3 Vitis vinifera cultivar PN40024 chromosome 1, 12X, whole genome shotgun sequence	(TTA)5	1763726	15	cccatcccagtgaatgaccc	ccctgacagtggtgccattt	159	156
30	NC_012007.3 Vitis vinifera cultivar PN40024 chromosome 1, 12X, whole genome shotgun sequence	(TTA)5	1763726	15	cccatcccagtgaatgaccc	cctgacagtggtgccatttg	158	155
31	NC_012007.3 Vitis vinifera cultivar PN40024 chromosome 1, 12X, whole genome shotgun sequence	(ATT)5	1763860	15	cccatcccagtgaatgaccc	aatggtccctgacagtggtg	165	162
32	NC_012007.3 Vitis vinifera cultivar PN40024 chromosome 1, 12X, whole genome shotgun sequence	(ATT)5	1763860	15	cccatcccagtgaatgaccc	caatggtccctgacagtggt	166	163
33	NC_012007.3 Vitis vinifera cultivar PN40024 chromosome 1, 12X, whole genome shotgun sequence	(ATT)5	1763860	15	cccatcccagtgaatgaccc	ccctgacagtggtgccattt	159	156
34	NC_012007.3 Vitis vinifera cultivar PN40024 chromosome 1, 12X, whole genome shotgun sequence	(ATT)5	1763860	15	cccatcccagtgaatgaccc	cctgacagtggtgccatttg	158	155
35	NC_012007.3 Vitis vinifera cultivar PN40024 chromosome 1, 12X, whole genome shotgun sequence	(TAA)6	1778682	18	cccatcccagtgaatgaccc	aatggtccctgacagtggtg	165	162
36	NC_012007.3 Vitis vinifera cultivar PN40024 chromosome 1, 12X, whole genome shotgun sequence	(TAA)6	1778682	18	cccatcccagtgaatgaccc	caatggtccctgacagtggt	166	163
37	NC_012007.3 Vitis vinifera cultivar PN40024 chromosome 1, 12X, whole genome shotgun sequence	(TAA)6	1778682	18	cccatcccagtgaatgaccc	ccctgacagtggtgccattt	159	156
38	NC_012007.3 Vitis vinifera cultivar PN40024 chromosome 1, 12X, whole genome shotgun sequence	(TAA)6	1778682	18	cccatcccagtgaatgaccc	cctgacagtggtgccatttg	158	155
39	NC_012007.3 Vitis vinifera cultivar PN40024 chromosome 1, 12X, whole genome shotgun sequence	(TA)9	1791873	18	cccatcccagtgaatgaccc	aatggtccctgacagtggtg	165	162
40	NC_012007.3 Vitis vinifera cultivar PN40024 chromosome 1, 12X, whole genome shotgun sequence	(TA)9	1791873	18	cccatcccagtgaatgaccc	caatggtccctgacagtggt	166	163
41	NC_012007.3 Vitis vinifera cultivar PN40024 chromosome 1, 12X, whole genome shotgun sequence	(TA)9	1791873	18	cccatcccagtgaatgaccc	ccctgacagtggtgccattt	159	156
42	NC_012007.3 Vitis vinifera cultivar PN40024 chromosome 1, 12X, whole genome shotgun sequence	(TA)9	1791873	18	cccatcccagtgaatgaccc	cctgacagtggtgccatttg	158	155
43	NC_012007.3 Vitis vinifera cultivar PN40024 chromosome 1, 12X, whole genome shotgun sequence	(AT)6	1792485	12	cccatcccagtgaatgaccc	aatggtccctgacagtggtg	165	162
44	NC_012007.3 Vitis vinifera cultivar PN40024 chromosome 1, 12X, whole genome shotgun sequence	(AT)6	1792485	12	cccatcccagtgaatgaccc	caatggtccctgacagtggt	166	163
45	NC_012007.3 Vitis vinifera cultivar PN40024 chromosome 1, 12X, whole genome shotgun sequence	(AT)6	1792485	12	cccatcccagtgaatgaccc	ccctgacagtggtgccattt	159	156
46	NC_012007.3 Vitis vinifera cultivar PN40024 chromosome 1, 12X, whole genome shotgun sequence	(AT)6	1792485	12	cccatcccagtgaatgaccc	cctgacagtggtgccatttg	158	155
47	NC_012007.3 Vitis vinifera cultivar PN40024 chromosome 1, 12X, whole genome shotgun sequence	(TA)7	1822157	14	cccatcccagtgaatgaccc	aatggtccctgacagtggtg	165	162
48	NC_012007.3 Vitis vinifera cultivar PN40024 chromosome 1, 12X, whole genome shotgun sequence	(TA)7	1822157	14	cccatcccagtgaatgaccc	caatggtccctgacagtggt	166	163
49	NC_012007.3 Vitis vinifera cultivar PN40024 chromosome 1, 12X, whole genome shotgun sequence	(TA)7	1822157	14	cccatcccagtgaatgaccc	ccctgacagtggtgccattt	159	156
50	NC_012007.3 Vitis vinifera cultivar PN40024 chromosome 1, 12X, whole genome shotgun sequence	(TA)7	1822157	14	cccatcccagtgaatgaccc	cctgacagtggtgccatttg	158	155
51	NC_012007.3 Vitis vinifera cultivar PN40024 chromosome 1, 12X, whole genome shotgun sequence	(AG)6	1832155	12	cccatcccagtgaatgaccc	aatggtccctgacagtggtg	165	162
52	NC_012007.3 Vitis vinifera cultivar PN40024 chromosome 1, 12X, whole genome shotgun sequence	(AG)6	1832155	12	cccatcccagtgaatgaccc	caatggtccctgacagtggt	166	163
53	NC_012007.3 Vitis vinifera cultivar PN40024 chromosome 1, 12X, whole genome shotgun sequence	(AG)6	1832155	12	cccatcccagtgaatgaccc	ccctgacagtggtgccattt	159	156
54	NC_012007.3 Vitis vinifera cultivar PN40024 chromosome 1, 12X, whole genome shotgun sequence	(AG)6	1832155	12	cccatcccagtgaatgaccc	cctgacagtggtgccatttg	158	155
55	NC_012007.3 Vitis vinifera cultivar PN40024 chromosome 1, 12X, whole genome shotgun sequence	(AT)10	1837495	20	cccatcccagtgaatgaccc	aatggtccctgacagtggtg	165	162
56	NC_012007.3 Vitis vinifera cultivar PN40024 chromosome 1, 12X, whole genome shotgun sequence	(AT)10	1837495	20	cccatcccagtgaatgaccc	caatggtccctgacagtggt	166	163
57	NC_012007.3 Vitis vinifera cultivar PN40024 chromosome 1, 12X, whole genome shotgun sequence	(AT)10	1837495	20	cccatcccagtgaatgaccc	ccctgacagtggtgccattt	159	156
58	NC_012007.3 Vitis vinifera cultivar PN40024 chromosome 1, 12X, whole genome shotgun sequence	(AT)10	1837495	20	cccatcccagtgaatgaccc	cctgacagtggtgccatttg	158	155
59	NC_012007.3 Vitis vinifera cultivar PN40024 chromosome 1, 12X, whole genome shotgun sequence	(AT)6	1879097	12	cccatcccagtgaatgaccc	aatggtccctgacagtggtg	165	162
60	NC_012007.3 Vitis vinifera cultivar PN40024 chromosome 1, 12X, whole genome shotgun sequence	(AT)6	1879097	12	cccatcccagtgaatgaccc	caatggtccctgacagtggt	166	163
61	NC_012007.3 Vitis vinifera cultivar PN40024 chromosome 1, 12X, whole genome shotgun sequence	(AT)6	1879097	12	cccatcccagtgaatgaccc	ccctgacagtggtgccattt	159	156
62	NC_012007.3 Vitis vinifera cultivar PN40024 chromosome 1, 12X, whole genome shotgun sequence	(AT)6	1879097	12	cccatcccagtgaatgaccc	cctgacagtggtgccatttg	158	155
63	NC_012007.3 Vitis vinifera cultivar PN40024 chromosome 1, 12X, whole genome shotgun sequence	(AG)6	1898771	12	cccatcccagtgaatgaccc	aatggtccctgacagtggtg	165	162
64	NC_012007.3 Vitis vinifera cultivar PN40024 chromosome 1, 12X, whole genome shotgun sequence	(AG)6	1898771	12	cccatcccagtgaatgaccc	caatggtccctgacagtggt	166	163
65	NC_012007.3 Vitis vinifera cultivar PN40024 chromosome 1, 12X, whole genome shotgun sequence	(AG)6	1898771	12	cccatcccagtgaatgaccc	ccctgacagtggtgccattt	159	156
66	NC_012007.3 Vitis vinifera cultivar PN40024 chromosome 1, 12X, whole genome shotgun sequence	(AG)6	1898771	12	cccatcccagtgaatgaccc	cctgacagtggtgccatttg	158	155
67	NC_012007.3 Vitis vinifera cultivar PN40024 chromosome 1, 12X, whole genome shotgun sequence	(AT)8	1900192	16	cccatcccagtgaatgaccc	aatggtccctgacagtggtg	165	162
68	NC_012007.3 Vitis vinifera cultivar PN40024 chromosome 1, 12X, whole genome shotgun sequence	(AT)8	1900192	16	cccatcccagtgaatgaccc	caatggtccctgacagtggt	166	163
69	NC_012007.3 Vitis vinifera cultivar PN40024 chromosome 1, 12X, whole genome shotgun sequence	(AT)8	1900192	16	cccatcccagtgaatgaccc	ccctgacagtggtgccattt	159	156
70	NC_012007.3 Vitis vinifera cultivar PN40024 chromosome 1, 12X, whole genome shotgun sequence	(AT)8	1900192	16	cccatcccagtgaatgaccc	cctgacagtggtgccatttg	158	155
71	NC_012007.3 Vitis vinifera cultivar PN40024 chromosome 1, 12X, whole genome shotgun sequence	(AAT)5	1912530	15	cccatcccagtgaatgaccc	aatggtccctgacagtggtg	165	162
72	NC_012007.3 Vitis vinifera cultivar PN40024 chromosome 1, 12X, whole genome shotgun sequence	(AAT)5	1912530	15	cccatcccagtgaatgaccc	caatggtccctgacagtggt	166	163
73	NC_012007.3 Vitis vinifera cultivar PN40024 chromosome 1, 12X, whole genome shotgun sequence	(AAT)5	1912530	15	cccatcccagtgaatgaccc	ccctgacagtggtgccattt	159	156
74	NC_012007.3 Vitis vinifera cultivar PN40024 chromosome 1, 12X, whole genome shotgun sequence	(AAT)5	1912530	15	cccatcccagtgaatgaccc	cctgacagtggtgccatttg	158	155
75	NC_012007.3 Vitis vinifera cultivar PN40024 chromosome 1, 12X, whole genome shotgun sequence	(TA)10	1939968	20	cccatcccagtgaatgaccc	aatggtccctgacagtggtg	165	162
76	NC_012007.3 Vitis vinifera cultivar PN40024 chromosome 1, 12X, whole genome shotgun sequence	(TA)10	1939968	20	cccatcccagtgaatgaccc	caatggtccctgacagtggt	166	163
77	NC_012007.3 Vitis vinifera cultivar PN40024 chromosome 1, 12X, whole genome shotgun sequence	(TA)10	1939968	20	cccatcccagtgaatgaccc	ccctgacagtggtgccattt	159	156
78	NC_012007.3 Vitis vinifera cultivar PN40024 chromosome 1, 12X, whole genome shotgun sequence	(TA)10	1939968	20	cccatcccagtgaatgaccc	cctgacagtggtgccatttg	158	155
79	NC_012007.3 Vitis vinifera cultivar PN40024 chromosome 1, 12X, whole genome shotgun sequence	(ATA)5	1962433	15	cccatcccagtgaatgaccc	aatggtccctgacagtggtg	165	162
80	NC_012007.3 Vitis vinifera cultivar PN40024 chromosome 1, 12X, whole genome shotgun sequence	(ATA)5	1962433	15	cccatcccagtgaatgaccc	caatggtccctgacagtggt	166	163
81	NC_012007.3 Vitis vinifera cultivar PN40024 chromosome 1, 12X, whole genome shotgun sequence	(ATA)5	1962433	15	cccatcccagtgaatgaccc	ccctgacagtggtgccattt	159	156
82	NC_012007.3 Vitis vinifera cultivar PN40024 chromosome 1, 12X, whole genome shotgun sequence	(ATA)5	1962433	15	cccatcccagtgaatgaccc	cctgacagtggtgccatttg	158	155
83	NC_012007.3 Vitis vinifera cultivar PN40024 chromosome 1, 12X, whole genome shotgun sequence	(AT)8	1963002	16	cccatcccagtgaatgaccc	aatggtccctgacagtggtg	165	162
84	NC_012007.3 Vitis vinifera cultivar PN40024 chromosome 1, 12X, whole genome shotgun sequence	(AT)8	1963002	16	cccatcccagtgaatgaccc	caatggtccctgacagtggt	166	163
85	NC_012007.3 Vitis vinifera cultivar PN40024 chromosome 1, 12X, whole genome shotgun sequence	(AT)8	1963002	16	cccatcccagtgaatgaccc	ccctgacagtggtgccattt	159	156
86	NC_012007.3 Vitis vinifera cultivar PN40024 chromosome 1, 12X, whole genome shotgun sequence	(AT)8	1963002	16	cccatcccagtgaatgaccc	cctgacagtggtgccatttg	158	155
87	NC_012007.3 Vitis vinifera cultivar PN40024 chromosome 1, 12X, whole genome shotgun sequence	(AT)8	1966715	16	cccatcccagtgaatgaccc	aatggtccctgacagtggtg	165	162
88	NC_012007.3 Vitis vinifera cultivar PN40024 chromosome 1, 12X, whole genome shotgun sequence	(AT)8	1966715	16	cccatcccagtgaatgaccc	caatggtccctgacagtggt	166	163
89	NC_012007.3 Vitis vinifera cultivar PN40024 chromosome 1, 12X, whole genome shotgun sequence	(AT)8	1966715	16	cccatcccagtgaatgaccc	ccctgacagtggtgccattt	159	156
90	NC_012007.3 Vitis vinifera cultivar PN40024 chromosome 1, 12X, whole genome shotgun sequence	(AT)6	1972435	12	cccatcccagtgaatgaccc	aatggtccctgacagtggtg	165	162
91	NC_012007.3 Vitis vinifera cultivar PN40024 chromosome 1, 12X, whole genome shotgun sequence	(AT)6	1972435	12	cccatcccagtgaatgaccc	caatggtccctgacagtggt	166	163
92	NC_012007.3 Vitis vinifera cultivar PN40024 chromosome 1, 12X, whole genome shotgun sequence	(AT)6	1972435	12	cccatcccagtgaatgaccc	ccctgacagtggtgccattt	159	156
93	NC_012007.3 Vitis vinifera cultivar PN40024 chromosome 1, 12X, whole genome shotgun sequence	(AT)6	1972435	12	cccatcccagtgaatgaccc	cctgacagtggtgccatttg	158	155
94	NC_012007.3 Vitis vinifera cultivar PN40024 chromosome 1, 12X, whole genome shotgun sequence	(AT)6	1985699	12	cccatcccagtgaatgaccc	aatggtccctgacagtggtg	165	162
95	NC_012007.3 Vitis vinifera cultivar PN40024 chromosome 1, 12X, whole genome shotgun sequence	(AT)6	1985699	12	cccatcccagtgaatgaccc	caatggtccctgacagtggt	166	163
96	NC_012007.3 Vitis vinifera cultivar PN40024 chromosome 1, 12X, whole genome shotgun sequence	(AT)6	1985699	12	cccatcccagtgaatgaccc	ccctgacagtggtgccattt	159	156
97	NC_012007.3 Vitis vinifera cultivar PN40024 chromosome 1, 12X, whole genome shotgun sequence	(AT)6	1985699	12	cccatcccagtgaatgaccc	cctgacagtggtgccatttg	158	155
98	NC_012007.3 Vitis vinifera cultivar PN40024 chromosome 1, 12X, whole genome shotgun sequence	(TA)6	1989423	12	cccatcccagtgaatgaccc	aatggtccctgacagtggtg	165	162
99	NC_012007.3 Vitis vinifera cultivar PN40024 chromosome 1, 12X, whole genome shotgun sequence	(TA)6	1989423	12	cccatcccagtgaatgaccc	caatggtccctgacagtggt	166	163
100	NC_012007.3 Vitis vinifera cultivar PN40024 chromosome 1, 12X, whole genome shotgun sequence	(TA)6	1989423	12	cccatcccagtgaatgaccc	ccctgacagtggtgccattt	159	156
101	NC_012007.3 Vitis vinifera cultivar PN40024 chromosome 1, 12X, whole genome shotgun sequence	(TA)6	1989423	12	cccatcccagtgaatgaccc	cctgacagtggtgccatttg	158	155
102	NC_012007.3 Vitis vinifera cultivar PN40024 chromosome 1, 12X, whole genome shotgun sequence	(AT)12	2001829	24	cccatcccagtgaatgaccc	aatggtccctgacagtggtg	165	162
103	NC_012007.3 Vitis vinifera cultivar PN40024 chromosome 1, 12X, whole genome shotgun sequence	(AT)12	2001829	24	cccatcccagtgaatgaccc	caatggtccctgacagtggt	166	163
104	NC_012007.3 Vitis vinifera cultivar PN40024 chromosome 1, 12X, whole genome shotgun sequence	(AT)12	2001829	24	cccatcccagtgaatgaccc	ccctgacagtggtgccattt	159	156
105	NC_012007.3 Vitis vinifera cultivar PN40024 chromosome 1, 12X, whole genome shotgun sequence	(AT)12	2001829	24	cccatcccagtgaatgaccc	cctgacagtggtgccatttg	158	155
106	NC_012007.3 Vitis vinifera cultivar PN40024 chromosome 1, 12X, whole genome shotgun sequence	(AAAT)6	2019493	24	cccatcccagtgaatgaccc	aatggtccctgacagtggtg	165	162
107	NC_012007.3 Vitis vinifera cultivar PN40024 chromosome 1, 12X, whole genome shotgun sequence	(AAAT)6	2019493	24	cccatcccagtgaatgaccc	caatggtccctgacagtggt	166	163
108	NC_012007.3 Vitis vinifera cultivar PN40024 chromosome 1, 12X, whole genome shotgun sequence	(AAAT)6	2019493	24	cccatcccagtgaatgaccc	ccctgacagtggtgccattt	159	156
109	NC_012007.3 Vitis vinifera cultivar PN40024 chromosome 1, 12X, whole genome shotgun sequence	(AAAT)6	2019493	24	cccatcccagtgaatgaccc	cctgacagtggtgccatttg	158	155
110	NC_012007.3 Vitis vinifera cultivar PN40024 chromosome 1, 12X, whole genome shotgun sequence	(AAAT)5	2021568	20	cccatcccagtgaatgaccc	aatggtccctgacagtggtg	165	162
111	NC_012007.3 Vitis vinifera cultivar PN40024 chromosome 1, 12X, whole genome shotgun sequence	(AAAT)5	2021568	20	cccatcccagtgaatgaccc	caatggtccctgacagtggt	166	163
112	NC_012007.3 Vitis vinifera cultivar PN40024 chromosome 1, 12X, whole genome shotgun sequence	(AAAT)5	2021568	20	cccatcccagtgaatgaccc	ccctgacagtggtgccattt	159	156
113	NC_012007.3 Vitis vinifera cultivar PN40024 chromosome 1, 12X, whole genome shotgun sequence	(AAAT)5	2021568	20	cccatcccagtgaatgaccc	cctgacagtggtgccatttg	158	155
114	NC_012007.3 Vitis vinifera cultivar PN40024 chromosome 1, 12X, whole genome shotgun sequence	(AT)6	2040283	12	cccatcccagtgaatgaccc	aatggtccctgacagtggtg	165	162
115	NC_012007.3 Vitis vinifera cultivar PN40024 chromosome 1, 12X, whole genome shotgun sequence	(AT)6	2040283	12	cccatcccagtgaatgaccc	caatggtccctgacagtggt	166	163
116	NC_012007.3 Vitis vinifera cultivar PN40024 chromosome 1, 12X, whole genome shotgun sequence	(AT)6	2040283	12	cccatcccagtgaatgaccc	ccctgacagtggtgccattt	159	156
117	NC_012007.3 Vitis vinifera cultivar PN40024 chromosome 1, 12X, whole genome shotgun sequence	(AT)6	2040283	12	cccatcccagtgaatgaccc	cctgacagtggtgccatttg	158	155
118	NC_012007.3 Vitis vinifera cultivar PN40024 chromosome 1, 12X, whole genome shotgun sequence	(TTAA)5	2040574	20	cccatcccagtgaatgaccc	aatggtccctgacagtggtg	165	162
119	NC_012007.3 Vitis vinifera cultivar PN40024 chromosome 1, 12X, whole genome shotgun sequence	(TTAA)5	2040574	20	cccatcccagtgaatgaccc	caatggtccctgacagtggt	166	163
120	NC_012007.3 Vitis vinifera cultivar PN40024 chromosome 1, 12X, whole genome shotgun sequence	(TTAA)5	2040574	20	cccatcccagtgaatgaccc	ccctgacagtggtgccattt	159	156
121	NC_012007.3 Vitis vinifera cultivar PN40024 chromosome 1, 12X, whole genome shotgun sequence	(TTAA)5	2040574	20	cccatcccagtgaatgaccc	cctgacagtggtgccatttg	158	155
122	NC_012007.3 Vitis vinifera cultivar PN40024 chromosome 1, 12X, whole genome shotgun sequence	(AT)9	2041300	18	cccatcccagtgaatgaccc	aatggtccctgacagtggtg	165	162
123	NC_012007.3 Vitis vinifera cultivar PN40024 chromosome 1, 12X, whole genome shotgun sequence	(AT)9	2041300	18	cccatcccagtgaatgaccc	caatggtccctgacagtggt	166	163
124	NC_012007.3 Vitis vinifera cultivar PN40024 chromosome 1, 12X, whole genome shotgun sequence	(AT)9	2041300	18	cccatcccagtgaatgaccc	ccctgacagtggtgccattt	159	156
125	NC_012007.3 Vitis vinifera cultivar PN40024 chromosome 1, 12X, whole genome shotgun sequence	(AT)9	2041300	18	cccatcccagtgaatgaccc	cctgacagtggtgccatttg	158	155
126	NC_012007.3 Vitis vinifera cultivar PN40024 chromosome 1, 12X, whole genome shotgun sequence	(AATA)6	2061133	24	cccatcccagtgaatgaccc	aatggtccctgacagtggtg	165	162
127	NC_012007.3 Vitis vinifera cultivar PN40024 chromosome 1, 12X, whole genome shotgun sequence	(AATA)6	2061133	24	cccatcccagtgaatgaccc	caatggtccctgacagtggt	166	163
128	NC_012007.3 Vitis vinifera cultivar PN40024 chromosome 1, 12X, whole genome shotgun sequence	(AATA)6	2061133	24	cccatcccagtgaatgaccc	ccctgacagtggtgccattt	159	156
129	NC_012007.3 Vitis vinifera cultivar PN40024 chromosome 1, 12X, whole genome shotgun sequence	(AATA)6	2061133	24	cccatcccagtgaatgaccc	cctgacagtggtgccatttg	158	155
130	NC_012007.3 Vitis vinifera cultivar PN40024 chromosome 1, 12X, whole genome shotgun sequence	(AT)12	2067331	24	cccatcccagtgaatgaccc	aatggtccctgacagtggtg	165	162
131	NC_012007.3 Vitis vinifera cultivar PN40024 chromosome 1, 12X, whole genome shotgun sequence	(AT)12	2067331	24	cccatcccagtgaatgaccc	caatggtccctgacagtggt	166	163
132	NC_012007.3 Vitis vinifera cultivar PN40024 chromosome 1, 12X, whole genome shotgun sequence	(AT)12	2067331	24	cccatcccagtgaatgaccc	ccctgacagtggtgccattt	159	156
133	NC_012007.3 Vitis vinifera cultivar PN40024 chromosome 1, 12X, whole genome shotgun sequence	(AT)12	2067331	24	cccatcccagtgaatgaccc	cctgacagtggtgccatttg	158	155
134	NC_012007.3 Vitis vinifera cultivar PN40024 chromosome 1, 12X, whole genome shotgun sequence	(AT)8	2071065	16	cccatcccagtgaatgaccc	aatggtccctgacagtggtg	165	162
135	NC_012007.3 Vitis vinifera cultivar PN40024 chromosome 1, 12X, whole genome shotgun sequence	(AT)8	2071065	16	cccatcccagtgaatgaccc	caatggtccctgacagtggt	166	163
136	NC_012007.3 Vitis vinifera cultivar PN40024 chromosome 1, 12X, whole genome shotgun sequence	(AT)8	2071065	16	cccatcccagtgaatgaccc	ccctgacagtggtgccattt	159	156
137	NC_012007.3 Vitis vinifera cultivar PN40024 chromosome 1, 12X, whole genome shotgun sequence	(AT)8	2071065	16	cccatcccagtgaatgaccc	cctgacagtggtgccatttg	158	155
138	NC_012007.3 Vitis vinifera cultivar PN40024 chromosome 1, 12X, whole genome shotgun sequence	(AT)9	2074307	18	cccatcccagtgaatgaccc	aatggtccctgacagtggtg	165	162
139	NC_012007.3 Vitis vinifera cultivar PN40024 chromosome 1, 12X, whole genome shotgun sequence	(AT)9	2074307	18	cccatcccagtgaatgaccc	caatggtccctgacagtggt	166	163
140	NC_012007.3 Vitis vinifera cultivar PN40024 chromosome 1, 12X, whole genome shotgun sequence	(AT)9	2074307	18	cccatcccagtgaatgaccc	ccctgacagtggtgccattt	159	156
141	NC_012007.3 Vitis vinifera cultivar PN40024 chromosome 1, 12X, whole genome shotgun sequence	(AT)9	2074307	18	cccatcccagtgaatgaccc	cctgacagtggtgccatttg	158	155
142	NC_012007.3 Vitis vinifera cultivar PN40024 chromosome 1, 12X, whole genome shotgun sequence	(TTA)5	2091681	15	cccatcccagtgaatgaccc	aatggtccctgacagtggtg	165	162
143	NC_012007.3 Vitis vinifera cultivar PN40024 chromosome 1, 12X, whole genome shotgun sequence	(TTA)5	2091681	15	cccatcccagtgaatgaccc	caatggtccctgacagtggt	166	163
144	NC_012007.3 Vitis vinifera cultivar PN40024 chromosome 1, 12X, whole genome shotgun sequence	(TTA)5	2091681	15	cccatcccagtgaatgaccc	ccctgacagtggtgccattt	159	156
145	NC_012007.3 Vitis vinifera cultivar PN40024 chromosome 1, 12X, whole genome shotgun sequence	(TTA)5	2091681	15	cccatcccagtgaatgaccc	cctgacagtggtgccatttg	158	155
146	NC_012007.3 Vitis vinifera cultivar PN40024 chromosome 1, 12X, whole genome shotgun sequence	(GA)6	2682782	12	CCCATACCTCACCACACACC	GGTTGTTTGGGTTGGGCTTT	137	139
147	NC_012007.3 Vitis vinifera cultivar PN40024 chromosome 1, 12X, whole genome shotgun sequence	(TC)6	2870398	12	CATAGGGAAGGTGGCGTGAA	TGAAGGTGGCCCCTGTTTTT	246	247
148	NC_012007.3 Vitis vinifera cultivar PN40024 chromosome 1, 12X, whole genome shotgun sequence	(TC)6	3318149	12	AGGGTCCACAAAAGGGCAAA	TCCTCATGGTTGTTtgccct	119	96
149	NC_012007.3 Vitis vinifera cultivar PN40024 chromosome 1, 12X, whole genome shotgun sequence	(TC)6	3318149	12	AAGGGTCCACAAAAGGGCAA	TCCTCATGGTTGTTtgccct	120	97
150	NC_012007.3 Vitis vinifera cultivar PN40024 chromosome 1, 12X, whole genome shotgun sequence	(TC)6	3318149	12	AGAAGGGTCCACAAAAGGGC	TCCTCATGGTTGTTtgccct	122	99
151	NC_012007.3 Vitis vinifera cultivar PN40024 chromosome 1, 12X, whole genome shotgun sequence	(TTA)5	3321773	15	AGGGTCCACAAAAGGGCAAA	TCCTCATGGTTGTTtgccct	119	96
152	NC_012007.3 Vitis vinifera cultivar PN40024 chromosome 1, 12X, whole genome shotgun sequence	(TTA)5	3321773	15	AAGGGTCCACAAAAGGGCAA	TCCTCATGGTTGTTtgccct	120	97
153	NC_012007.3 Vitis vinifera cultivar PN40024 chromosome 1, 12X, whole genome shotgun sequence	(TTA)5	3321773	15	AGAAGGGTCCACAAAAGGGC	TCCTCATGGTTGTTtgccct	122	99
154	NC_012007.3 Vitis vinifera cultivar PN40024 chromosome 1, 12X, whole genome shotgun sequence	(TTA)5	3322191	15	AGGGTCCACAAAAGGGCAAA	TCCTCATGGTTGTTtgccct	119	96
155	NC_012007.3 Vitis vinifera cultivar PN40024 chromosome 1, 12X, whole genome shotgun sequence	(TTA)5	3322191	15	AAGGGTCCACAAAAGGGCAA	TCCTCATGGTTGTTtgccct	120	97
156	NC_012007.3 Vitis vinifera cultivar PN40024 chromosome 1, 12X, whole genome shotgun sequence	(TTA)5	3322191	15	AGAAGGGTCCACAAAAGGGC	TCCTCATGGTTGTTtgccct	122	99
157	NC_012007.3 Vitis vinifera cultivar PN40024 chromosome 1, 12X, whole genome shotgun sequence	(AT)7	3324339	14	AGGGTCCACAAAAGGGCAAA	TCCTCATGGTTGTTtgccct	119	96
158	NC_012007.3 Vitis vinifera cultivar PN40024 chromosome 1, 12X, whole genome shotgun sequence	(AT)7	3324339	14	AAGGGTCCACAAAAGGGCAA	TCCTCATGGTTGTTtgccct	120	97
159	NC_012007.3 Vitis vinifera cultivar PN40024 chromosome 1, 12X, whole genome shotgun sequence	(AT)7	3324339	14	AGAAGGGTCCACAAAAGGGC	TCCTCATGGTTGTTtgccct	122	99
160	NC_012007.3 Vitis vinifera cultivar PN40024 chromosome 1, 12X, whole genome shotgun sequence	(AT)8	3363270	16	AGGGTCCACAAAAGGGCAAA	TCCTCATGGTTGTTtgccct	119	96
161	NC_012007.3 Vitis vinifera cultivar PN40024 chromosome 1, 12X, whole genome shotgun sequence	(AT)8	3363270	16	AAGGGTCCACAAAAGGGCAA	TCCTCATGGTTGTTtgccct	120	97
162	NC_012007.3 Vitis vinifera cultivar PN40024 chromosome 1, 12X, whole genome shotgun sequence	(AT)8	3363270	16	AGAAGGGTCCACAAAAGGGC	TCCTCATGGTTGTTtgccct	122	99
163	NC_012007.3 Vitis vinifera cultivar PN40024 chromosome 1, 12X, whole genome shotgun sequence	(TA)7	3372927	14	AGGGTCCACAAAAGGGCAAA	TCCTCATGGTTGTTtgccct	119	96
164	NC_012007.3 Vitis vinifera cultivar PN40024 chromosome 1, 12X, whole genome shotgun sequence	(TA)7	3372927	14	AAGGGTCCACAAAAGGGCAA	TCCTCATGGTTGTTtgccct	120	97
165	NC_012007.3 Vitis vinifera cultivar PN40024 chromosome 1, 12X, whole genome shotgun sequence	(TA)7	3372927	14	AGAAGGGTCCACAAAAGGGC	TCCTCATGGTTGTTtgccct	122	99
166	NC_012007.3 Vitis vinifera cultivar PN40024 chromosome 1, 12X, whole genome shotgun sequence	(TA)7	3404898	14	AGGGTCCACAAAAGGGCAAA	TCCTCATGGTTGTTtgccct	119	96
167	NC_012007.3 Vitis vinifera cultivar PN40024 chromosome 1, 12X, whole genome shotgun sequence	(TA)7	3404898	14	AAGGGTCCACAAAAGGGCAA	TCCTCATGGTTGTTtgccct	120	97
168	NC_012007.3 Vitis vinifera cultivar PN40024 chromosome 1, 12X, whole genome shotgun sequence	(TA)7	3404898	14	AGAAGGGTCCACAAAAGGGC	TCCTCATGGTTGTTtgccct	122	99
169	NC_012007.3 Vitis vinifera cultivar PN40024 chromosome 1, 12X, whole genome shotgun sequence	(TA)9	3405091	18	AGGGTCCACAAAAGGGCAAA	TCCTCATGGTTGTTtgccct	119	96
170	NC_012007.3 Vitis vinifera cultivar PN40024 chromosome 1, 12X, whole genome shotgun sequence	(TA)9	3405091	18	AAGGGTCCACAAAAGGGCAA	TCCTCATGGTTGTTtgccct	120	97
171	NC_012007.3 Vitis vinifera cultivar PN40024 chromosome 1, 12X, whole genome shotgun sequence	(TA)9	3405091	18	AGAAGGGTCCACAAAAGGGC	TCCTCATGGTTGTTtgccct	122	99
172	NC_012007.3 Vitis vinifera cultivar PN40024 chromosome 1, 12X, whole genome shotgun sequence	(AT)8	3416582	16	AGGGTCCACAAAAGGGCAAA	TCCTCATGGTTGTTtgccct	119	96
173	NC_012007.3 Vitis vinifera cultivar PN40024 chromosome 1, 12X, whole genome shotgun sequence	(AT)8	3416582	16	AAGGGTCCACAAAAGGGCAA	TCCTCATGGTTGTTtgccct	120	97
174	NC_012007.3 Vitis vinifera cultivar PN40024 chromosome 1, 12X, whole genome shotgun sequence	(AT)8	3416582	16	AGAAGGGTCCACAAAAGGGC	TCCTCATGGTTGTTtgccct	122	99
175	NC_012007.3 Vitis vinifera cultivar PN40024 chromosome 1, 12X, whole genome shotgun sequence	(GT)6	3581219	12	GCCACCCCCTCTTTTCTTCA	GCCCGTAGTGTGAGTTCCAA	155	156
176	NC_012007.3 Vitis vinifera cultivar PN40024 chromosome 1, 12X, whole genome shotgun sequence	(GT)6	3581219	12	AAAGGCCACCCCCTCTTTTC	GCCCGTAGTGTGAGTTCCAA	159	160
177	NC_012007.3 Vitis vinifera cultivar PN40024 chromosome 1, 12X, whole genome shotgun sequence	(AT)6	3618480	12	GCCACCCCCTCTTTTCTTCA	GCCCGTAGTGTGAGTTCCAA	155	156
178	NC_012007.3 Vitis vinifera cultivar PN40024 chromosome 1, 12X, whole genome shotgun sequence	(AT)6	3618480	12	AAAGGCCACCCCCTCTTTTC	GCCCGTAGTGTGAGTTCCAA	159	160
179	NC_012007.3 Vitis vinifera cultivar PN40024 chromosome 1, 12X, whole genome shotgun sequence	(AT)6	3618927	12	GCCACCCCCTCTTTTCTTCA	GCCCGTAGTGTGAGTTCCAA	155	156
180	NC_012007.3 Vitis vinifera cultivar PN40024 chromosome 1, 12X, whole genome shotgun sequence	(AT)6	3618927	12	AAAGGCCACCCCCTCTTTTC	GCCCGTAGTGTGAGTTCCAA	159	160
181	NC_012007.3 Vitis vinifera cultivar PN40024 chromosome 1, 12X, whole genome shotgun sequence	(TA)6	3621912	12	GCCACCCCCTCTTTTCTTCA	GCCCGTAGTGTGAGTTCCAA	155	156
182	NC_012007.3 Vitis vinifera cultivar PN40024 chromosome 1, 12X, whole genome shotgun sequence	(TA)6	3621912	12	AAAGGCCACCCCCTCTTTTC	GCCCGTAGTGTGAGTTCCAA	159	160
183	NC_012007.3 Vitis vinifera cultivar PN40024 chromosome 1, 12X, whole genome shotgun sequence	(TA)6	3626320	12	GCCACCCCCTCTTTTCTTCA	GCCCGTAGTGTGAGTTCCAA	155	156
184	NC_012007.3 Vitis vinifera cultivar PN40024 chromosome 1, 12X, whole genome shotgun sequence	(TA)6	3626320	12	AAAGGCCACCCCCTCTTTTC	GCCCGTAGTGTGAGTTCCAA	159	160
185	NC_012007.3 Vitis vinifera cultivar PN40024 chromosome 1, 12X, whole genome shotgun sequence	(AT)8	3669264	16	GCCACCCCCTCTTTTCTTCA	GCCCGTAGTGTGAGTTCCAA	155	156
186	NC_012007.3 Vitis vinifera cultivar PN40024 chromosome 1, 12X, whole genome shotgun sequence	(AT)8	3669264	16	AAAGGCCACCCCCTCTTTTC	GCCCGTAGTGTGAGTTCCAA	159	160
187	NC_012007.3 Vitis vinifera cultivar PN40024 chromosome 1, 12X, whole genome shotgun sequence	(TA)11	3670850	22	GCCACCCCCTCTTTTCTTCA	GCCCGTAGTGTGAGTTCCAA	155	156
188	NC_012007.3 Vitis vinifera cultivar PN40024 chromosome 1, 12X, whole genome shotgun sequence	(TA)11	3670850	22	AAAGGCCACCCCCTCTTTTC	GCCCGTAGTGTGAGTTCCAA	159	160
189	NC_012007.3 Vitis vinifera cultivar PN40024 chromosome 1, 12X, whole genome shotgun sequence	(ATAA)5	3690581	20	GCCACCCCCTCTTTTCTTCA	GCCCGTAGTGTGAGTTCCAA	155	156
190	NC_012007.3 Vitis vinifera cultivar PN40024 chromosome 1, 12X, whole genome shotgun sequence	(ATAA)5	3690581	20	AAAGGCCACCCCCTCTTTTC	GCCCGTAGTGTGAGTTCCAA	159	160
191	NC_012007.3 Vitis vinifera cultivar PN40024 chromosome 1, 12X, whole genome shotgun sequence	(ATT)5	3728927	15	GCCACCCCCTCTTTTCTTCA	GCCCGTAGTGTGAGTTCCAA	155	156
192	NC_012007.3 Vitis vinifera cultivar PN40024 chromosome 1, 12X, whole genome shotgun sequence	(ATT)5	3728927	15	AAAGGCCACCCCCTCTTTTC	GCCCGTAGTGTGAGTTCCAA	159	160
193	NC_012007.3 Vitis vinifera cultivar PN40024 chromosome 1, 12X, whole genome shotgun sequence	(AT)9	3768477	18	GCCACCCCCTCTTTTCTTCA	GCCCGTAGTGTGAGTTCCAA	155	156
194	NC_012007.3 Vitis vinifera cultivar PN40024 chromosome 1, 12X, whole genome shotgun sequence	(AT)9	3768477	18	AAAGGCCACCCCCTCTTTTC	GCCCGTAGTGTGAGTTCCAA	159	160
195	NC_012007.3 Vitis vinifera cultivar PN40024 chromosome 1, 12X, whole genome shotgun sequence	(ATAA)5	3794364	20	GCCACCCCCTCTTTTCTTCA	GCCCGTAGTGTGAGTTCCAA	155	156
196	NC_012007.3 Vitis vinifera cultivar PN40024 chromosome 1, 12X, whole genome shotgun sequence	(ATAA)5	3794364	20	AAAGGCCACCCCCTCTTTTC	GCCCGTAGTGTGAGTTCCAA	159	160
197	NC_012007.3 Vitis vinifera cultivar PN40024 chromosome 1, 12X, whole genome shotgun sequence	(TA)11	3816131	22	GCCACCCCCTCTTTTCTTCA	GCCCGTAGTGTGAGTTCCAA	155	156
198	NC_012007.3 Vitis vinifera cultivar PN40024 chromosome 1, 12X, whole genome shotgun sequence	(TA)11	3816131	22	AAAGGCCACCCCCTCTTTTC	GCCCGTAGTGTGAGTTCCAA	159	160
199	NC_012007.3 Vitis vinifera cultivar PN40024 chromosome 1, 12X, whole genome shotgun sequence	(TA)7	3820175	14	GCCACCCCCTCTTTTCTTCA	GCCCGTAGTGTGAGTTCCAA	155	156
200	NC_012007.3 Vitis vinifera cultivar PN40024 chromosome 1, 12X, whole genome shotgun sequence	(TA)7	3820175	14	AAAGGCCACCCCCTCTTTTC	GCCCGTAGTGTGAGTTCCAA	159	160
201	NC_012007.3 Vitis vinifera cultivar PN40024 chromosome 1, 12X, whole genome shotgun sequence	(AT)10	3821980	20	GCCACCCCCTCTTTTCTTCA	GCCCGTAGTGTGAGTTCCAA	155	156
202	NC_012007.3 Vitis vinifera cultivar PN40024 chromosome 1, 12X, whole genome shotgun sequence	(AT)10	3821980	20	AAAGGCCACCCCCTCTTTTC	GCCCGTAGTGTGAGTTCCAA	159	160
203	NC_012007.3 Vitis vinifera cultivar PN40024 chromosome 1, 12X, whole genome shotgun sequence	(AT)6	3823272	12	GCCACCCCCTCTTTTCTTCA	GCCCGTAGTGTGAGTTCCAA	155	156
204	NC_012007.3 Vitis vinifera cultivar PN40024 chromosome 1, 12X, whole genome shotgun sequence	(AT)6	3823272	12	AAAGGCCACCCCCTCTTTTC	GCCCGTAGTGTGAGTTCCAA	159	160
205	NC_012007.3 Vitis vinifera cultivar PN40024 chromosome 1, 12X, whole genome shotgun sequence	(AT)10	3848020	20	GCCACCCCCTCTTTTCTTCA	GCCCGTAGTGTGAGTTCCAA	155	156
206	NC_012007.3 Vitis vinifera cultivar PN40024 chromosome 1, 12X, whole genome shotgun sequence	(AT)10	3848020	20	AAAGGCCACCCCCTCTTTTC	GCCCGTAGTGTGAGTTCCAA	159	160
207	NC_012007.3 Vitis vinifera cultivar PN40024 chromosome 1, 12X, whole genome shotgun sequence	(TA)6	3857664	12	GCCACCCCCTCTTTTCTTCA	GCCCGTAGTGTGAGTTCCAA	155	156
208	NC_012007.3 Vitis vinifera cultivar PN40024 chromosome 1, 12X, whole genome shotgun sequence	(TA)6	3857664	12	AAAGGCCACCCCCTCTTTTC	GCCCGTAGTGTGAGTTCCAA	159	160
209	NC_012007.3 Vitis vinifera cultivar PN40024 chromosome 1, 12X, whole genome shotgun sequence	(TTA)5	3868290	15	GCCACCCCCTCTTTTCTTCA	GCCCGTAGTGTGAGTTCCAA	155	156
210	NC_012007.3 Vitis vinifera cultivar PN40024 chromosome 1, 12X, whole genome shotgun sequence	(TTA)5	3868290	15	AAAGGCCACCCCCTCTTTTC	GCCCGTAGTGTGAGTTCCAA	159	160
211	NC_012007.3 Vitis vinifera cultivar PN40024 chromosome 1, 12X, whole genome shotgun sequence	(AT)7	3871014	14	GCCACCCCCTCTTTTCTTCA	GCCCGTAGTGTGAGTTCCAA	155	156
212	NC_012007.3 Vitis vinifera cultivar PN40024 chromosome 1, 12X, whole genome shotgun sequence	(AT)7	3871014	14	AAAGGCCACCCCCTCTTTTC	GCCCGTAGTGTGAGTTCCAA	159	160
213	NC_012007.3 Vitis vinifera cultivar PN40024 chromosome 1, 12X, whole genome shotgun sequence	(TAA)6	3888735	18	GCCACCCCCTCTTTTCTTCA	GCCCGTAGTGTGAGTTCCAA	155	156
214	NC_012007.3 Vitis vinifera cultivar PN40024 chromosome 1, 12X, whole genome shotgun sequence	(TAA)6	3888735	18	AAAGGCCACCCCCTCTTTTC	GCCCGTAGTGTGAGTTCCAA	159	160
215	NC_012007.3 Vitis vinifera cultivar PN40024 chromosome 1, 12X, whole genome shotgun sequence	(TA)6	3891839	12	GCCACCCCCTCTTTTCTTCA	GCCCGTAGTGTGAGTTCCAA	155	156
216	NC_012007.3 Vitis vinifera cultivar PN40024 chromosome 1, 12X, whole genome shotgun sequence	(TA)6	3891839	12	AAAGGCCACCCCCTCTTTTC	GCCCGTAGTGTGAGTTCCAA	159	160
217	NC_012007.3 Vitis vinifera cultivar PN40024 chromosome 1, 12X, whole genome shotgun sequence	(TA)6	3908747	12	GCCACCCCCTCTTTTCTTCA	GCCCGTAGTGTGAGTTCCAA	155	156
218	NC_012007.3 Vitis vinifera cultivar PN40024 chromosome 1, 12X, whole genome shotgun sequence	(TA)6	3908747	12	AAAGGCCACCCCCTCTTTTC	GCCCGTAGTGTGAGTTCCAA	159	160
219	NC_012007.3 Vitis vinifera cultivar PN40024 chromosome 1, 12X, whole genome shotgun sequence	(TA)6	3924546	12	GCCACCCCCTCTTTTCTTCA	GCCCGTAGTGTGAGTTCCAA	155	156
220	NC_012007.3 Vitis vinifera cultivar PN40024 chromosome 1, 12X, whole genome shotgun sequence	(TA)6	3924546	12	AAAGGCCACCCCCTCTTTTC	GCCCGTAGTGTGAGTTCCAA	159	160
221	NC_012007.3 Vitis vinifera cultivar PN40024 chromosome 1, 12X, whole genome shotgun sequence	(TA)11	3935720	22	GCCACCCCCTCTTTTCTTCA	GCCCGTAGTGTGAGTTCCAA	155	156
222	NC_012007.3 Vitis vinifera cultivar PN40024 chromosome 1, 12X, whole genome shotgun sequence	(TA)11	3935720	22	AAAGGCCACCCCCTCTTTTC	GCCCGTAGTGTGAGTTCCAA	159	160
223	NC_012007.3 Vitis vinifera cultivar PN40024 chromosome 1, 12X, whole genome shotgun sequence	(AT)10	3937264	20	GCCACCCCCTCTTTTCTTCA	GCCCGTAGTGTGAGTTCCAA	155	156
224	NC_012007.3 Vitis vinifera cultivar PN40024 chromosome 1, 12X, whole genome shotgun sequence	(AT)10	3937264	20	AAAGGCCACCCCCTCTTTTC	GCCCGTAGTGTGAGTTCCAA	159	160
225	NC_012007.3 Vitis vinifera cultivar PN40024 chromosome 1, 12X, whole genome shotgun sequence	(AT)9	3965316	18	GCCACCCCCTCTTTTCTTCA	GCCCGTAGTGTGAGTTCCAA	155	156
226	NC_012007.3 Vitis vinifera cultivar PN40024 chromosome 1, 12X, whole genome shotgun sequence	(AT)9	3965316	18	AAAGGCCACCCCCTCTTTTC	GCCCGTAGTGTGAGTTCCAA	159	160
227	NC_012007.3 Vitis vinifera cultivar PN40024 chromosome 1, 12X, whole genome shotgun sequence	(ATA)5	3967478	15	GCCACCCCCTCTTTTCTTCA	GCCCGTAGTGTGAGTTCCAA	155	156
228	NC_012007.3 Vitis vinifera cultivar PN40024 chromosome 1, 12X, whole genome shotgun sequence	(ATA)5	3967478	15	AAAGGCCACCCCCTCTTTTC	GCCCGTAGTGTGAGTTCCAA	159	160
229	NC_012007.3 Vitis vinifera cultivar PN40024 chromosome 1, 12X, whole genome shotgun sequence	(TA)6	3979050	12	GCCACCCCCTCTTTTCTTCA	GCCCGTAGTGTGAGTTCCAA	155	156
230	NC_012007.3 Vitis vinifera cultivar PN40024 chromosome 1, 12X, whole genome shotgun sequence	(TA)6	3979050	12	AAAGGCCACCCCCTCTTTTC	GCCCGTAGTGTGAGTTCCAA	159	160
231	NC_012007.3 Vitis vinifera cultivar PN40024 chromosome 1, 12X, whole genome shotgun sequence	(ACCAG)5	4442551	25	CAGAGGGTCGGATCAGCATC	ACAATGTGGCCGTCACTCAT	159	165
232	NC_012007.3 Vitis vinifera cultivar PN40024 chromosome 1, 12X, whole genome shotgun sequence	(ACCAG)5	4442551	25	AGTACCAAACCCAGACCCCT	ACAATGTGGCCGTCACTCAT	236	242
233	NC_012007.3 Vitis vinifera cultivar PN40024 chromosome 1, 12X, whole genome shotgun sequence	(ACCAG)5	4442551	25	TACCAAACCCAGACCCCTCA	ACAATGTGGCCGTCACTCAT	234	240
234	NC_012007.3 Vitis vinifera cultivar PN40024 chromosome 1, 12X, whole genome shotgun sequence	(ACCAG)5	4442551	25	AATCCATGCATCGGCTGTCA	ACAATGTGGCCGTCACTCAT	177	183
235	NC_012007.3 Vitis vinifera cultivar PN40024 chromosome 1, 12X, whole genome shotgun sequence	(ACCAG)5	4442551	25	TCAATCCATGCATCGGCTGT	ACAATGTGGCCGTCACTCAT	179	185
236	NC_012007.3 Vitis vinifera cultivar PN40024 chromosome 1, 12X, whole genome shotgun sequence	(AT)10	4491971	20	CAGAGGGTCGGATCAGCATC	ACAATGTGGCCGTCACTCAT	159	165
237	NC_012007.3 Vitis vinifera cultivar PN40024 chromosome 1, 12X, whole genome shotgun sequence	(AT)10	4491971	20	AGTACCAAACCCAGACCCCT	ACAATGTGGCCGTCACTCAT	236	242
238	NC_012007.3 Vitis vinifera cultivar PN40024 chromosome 1, 12X, whole genome shotgun sequence	(AT)10	4491971	20	TACCAAACCCAGACCCCTCA	ACAATGTGGCCGTCACTCAT	234	240
239	NC_012007.3 Vitis vinifera cultivar PN40024 chromosome 1, 12X, whole genome shotgun sequence	(AT)10	4491971	20	AATCCATGCATCGGCTGTCA	ACAATGTGGCCGTCACTCAT	177	183
240	NC_012007.3 Vitis vinifera cultivar PN40024 chromosome 1, 12X, whole genome shotgun sequence	(AT)10	4491971	20	TCAATCCATGCATCGGCTGT	ACAATGTGGCCGTCACTCAT	179	185
241	NC_012007.3 Vitis vinifera cultivar PN40024 chromosome 1, 12X, whole genome shotgun sequence	(ATAA)5	4515995	20	CAGAGGGTCGGATCAGCATC	ACAATGTGGCCGTCACTCAT	159	165
242	NC_012007.3 Vitis vinifera cultivar PN40024 chromosome 1, 12X, whole genome shotgun sequence	(ATAA)5	4515995	20	AGTACCAAACCCAGACCCCT	ACAATGTGGCCGTCACTCAT	236	242
243	NC_012007.3 Vitis vinifera cultivar PN40024 chromosome 1, 12X, whole genome shotgun sequence	(ATAA)5	4515995	20	TACCAAACCCAGACCCCTCA	ACAATGTGGCCGTCACTCAT	234	240
244	NC_012007.3 Vitis vinifera cultivar PN40024 chromosome 1, 12X, whole genome shotgun sequence	(ATAA)5	4515995	20	AATCCATGCATCGGCTGTCA	ACAATGTGGCCGTCACTCAT	177	183
245	NC_012007.3 Vitis vinifera cultivar PN40024 chromosome 1, 12X, whole genome shotgun sequence	(ATAA)5	4515995	20	TCAATCCATGCATCGGCTGT	ACAATGTGGCCGTCACTCAT	179	185
246	NC_012007.3 Vitis vinifera cultivar PN40024 chromosome 1, 12X, whole genome shotgun sequence	(TA)8	4518900	16	CAGAGGGTCGGATCAGCATC	ACAATGTGGCCGTCACTCAT	159	165
247	NC_012007.3 Vitis vinifera cultivar PN40024 chromosome 1, 12X, whole genome shotgun sequence	(TA)8	4518900	16	AGTACCAAACCCAGACCCCT	ACAATGTGGCCGTCACTCAT	236	242
248	NC_012007.3 Vitis vinifera cultivar PN40024 chromosome 1, 12X, whole genome shotgun sequence	(TA)8	4518900	16	TACCAAACCCAGACCCCTCA	ACAATGTGGCCGTCACTCAT	234	240
249	NC_012007.3 Vitis vinifera cultivar PN40024 chromosome 1, 12X, whole genome shotgun sequence	(TA)8	4518900	16	AATCCATGCATCGGCTGTCA	ACAATGTGGCCGTCACTCAT	177	183
250	NC_012007.3 Vitis vinifera cultivar PN40024 chromosome 1, 12X, whole genome shotgun sequence	(TA)8	4518900	16	TCAATCCATGCATCGGCTGT	ACAATGTGGCCGTCACTCAT	179	185
251	NC_012007.3 Vitis vinifera cultivar PN40024 chromosome 1, 12X, whole genome shotgun sequence	(AT)6	4528510	12	CAGAGGGTCGGATCAGCATC	ACAATGTGGCCGTCACTCAT	159	165
252	NC_012007.3 Vitis vinifera cultivar PN40024 chromosome 1, 12X, whole genome shotgun sequence	(AT)6	4528510	12	AGTACCAAACCCAGACCCCT	ACAATGTGGCCGTCACTCAT	236	242
253	NC_012007.3 Vitis vinifera cultivar PN40024 chromosome 1, 12X, whole genome shotgun sequence	(AT)6	4528510	12	TACCAAACCCAGACCCCTCA	ACAATGTGGCCGTCACTCAT	234	240
254	NC_012007.3 Vitis vinifera cultivar PN40024 chromosome 1, 12X, whole genome shotgun sequence	(AT)6	4528510	12	AATCCATGCATCGGCTGTCA	ACAATGTGGCCGTCACTCAT	177	183
255	NC_012007.3 Vitis vinifera cultivar PN40024 chromosome 1, 12X, whole genome shotgun sequence	(AT)6	4528510	12	TCAATCCATGCATCGGCTGT	ACAATGTGGCCGTCACTCAT	179	185
256	NC_012007.3 Vitis vinifera cultivar PN40024 chromosome 1, 12X, whole genome shotgun sequence	(CA)6	5337783	12	CACCTTGGAGCTTGTCCCAT	GACAAAGCCATCACCTGCCT	103	101
257	NC_012007.3 Vitis vinifera cultivar PN40024 chromosome 1, 12X, whole genome shotgun sequence	(CA)6	5337783	12	CACCTTGGAGCTTGTCCCAT	AGACAAAGCCATCACCTGCC	104	102
258	NC_012007.3 Vitis vinifera cultivar PN40024 chromosome 1, 12X, whole genome shotgun sequence	(AT)6	5338387	12	CACCTTGGAGCTTGTCCCAT	GACAAAGCCATCACCTGCCT	103	101
259	NC_012007.3 Vitis vinifera cultivar PN40024 chromosome 1, 12X, whole genome shotgun sequence	(AT)6	5338387	12	CACCTTGGAGCTTGTCCCAT	AGACAAAGCCATCACCTGCC	104	102
260	NC_012007.3 Vitis vinifera cultivar PN40024 chromosome 1, 12X, whole genome shotgun sequence	(TA)6	5340133	12	CACCTTGGAGCTTGTCCCAT	GACAAAGCCATCACCTGCCT	103	101
261	NC_012007.3 Vitis vinifera cultivar PN40024 chromosome 1, 12X, whole genome shotgun sequence	(TA)6	5340133	12	CACCTTGGAGCTTGTCCCAT	AGACAAAGCCATCACCTGCC	104	102
262	NC_012007.3 Vitis vinifera cultivar PN40024 chromosome 1, 12X, whole genome shotgun sequence	(AT)8	5347793	16	CACCTTGGAGCTTGTCCCAT	GACAAAGCCATCACCTGCCT	103	101
263	NC_012007.3 Vitis vinifera cultivar PN40024 chromosome 1, 12X, whole genome shotgun sequence	(AT)8	5347793	16	CACCTTGGAGCTTGTCCCAT	AGACAAAGCCATCACCTGCC	104	102
264	NC_012007.3 Vitis vinifera cultivar PN40024 chromosome 1, 12X, whole genome shotgun sequence	(AT)8	5351162	16	CACCTTGGAGCTTGTCCCAT	GACAAAGCCATCACCTGCCT	103	101
265	NC_012007.3 Vitis vinifera cultivar PN40024 chromosome 1, 12X, whole genome shotgun sequence	(AT)8	5351162	16	CACCTTGGAGCTTGTCCCAT	AGACAAAGCCATCACCTGCC	104	102
266	NC_012007.3 Vitis vinifera cultivar PN40024 chromosome 1, 12X, whole genome shotgun sequence	(AATT)5	5351466	20	CACCTTGGAGCTTGTCCCAT	GACAAAGCCATCACCTGCCT	103	101
267	NC_012007.3 Vitis vinifera cultivar PN40024 chromosome 1, 12X, whole genome shotgun sequence	(AATT)5	5351466	20	CACCTTGGAGCTTGTCCCAT	AGACAAAGCCATCACCTGCC	104	102
268	NC_012007.3 Vitis vinifera cultivar PN40024 chromosome 1, 12X, whole genome shotgun sequence	(AATT)5	5357836	20	CACCTTGGAGCTTGTCCCAT	GACAAAGCCATCACCTGCCT	103	101
269	NC_012007.3 Vitis vinifera cultivar PN40024 chromosome 1, 12X, whole genome shotgun sequence	(AATT)5	5357836	20	CACCTTGGAGCTTGTCCCAT	AGACAAAGCCATCACCTGCC	104	102
270	NC_012007.3 Vitis vinifera cultivar PN40024 chromosome 1, 12X, whole genome shotgun sequence	(AAT)5	5365397	15	CACCTTGGAGCTTGTCCCAT	GACAAAGCCATCACCTGCCT	103	101
271	NC_012007.3 Vitis vinifera cultivar PN40024 chromosome 1, 12X, whole genome shotgun sequence	(AAT)5	5365397	15	CACCTTGGAGCTTGTCCCAT	AGACAAAGCCATCACCTGCC	104	102
272	NC_012007.3 Vitis vinifera cultivar PN40024 chromosome 1, 12X, whole genome shotgun sequence	(TA)11	5366620	22	CACCTTGGAGCTTGTCCCAT	GACAAAGCCATCACCTGCCT	103	101
273	NC_012007.3 Vitis vinifera cultivar PN40024 chromosome 1, 12X, whole genome shotgun sequence	(TA)11	5366620	22	CACCTTGGAGCTTGTCCCAT	AGACAAAGCCATCACCTGCC	104	102
274	NC_012007.3 Vitis vinifera cultivar PN40024 chromosome 1, 12X, whole genome shotgun sequence	(TAT)5	5378318	15	CACCTTGGAGCTTGTCCCAT	GACAAAGCCATCACCTGCCT	103	101
275	NC_012007.3 Vitis vinifera cultivar PN40024 chromosome 1, 12X, whole genome shotgun sequence	(TAT)5	5378318	15	CACCTTGGAGCTTGTCCCAT	AGACAAAGCCATCACCTGCC	104	102
276	NC_012007.3 Vitis vinifera cultivar PN40024 chromosome 1, 12X, whole genome shotgun sequence	(AT)6	5383498	12	CACCTTGGAGCTTGTCCCAT	GACAAAGCCATCACCTGCCT	103	101
277	NC_012007.3 Vitis vinifera cultivar PN40024 chromosome 1, 12X, whole genome shotgun sequence	(AT)6	5383498	12	CACCTTGGAGCTTGTCCCAT	AGACAAAGCCATCACCTGCC	104	102
278	NC_012007.3 Vitis vinifera cultivar PN40024 chromosome 1, 12X, whole genome shotgun sequence	(TG)6	9628277	12	tttgctttcttGGTGCGTGC	ATTCAGCCACACACCACACA	242	241
279	NC_012007.3 Vitis vinifera cultivar PN40024 chromosome 1, 12X, whole genome shotgun sequence	(TG)6	9628277	12	TGCCCCTGCCTGTGTTTtat	AGAAGAAACACCCCCACACa	261	260
280	NC_012007.3 Vitis vinifera cultivar PN40024 chromosome 1, 12X, whole genome shotgun sequence	(TA)6	9631524	12	tttgctttcttGGTGCGTGC	ATTCAGCCACACACCACACA	242	241
281	NC_012007.3 Vitis vinifera cultivar PN40024 chromosome 1, 12X, whole genome shotgun sequence	(TA)6	9631524	12	TGCCCCTGCCTGTGTTTtat	AGAAGAAACACCCCCACACa	261	260
282	NC_012007.3 Vitis vinifera cultivar PN40024 chromosome 1, 12X, whole genome shotgun sequence	(AT)6	9633259	12	tttgctttcttGGTGCGTGC	ATTCAGCCACACACCACACA	242	241
283	NC_012007.3 Vitis vinifera cultivar PN40024 chromosome 1, 12X, whole genome shotgun sequence	(AT)6	9633259	12	TGCCCCTGCCTGTGTTTtat	AGAAGAAACACCCCCACACa	261	260
284	NC_012007.3 Vitis vinifera cultivar PN40024 chromosome 1, 12X, whole genome shotgun sequence	(TA)7	9692736	14	tttgctttcttGGTGCGTGC	ATTCAGCCACACACCACACA	242	241
285	NC_012007.3 Vitis vinifera cultivar PN40024 chromosome 1, 12X, whole genome shotgun sequence	(TA)7	9692736	14	TGCCCCTGCCTGTGTTTtat	AGAAGAAACACCCCCACACa	261	260
286	NC_012007.3 Vitis vinifera cultivar PN40024 chromosome 1, 12X, whole genome shotgun sequence	(AT)11	9701058	22	tttgctttcttGGTGCGTGC	ATTCAGCCACACACCACACA	242	241
287	NC_012007.3 Vitis vinifera cultivar PN40024 chromosome 1, 12X, whole genome shotgun sequence	(AT)11	9701058	22	TGCCCCTGCCTGTGTTTtat	AGAAGAAACACCCCCACACa	261	260
288	NC_012007.3 Vitis vinifera cultivar PN40024 chromosome 1, 12X, whole genome shotgun sequence	(TA)11	9723551	22	tttgctttcttGGTGCGTGC	ATTCAGCCACACACCACACA	242	241
289	NC_012007.3 Vitis vinifera cultivar PN40024 chromosome 1, 12X, whole genome shotgun sequence	(TA)11	9723551	22	TGCCCCTGCCTGTGTTTtat	AGAAGAAACACCCCCACACa	261	260
290	NC_012007.3 Vitis vinifera cultivar PN40024 chromosome 1, 12X, whole genome shotgun sequence	(TA)9	9745608	18	tttgctttcttGGTGCGTGC	ATTCAGCCACACACCACACA	242	241
291	NC_012007.3 Vitis vinifera cultivar PN40024 chromosome 1, 12X, whole genome shotgun sequence	(TA)9	9745608	18	TGCCCCTGCCTGTGTTTtat	AGAAGAAACACCCCCACACa	261	260
292	NC_012007.3 Vitis vinifera cultivar PN40024 chromosome 1, 12X, whole genome shotgun sequence	(AT)7	9748850	14	tttgctttcttGGTGCGTGC	ATTCAGCCACACACCACACA	242	241
293	NC_012007.3 Vitis vinifera cultivar PN40024 chromosome 1, 12X, whole genome shotgun sequence	(AT)7	9748850	14	TGCCCCTGCCTGTGTTTtat	AGAAGAAACACCCCCACACa	261	260
294	NC_012007.3 Vitis vinifera cultivar PN40024 chromosome 1, 12X, whole genome shotgun sequence	(GT)6	10266716	12	GCCAACAACCCGTAAAGACAG	acTCCTCTCACAACTGCAGC	256	252
295	NC_012007.3 Vitis vinifera cultivar PN40024 chromosome 1, 12X, whole genome shotgun sequence	(GT)6	10266716	12	GCCAACAACCCGTAAAGACAG	TCACAACTGCAGCTCTCTCG	249	245
296	NC_012007.3 Vitis vinifera cultivar PN40024 chromosome 1, 12X, whole genome shotgun sequence	(GT)6	10266716	12	GCCAACAACCCGTAAAGACA	acTCCTCTCACAACTGCAGC	256	252
297	NC_012007.3 Vitis vinifera cultivar PN40024 chromosome 1, 12X, whole genome shotgun sequence	(GT)6	10266716	12	TGCCAACAACCCGTAAAGAC	acTCCTCTCACAACTGCAGC	257	253
298	NC_012007.3 Vitis vinifera cultivar PN40024 chromosome 1, 12X, whole genome shotgun sequence	(GT)6	10266716	12	GCCAACAACCCGTAAAGACA	TCACAACTGCAGCTCTCTCG	249	245
299	NC_012007.3 Vitis vinifera cultivar PN40024 chromosome 1, 12X, whole genome shotgun sequence	(AT)11	10268346	22	GCCAACAACCCGTAAAGACAG	acTCCTCTCACAACTGCAGC	256	252
300	NC_012007.3 Vitis vinifera cultivar PN40024 chromosome 1, 12X, whole genome shotgun sequence	(AT)11	10268346	22	GCCAACAACCCGTAAAGACAG	TCACAACTGCAGCTCTCTCG	249	245
301	NC_012007.3 Vitis vinifera cultivar PN40024 chromosome 1, 12X, whole genome shotgun sequence	(AT)11	10268346	22	GCCAACAACCCGTAAAGACA	acTCCTCTCACAACTGCAGC	256	252
302	NC_012007.3 Vitis vinifera cultivar PN40024 chromosome 1, 12X, whole genome shotgun sequence	(AT)11	10268346	22	TGCCAACAACCCGTAAAGAC	acTCCTCTCACAACTGCAGC	257	253
303	NC_012007.3 Vitis vinifera cultivar PN40024 chromosome 1, 12X, whole genome shotgun sequence	(AT)11	10268346	22	GCCAACAACCCGTAAAGACA	TCACAACTGCAGCTCTCTCG	249	245
304	NC_012007.3 Vitis vinifera cultivar PN40024 chromosome 1, 12X, whole genome shotgun sequence	(AT)8	10288987	16	GCCAACAACCCGTAAAGACAG	acTCCTCTCACAACTGCAGC	256	252
305	NC_012007.3 Vitis vinifera cultivar PN40024 chromosome 1, 12X, whole genome shotgun sequence	(AT)8	10288987	16	GCCAACAACCCGTAAAGACAG	TCACAACTGCAGCTCTCTCG	249	245
306	NC_012007.3 Vitis vinifera cultivar PN40024 chromosome 1, 12X, whole genome shotgun sequence	(AT)8	10288987	16	GCCAACAACCCGTAAAGACA	acTCCTCTCACAACTGCAGC	256	252
307	NC_012007.3 Vitis vinifera cultivar PN40024 chromosome 1, 12X, whole genome shotgun sequence	(AT)8	10288987	16	TGCCAACAACCCGTAAAGAC	acTCCTCTCACAACTGCAGC	257	253
308	NC_012007.3 Vitis vinifera cultivar PN40024 chromosome 1, 12X, whole genome shotgun sequence	(AT)8	10288987	16	GCCAACAACCCGTAAAGACA	TCACAACTGCAGCTCTCTCG	249	245
309	NC_012007.3 Vitis vinifera cultivar PN40024 chromosome 1, 12X, whole genome shotgun sequence	(AT)6	10289726	12	GCCAACAACCCGTAAAGACAG	acTCCTCTCACAACTGCAGC	256	252
310	NC_012007.3 Vitis vinifera cultivar PN40024 chromosome 1, 12X, whole genome shotgun sequence	(AT)6	10289726	12	GCCAACAACCCGTAAAGACAG	TCACAACTGCAGCTCTCTCG	249	245
311	NC_012007.3 Vitis vinifera cultivar PN40024 chromosome 1, 12X, whole genome shotgun sequence	(AT)6	10289726	12	GCCAACAACCCGTAAAGACA	acTCCTCTCACAACTGCAGC	256	252
312	NC_012007.3 Vitis vinifera cultivar PN40024 chromosome 1, 12X, whole genome shotgun sequence	(AT)6	10289726	12	TGCCAACAACCCGTAAAGAC	acTCCTCTCACAACTGCAGC	257	253
313	NC_012007.3 Vitis vinifera cultivar PN40024 chromosome 1, 12X, whole genome shotgun sequence	(AT)6	10289726	12	GCCAACAACCCGTAAAGACA	TCACAACTGCAGCTCTCTCG	249	245
314	NC_012007.3 Vitis vinifera cultivar PN40024 chromosome 1, 12X, whole genome shotgun sequence	(TTA)5	10293206	15	GCCAACAACCCGTAAAGACAG	acTCCTCTCACAACTGCAGC	256	252
315	NC_012007.3 Vitis vinifera cultivar PN40024 chromosome 1, 12X, whole genome shotgun sequence	(TTA)5	10293206	15	GCCAACAACCCGTAAAGACAG	TCACAACTGCAGCTCTCTCG	249	245
316	NC_012007.3 Vitis vinifera cultivar PN40024 chromosome 1, 12X, whole genome shotgun sequence	(TTA)5	10293206	15	GCCAACAACCCGTAAAGACA	acTCCTCTCACAACTGCAGC	256	252
317	NC_012007.3 Vitis vinifera cultivar PN40024 chromosome 1, 12X, whole genome shotgun sequence	(TTA)5	10293206	15	TGCCAACAACCCGTAAAGAC	acTCCTCTCACAACTGCAGC	257	253
318	NC_012007.3 Vitis vinifera cultivar PN40024 chromosome 1, 12X, whole genome shotgun sequence	(TTA)5	10293206	15	GCCAACAACCCGTAAAGACA	TCACAACTGCAGCTCTCTCG	249	245
319	NC_012007.3 Vitis vinifera cultivar PN40024 chromosome 1, 12X, whole genome shotgun sequence	(ATT)5	10302946	15	GCCAACAACCCGTAAAGACAG	acTCCTCTCACAACTGCAGC	256	252
320	NC_012007.3 Vitis vinifera cultivar PN40024 chromosome 1, 12X, whole genome shotgun sequence	(ATT)5	10302946	15	GCCAACAACCCGTAAAGACAG	TCACAACTGCAGCTCTCTCG	249	245
321	NC_012007.3 Vitis vinifera cultivar PN40024 chromosome 1, 12X, whole genome shotgun sequence	(ATT)5	10302946	15	GCCAACAACCCGTAAAGACA	acTCCTCTCACAACTGCAGC	256	252
322	NC_012007.3 Vitis vinifera cultivar PN40024 chromosome 1, 12X, whole genome shotgun sequence	(ATT)5	10302946	15	TGCCAACAACCCGTAAAGAC	acTCCTCTCACAACTGCAGC	257	253
323	NC_012007.3 Vitis vinifera cultivar PN40024 chromosome 1, 12X, whole genome shotgun sequence	(ATT)5	10302946	15	GCCAACAACCCGTAAAGACA	TCACAACTGCAGCTCTCTCG	249	245
324	NC_012007.3 Vitis vinifera cultivar PN40024 chromosome 1, 12X, whole genome shotgun sequence	(AT)12	10327915	24	GCCAACAACCCGTAAAGACAG	acTCCTCTCACAACTGCAGC	256	252
325	NC_012007.3 Vitis vinifera cultivar PN40024 chromosome 1, 12X, whole genome shotgun sequence	(AT)12	10327915	24	GCCAACAACCCGTAAAGACAG	TCACAACTGCAGCTCTCTCG	249	245
326	NC_012007.3 Vitis vinifera cultivar PN40024 chromosome 1, 12X, whole genome shotgun sequence	(AT)12	10327915	24	GCCAACAACCCGTAAAGACA	acTCCTCTCACAACTGCAGC	256	252
327	NC_012007.3 Vitis vinifera cultivar PN40024 chromosome 1, 12X, whole genome shotgun sequence	(AT)12	10327915	24	TGCCAACAACCCGTAAAGAC	acTCCTCTCACAACTGCAGC	257	253
328	NC_012007.3 Vitis vinifera cultivar PN40024 chromosome 1, 12X, whole genome shotgun sequence	(AT)12	10327915	24	GCCAACAACCCGTAAAGACA	TCACAACTGCAGCTCTCTCG	249	245
329	NC_012007.3 Vitis vinifera cultivar PN40024 chromosome 1, 12X, whole genome shotgun sequence	(TAA)5	10339893	15	GCCAACAACCCGTAAAGACAG	acTCCTCTCACAACTGCAGC	256	252
330	NC_012007.3 Vitis vinifera cultivar PN40024 chromosome 1, 12X, whole genome shotgun sequence	(TAA)5	10339893	15	GCCAACAACCCGTAAAGACAG	TCACAACTGCAGCTCTCTCG	249	245
331	NC_012007.3 Vitis vinifera cultivar PN40024 chromosome 1, 12X, whole genome shotgun sequence	(TAA)5	10339893	15	GCCAACAACCCGTAAAGACA	acTCCTCTCACAACTGCAGC	256	252
332	NC_012007.3 Vitis vinifera cultivar PN40024 chromosome 1, 12X, whole genome shotgun sequence	(TAA)5	10339893	15	TGCCAACAACCCGTAAAGAC	acTCCTCTCACAACTGCAGC	257	253
333	NC_012007.3 Vitis vinifera cultivar PN40024 chromosome 1, 12X, whole genome shotgun sequence	(TAA)5	10339893	15	GCCAACAACCCGTAAAGACA	TCACAACTGCAGCTCTCTCG	249	245
334	NC_012007.3 Vitis vinifera cultivar PN40024 chromosome 1, 12X, whole genome shotgun sequence	(AT)7	10364204	14	GCCAACAACCCGTAAAGACAG	acTCCTCTCACAACTGCAGC	256	252
335	NC_012007.3 Vitis vinifera cultivar PN40024 chromosome 1, 12X, whole genome shotgun sequence	(AT)7	10364204	14	GCCAACAACCCGTAAAGACAG	TCACAACTGCAGCTCTCTCG	249	245
336	NC_012007.3 Vitis vinifera cultivar PN40024 chromosome 1, 12X, whole genome shotgun sequence	(AT)7	10364204	14	GCCAACAACCCGTAAAGACA	acTCCTCTCACAACTGCAGC	256	252
337	NC_012007.3 Vitis vinifera cultivar PN40024 chromosome 1, 12X, whole genome shotgun sequence	(AT)7	10364204	14	TGCCAACAACCCGTAAAGAC	acTCCTCTCACAACTGCAGC	257	253
338	NC_012007.3 Vitis vinifera cultivar PN40024 chromosome 1, 12X, whole genome shotgun sequence	(AT)7	10364204	14	GCCAACAACCCGTAAAGACA	TCACAACTGCAGCTCTCTCG	249	245
339	NC_012007.3 Vitis vinifera cultivar PN40024 chromosome 1, 12X, whole genome shotgun sequence	(AT)6	10368596	12	GCCAACAACCCGTAAAGACAG	acTCCTCTCACAACTGCAGC	256	252
340	NC_012007.3 Vitis vinifera cultivar PN40024 chromosome 1, 12X, whole genome shotgun sequence	(AT)6	10368596	12	GCCAACAACCCGTAAAGACAG	TCACAACTGCAGCTCTCTCG	249	245
341	NC_012007.3 Vitis vinifera cultivar PN40024 chromosome 1, 12X, whole genome shotgun sequence	(AT)6	10368596	12	GCCAACAACCCGTAAAGACA	acTCCTCTCACAACTGCAGC	256	252
342	NC_012007.3 Vitis vinifera cultivar PN40024 chromosome 1, 12X, whole genome shotgun sequence	(AT)6	10368596	12	TGCCAACAACCCGTAAAGAC	acTCCTCTCACAACTGCAGC	257	253
343	NC_012007.3 Vitis vinifera cultivar PN40024 chromosome 1, 12X, whole genome shotgun sequence	(AT)6	10368596	12	GCCAACAACCCGTAAAGACA	TCACAACTGCAGCTCTCTCG	249	245
344	NC_012007.3 Vitis vinifera cultivar PN40024 chromosome 1, 12X, whole genome shotgun sequence	(TA)10	10378208	20	GCCAACAACCCGTAAAGACAG	acTCCTCTCACAACTGCAGC	256	252
345	NC_012007.3 Vitis vinifera cultivar PN40024 chromosome 1, 12X, whole genome shotgun sequence	(TA)10	10378208	20	GCCAACAACCCGTAAAGACAG	TCACAACTGCAGCTCTCTCG	249	245
346	NC_012007.3 Vitis vinifera cultivar PN40024 chromosome 1, 12X, whole genome shotgun sequence	(TA)10	10378208	20	GCCAACAACCCGTAAAGACA	acTCCTCTCACAACTGCAGC	256	252
347	NC_012007.3 Vitis vinifera cultivar PN40024 chromosome 1, 12X, whole genome shotgun sequence	(TA)10	10378208	20	TGCCAACAACCCGTAAAGAC	acTCCTCTCACAACTGCAGC	257	253
348	NC_012007.3 Vitis vinifera cultivar PN40024 chromosome 1, 12X, whole genome shotgun sequence	(TA)10	10378208	20	GCCAACAACCCGTAAAGACA	TCACAACTGCAGCTCTCTCG	249	245
349	NC_012007.3 Vitis vinifera cultivar PN40024 chromosome 1, 12X, whole genome shotgun sequence	(AT)11	10390653	22	GCCAACAACCCGTAAAGACAG	acTCCTCTCACAACTGCAGC	256	252
350	NC_012007.3 Vitis vinifera cultivar PN40024 chromosome 1, 12X, whole genome shotgun sequence	(AT)11	10390653	22	GCCAACAACCCGTAAAGACAG	TCACAACTGCAGCTCTCTCG	249	245
351	NC_012007.3 Vitis vinifera cultivar PN40024 chromosome 1, 12X, whole genome shotgun sequence	(AT)11	10390653	22	GCCAACAACCCGTAAAGACA	acTCCTCTCACAACTGCAGC	256	252
352	NC_012007.3 Vitis vinifera cultivar PN40024 chromosome 1, 12X, whole genome shotgun sequence	(AT)11	10390653	22	TGCCAACAACCCGTAAAGAC	acTCCTCTCACAACTGCAGC	257	253
353	NC_012007.3 Vitis vinifera cultivar PN40024 chromosome 1, 12X, whole genome shotgun sequence	(AT)11	10390653	22	GCCAACAACCCGTAAAGACA	TCACAACTGCAGCTCTCTCG	249	245
354	NC_012007.3 Vitis vinifera cultivar PN40024 chromosome 1, 12X, whole genome shotgun sequence	(ATA)5	10431712	15	GCCAACAACCCGTAAAGACAG	acTCCTCTCACAACTGCAGC	256	252
355	NC_012007.3 Vitis vinifera cultivar PN40024 chromosome 1, 12X, whole genome shotgun sequence	(ATA)5	10431712	15	GCCAACAACCCGTAAAGACAG	TCACAACTGCAGCTCTCTCG	249	245
356	NC_012007.3 Vitis vinifera cultivar PN40024 chromosome 1, 12X, whole genome shotgun sequence	(ATA)5	10431712	15	GCCAACAACCCGTAAAGACA	acTCCTCTCACAACTGCAGC	256	252
357	NC_012007.3 Vitis vinifera cultivar PN40024 chromosome 1, 12X, whole genome shotgun sequence	(ATA)5	10431712	15	TGCCAACAACCCGTAAAGAC	acTCCTCTCACAACTGCAGC	257	253
358	NC_012007.3 Vitis vinifera cultivar PN40024 chromosome 1, 12X, whole genome shotgun sequence	(ATA)5	10431712	15	GCCAACAACCCGTAAAGACA	TCACAACTGCAGCTCTCTCG	249	245
359	NC_012007.3 Vitis vinifera cultivar PN40024 chromosome 1, 12X, whole genome shotgun sequence	(AT)7	10435584	14	GCCAACAACCCGTAAAGACAG	acTCCTCTCACAACTGCAGC	256	252
360	NC_012007.3 Vitis vinifera cultivar PN40024 chromosome 1, 12X, whole genome shotgun sequence	(AT)7	10435584	14	GCCAACAACCCGTAAAGACAG	TCACAACTGCAGCTCTCTCG	249	245
361	NC_012007.3 Vitis vinifera cultivar PN40024 chromosome 1, 12X, whole genome shotgun sequence	(AT)7	10435584	14	GCCAACAACCCGTAAAGACA	acTCCTCTCACAACTGCAGC	256	252
362	NC_012007.3 Vitis vinifera cultivar PN40024 chromosome 1, 12X, whole genome shotgun sequence	(AT)7	10435584	14	TGCCAACAACCCGTAAAGAC	acTCCTCTCACAACTGCAGC	257	253
363	NC_012007.3 Vitis vinifera cultivar PN40024 chromosome 1, 12X, whole genome shotgun sequence	(AT)7	10435584	14	GCCAACAACCCGTAAAGACA	TCACAACTGCAGCTCTCTCG	249	245
364	NC_012007.3 Vitis vinifera cultivar PN40024 chromosome 1, 12X, whole genome shotgun sequence	(AT)11	10447582	22	GCCAACAACCCGTAAAGACAG	acTCCTCTCACAACTGCAGC	256	252
365	NC_012007.3 Vitis vinifera cultivar PN40024 chromosome 1, 12X, whole genome shotgun sequence	(AT)11	10447582	22	GCCAACAACCCGTAAAGACAG	TCACAACTGCAGCTCTCTCG	249	245
366	NC_012007.3 Vitis vinifera cultivar PN40024 chromosome 1, 12X, whole genome shotgun sequence	(AT)11	10447582	22	GCCAACAACCCGTAAAGACA	acTCCTCTCACAACTGCAGC	256	252
367	NC_012007.3 Vitis vinifera cultivar PN40024 chromosome 1, 12X, whole genome shotgun sequence	(AT)11	10447582	22	TGCCAACAACCCGTAAAGAC	acTCCTCTCACAACTGCAGC	257	253
368	NC_012007.3 Vitis vinifera cultivar PN40024 chromosome 1, 12X, whole genome shotgun sequence	(AT)11	10447582	22	GCCAACAACCCGTAAAGACA	TCACAACTGCAGCTCTCTCG	249	245
369	NC_012007.3 Vitis vinifera cultivar PN40024 chromosome 1, 12X, whole genome shotgun sequence	(ATT)5	10456496	15	GCCAACAACCCGTAAAGACAG	acTCCTCTCACAACTGCAGC	256	252
370	NC_012007.3 Vitis vinifera cultivar PN40024 chromosome 1, 12X, whole genome shotgun sequence	(ATT)5	10456496	15	GCCAACAACCCGTAAAGACAG	TCACAACTGCAGCTCTCTCG	249	245
371	NC_012007.3 Vitis vinifera cultivar PN40024 chromosome 1, 12X, whole genome shotgun sequence	(ATT)5	10456496	15	GCCAACAACCCGTAAAGACA	acTCCTCTCACAACTGCAGC	256	252
372	NC_012007.3 Vitis vinifera cultivar PN40024 chromosome 1, 12X, whole genome shotgun sequence	(ATT)5	10456496	15	TGCCAACAACCCGTAAAGAC	acTCCTCTCACAACTGCAGC	257	253
373	NC_012007.3 Vitis vinifera cultivar PN40024 chromosome 1, 12X, whole genome shotgun sequence	(ATT)5	10456496	15	GCCAACAACCCGTAAAGACA	TCACAACTGCAGCTCTCTCG	249	245
374	NC_012007.3 Vitis vinifera cultivar PN40024 chromosome 1, 12X, whole genome shotgun sequence	(TA)6	10470164	12	GCCAACAACCCGTAAAGACAG	acTCCTCTCACAACTGCAGC	256	252
375	NC_012007.3 Vitis vinifera cultivar PN40024 chromosome 1, 12X, whole genome shotgun sequence	(TA)6	10470164	12	GCCAACAACCCGTAAAGACAG	TCACAACTGCAGCTCTCTCG	249	245
376	NC_012007.3 Vitis vinifera cultivar PN40024 chromosome 1, 12X, whole genome shotgun sequence	(TA)6	10470164	12	GCCAACAACCCGTAAAGACA	acTCCTCTCACAACTGCAGC	256	252
377	NC_012007.3 Vitis vinifera cultivar PN40024 chromosome 1, 12X, whole genome shotgun sequence	(TA)6	10470164	12	TGCCAACAACCCGTAAAGAC	acTCCTCTCACAACTGCAGC	257	253
378	NC_012007.3 Vitis vinifera cultivar PN40024 chromosome 1, 12X, whole genome shotgun sequence	(TA)6	10470164	12	GCCAACAACCCGTAAAGACA	TCACAACTGCAGCTCTCTCG	249	245
379	NC_012007.3 Vitis vinifera cultivar PN40024 chromosome 1, 12X, whole genome shotgun sequence	(AAAT)5	10473241	20	GCCAACAACCCGTAAAGACAG	acTCCTCTCACAACTGCAGC	256	252
380	NC_012007.3 Vitis vinifera cultivar PN40024 chromosome 1, 12X, whole genome shotgun sequence	(AAAT)5	10473241	20	GCCAACAACCCGTAAAGACAG	TCACAACTGCAGCTCTCTCG	249	245
381	NC_012007.3 Vitis vinifera cultivar PN40024 chromosome 1, 12X, whole genome shotgun sequence	(AAAT)5	10473241	20	GCCAACAACCCGTAAAGACA	acTCCTCTCACAACTGCAGC	256	252
382	NC_012007.3 Vitis vinifera cultivar PN40024 chromosome 1, 12X, whole genome shotgun sequence	(AAAT)5	10473241	20	TGCCAACAACCCGTAAAGAC	acTCCTCTCACAACTGCAGC	257	253
383	NC_012007.3 Vitis vinifera cultivar PN40024 chromosome 1, 12X, whole genome shotgun sequence	(AAAT)5	10473241	20	GCCAACAACCCGTAAAGACA	TCACAACTGCAGCTCTCTCG	249	245
384	NC_012007.3 Vitis vinifera cultivar PN40024 chromosome 1, 12X, whole genome shotgun sequence	(TA)8	10496575	16	GCCAACAACCCGTAAAGACAG	acTCCTCTCACAACTGCAGC	256	252
385	NC_012007.3 Vitis vinifera cultivar PN40024 chromosome 1, 12X, whole genome shotgun sequence	(TA)8	10496575	16	GCCAACAACCCGTAAAGACAG	TCACAACTGCAGCTCTCTCG	249	245
386	NC_012007.3 Vitis vinifera cultivar PN40024 chromosome 1, 12X, whole genome shotgun sequence	(TA)8	10496575	16	GCCAACAACCCGTAAAGACA	acTCCTCTCACAACTGCAGC	256	252
387	NC_012007.3 Vitis vinifera cultivar PN40024 chromosome 1, 12X, whole genome shotgun sequence	(TA)8	10496575	16	TGCCAACAACCCGTAAAGAC	acTCCTCTCACAACTGCAGC	257	253
388	NC_012007.3 Vitis vinifera cultivar PN40024 chromosome 1, 12X, whole genome shotgun sequence	(TA)8	10496575	16	GCCAACAACCCGTAAAGACA	TCACAACTGCAGCTCTCTCG	249	245
389	NC_012007.3 Vitis vinifera cultivar PN40024 chromosome 1, 12X, whole genome shotgun sequence	(AATA)5	10497424	20	GCCAACAACCCGTAAAGACAG	acTCCTCTCACAACTGCAGC	256	252
390	NC_012007.3 Vitis vinifera cultivar PN40024 chromosome 1, 12X, whole genome shotgun sequence	(AATA)5	10497424	20	GCCAACAACCCGTAAAGACAG	TCACAACTGCAGCTCTCTCG	249	245
391	NC_012007.3 Vitis vinifera cultivar PN40024 chromosome 1, 12X, whole genome shotgun sequence	(AATA)5	10497424	20	GCCAACAACCCGTAAAGACA	acTCCTCTCACAACTGCAGC	256	252
392	NC_012007.3 Vitis vinifera cultivar PN40024 chromosome 1, 12X, whole genome shotgun sequence	(AATA)5	10497424	20	TGCCAACAACCCGTAAAGAC	acTCCTCTCACAACTGCAGC	257	253
393	NC_012007.3 Vitis vinifera cultivar PN40024 chromosome 1, 12X, whole genome shotgun sequence	(AATA)5	10497424	20	GCCAACAACCCGTAAAGACA	TCACAACTGCAGCTCTCTCG	249	245
394	NC_012007.3 Vitis vinifera cultivar PN40024 chromosome 1, 12X, whole genome shotgun sequence	(AT)11	10502788	22	GCCAACAACCCGTAAAGACAG	acTCCTCTCACAACTGCAGC	256	252
395	NC_012007.3 Vitis vinifera cultivar PN40024 chromosome 1, 12X, whole genome shotgun sequence	(AT)11	10502788	22	GCCAACAACCCGTAAAGACAG	TCACAACTGCAGCTCTCTCG	249	245
396	NC_012007.3 Vitis vinifera cultivar PN40024 chromosome 1, 12X, whole genome shotgun sequence	(AT)11	10502788	22	GCCAACAACCCGTAAAGACA	acTCCTCTCACAACTGCAGC	256	252
397	NC_012007.3 Vitis vinifera cultivar PN40024 chromosome 1, 12X, whole genome shotgun sequence	(AT)11	10502788	22	TGCCAACAACCCGTAAAGAC	acTCCTCTCACAACTGCAGC	257	253
398	NC_012007.3 Vitis vinifera cultivar PN40024 chromosome 1, 12X, whole genome shotgun sequence	(AT)11	10502788	22	GCCAACAACCCGTAAAGACA	TCACAACTGCAGCTCTCTCG	249	245
399	NC_012007.3 Vitis vinifera cultivar PN40024 chromosome 1, 12X, whole genome shotgun sequence	(TA)9	10507656	18	GCCAACAACCCGTAAAGACAG	acTCCTCTCACAACTGCAGC	256	252
400	NC_012007.3 Vitis vinifera cultivar PN40024 chromosome 1, 12X, whole genome shotgun sequence	(TA)9	10507656	18	GCCAACAACCCGTAAAGACAG	TCACAACTGCAGCTCTCTCG	249	245
401	NC_012007.3 Vitis vinifera cultivar PN40024 chromosome 1, 12X, whole genome shotgun sequence	(TA)9	10507656	18	GCCAACAACCCGTAAAGACA	acTCCTCTCACAACTGCAGC	256	252
402	NC_012007.3 Vitis vinifera cultivar PN40024 chromosome 1, 12X, whole genome shotgun sequence	(TA)9	10507656	18	TGCCAACAACCCGTAAAGAC	acTCCTCTCACAACTGCAGC	257	253
403	NC_012007.3 Vitis vinifera cultivar PN40024 chromosome 1, 12X, whole genome shotgun sequence	(TA)9	10507656	18	GCCAACAACCCGTAAAGACA	TCACAACTGCAGCTCTCTCG	249	245
404	NC_012007.3 Vitis vinifera cultivar PN40024 chromosome 1, 12X, whole genome shotgun sequence	(TAAA)5	10510297	20	GCCAACAACCCGTAAAGACAG	acTCCTCTCACAACTGCAGC	256	252
405	NC_012007.3 Vitis vinifera cultivar PN40024 chromosome 1, 12X, whole genome shotgun sequence	(TAAA)5	10510297	20	GCCAACAACCCGTAAAGACAG	TCACAACTGCAGCTCTCTCG	249	245
406	NC_012007.3 Vitis vinifera cultivar PN40024 chromosome 1, 12X, whole genome shotgun sequence	(TAAA)5	10510297	20	GCCAACAACCCGTAAAGACA	acTCCTCTCACAACTGCAGC	256	252
407	NC_012007.3 Vitis vinifera cultivar PN40024 chromosome 1, 12X, whole genome shotgun sequence	(TAAA)5	10510297	20	TGCCAACAACCCGTAAAGAC	acTCCTCTCACAACTGCAGC	257	253
408	NC_012007.3 Vitis vinifera cultivar PN40024 chromosome 1, 12X, whole genome shotgun sequence	(TAAA)5	10510297	20	GCCAACAACCCGTAAAGACA	TCACAACTGCAGCTCTCTCG	249	245
409	NC_012007.3 Vitis vinifera cultivar PN40024 chromosome 1, 12X, whole genome shotgun sequence	(ATT)5	10523916	15	GCCAACAACCCGTAAAGACAG	acTCCTCTCACAACTGCAGC	256	252
410	NC_012007.3 Vitis vinifera cultivar PN40024 chromosome 1, 12X, whole genome shotgun sequence	(ATT)5	10523916	15	GCCAACAACCCGTAAAGACAG	TCACAACTGCAGCTCTCTCG	249	245
411	NC_012007.3 Vitis vinifera cultivar PN40024 chromosome 1, 12X, whole genome shotgun sequence	(ATT)5	10523916	15	GCCAACAACCCGTAAAGACA	acTCCTCTCACAACTGCAGC	256	252
412	NC_012007.3 Vitis vinifera cultivar PN40024 chromosome 1, 12X, whole genome shotgun sequence	(ATT)5	10523916	15	TGCCAACAACCCGTAAAGAC	acTCCTCTCACAACTGCAGC	257	253
413	NC_012007.3 Vitis vinifera cultivar PN40024 chromosome 1, 12X, whole genome shotgun sequence	(ATT)5	10523916	15	GCCAACAACCCGTAAAGACA	TCACAACTGCAGCTCTCTCG	249	245
414	NC_012007.3 Vitis vinifera cultivar PN40024 chromosome 1, 12X, whole genome shotgun sequence	(AT)8	10524091	16	GCCAACAACCCGTAAAGACAG	acTCCTCTCACAACTGCAGC	256	252
415	NC_012007.3 Vitis vinifera cultivar PN40024 chromosome 1, 12X, whole genome shotgun sequence	(AT)8	10524091	16	GCCAACAACCCGTAAAGACAG	TCACAACTGCAGCTCTCTCG	249	245
416	NC_012007.3 Vitis vinifera cultivar PN40024 chromosome 1, 12X, whole genome shotgun sequence	(AT)8	10524091	16	GCCAACAACCCGTAAAGACA	acTCCTCTCACAACTGCAGC	256	252
417	NC_012007.3 Vitis vinifera cultivar PN40024 chromosome 1, 12X, whole genome shotgun sequence	(AT)8	10524091	16	TGCCAACAACCCGTAAAGAC	acTCCTCTCACAACTGCAGC	257	253
418	NC_012007.3 Vitis vinifera cultivar PN40024 chromosome 1, 12X, whole genome shotgun sequence	(AT)8	10524091	16	GCCAACAACCCGTAAAGACA	TCACAACTGCAGCTCTCTCG	249	245
419	NC_012007.3 Vitis vinifera cultivar PN40024 chromosome 1, 12X, whole genome shotgun sequence	(AAT)5	10552816	15	GCCAACAACCCGTAAAGACAG	acTCCTCTCACAACTGCAGC	256	252
420	NC_012007.3 Vitis vinifera cultivar PN40024 chromosome 1, 12X, whole genome shotgun sequence	(AAT)5	10552816	15	GCCAACAACCCGTAAAGACAG	TCACAACTGCAGCTCTCTCG	249	245
421	NC_012007.3 Vitis vinifera cultivar PN40024 chromosome 1, 12X, whole genome shotgun sequence	(AAT)5	10552816	15	GCCAACAACCCGTAAAGACA	acTCCTCTCACAACTGCAGC	256	252
422	NC_012007.3 Vitis vinifera cultivar PN40024 chromosome 1, 12X, whole genome shotgun sequence	(AAT)5	10552816	15	TGCCAACAACCCGTAAAGAC	acTCCTCTCACAACTGCAGC	257	253
423	NC_012007.3 Vitis vinifera cultivar PN40024 chromosome 1, 12X, whole genome shotgun sequence	(AAT)5	10552816	15	GCCAACAACCCGTAAAGACA	TCACAACTGCAGCTCTCTCG	249	245
424	NC_012007.3 Vitis vinifera cultivar PN40024 chromosome 1, 12X, whole genome shotgun sequence	(TA)9	10581537	18	GCCAACAACCCGTAAAGACAG	acTCCTCTCACAACTGCAGC	256	252
425	NC_012007.3 Vitis vinifera cultivar PN40024 chromosome 1, 12X, whole genome shotgun sequence	(TA)9	10581537	18	GCCAACAACCCGTAAAGACAG	TCACAACTGCAGCTCTCTCG	249	245
426	NC_012007.3 Vitis vinifera cultivar PN40024 chromosome 1, 12X, whole genome shotgun sequence	(TA)9	10581537	18	GCCAACAACCCGTAAAGACA	acTCCTCTCACAACTGCAGC	256	252
427	NC_012007.3 Vitis vinifera cultivar PN40024 chromosome 1, 12X, whole genome shotgun sequence	(TA)9	10581537	18	TGCCAACAACCCGTAAAGAC	acTCCTCTCACAACTGCAGC	257	253
428	NC_012007.3 Vitis vinifera cultivar PN40024 chromosome 1, 12X, whole genome shotgun sequence	(TA)9	10581537	18	GCCAACAACCCGTAAAGACA	TCACAACTGCAGCTCTCTCG	249	245
429	NC_012007.3 Vitis vinifera cultivar PN40024 chromosome 1, 12X, whole genome shotgun sequence	(AT)6	10595219	12	GCCAACAACCCGTAAAGACAG	acTCCTCTCACAACTGCAGC	256	252
430	NC_012007.3 Vitis vinifera cultivar PN40024 chromosome 1, 12X, whole genome shotgun sequence	(AT)6	10595219	12	GCCAACAACCCGTAAAGACAG	TCACAACTGCAGCTCTCTCG	249	245
431	NC_012007.3 Vitis vinifera cultivar PN40024 chromosome 1, 12X, whole genome shotgun sequence	(AT)6	10595219	12	GCCAACAACCCGTAAAGACA	acTCCTCTCACAACTGCAGC	256	252
432	NC_012007.3 Vitis vinifera cultivar PN40024 chromosome 1, 12X, whole genome shotgun sequence	(AT)6	10595219	12	TGCCAACAACCCGTAAAGAC	acTCCTCTCACAACTGCAGC	257	253
433	NC_012007.3 Vitis vinifera cultivar PN40024 chromosome 1, 12X, whole genome shotgun sequence	(AT)6	10595219	12	GCCAACAACCCGTAAAGACA	TCACAACTGCAGCTCTCTCG	249	245
434	NC_012007.3 Vitis vinifera cultivar PN40024 chromosome 1, 12X, whole genome shotgun sequence	(AT)6	10611095	12	GCCAACAACCCGTAAAGACAG	acTCCTCTCACAACTGCAGC	256	252
435	NC_012007.3 Vitis vinifera cultivar PN40024 chromosome 1, 12X, whole genome shotgun sequence	(AT)6	10611095	12	GCCAACAACCCGTAAAGACAG	TCACAACTGCAGCTCTCTCG	249	245
436	NC_012007.3 Vitis vinifera cultivar PN40024 chromosome 1, 12X, whole genome shotgun sequence	(AT)6	10611095	12	GCCAACAACCCGTAAAGACA	acTCCTCTCACAACTGCAGC	256	252
437	NC_012007.3 Vitis vinifera cultivar PN40024 chromosome 1, 12X, whole genome shotgun sequence	(AT)6	10611095	12	TGCCAACAACCCGTAAAGAC	acTCCTCTCACAACTGCAGC	257	253
438	NC_012007.3 Vitis vinifera cultivar PN40024 chromosome 1, 12X, whole genome shotgun sequence	(AT)6	10611095	12	GCCAACAACCCGTAAAGACA	TCACAACTGCAGCTCTCTCG	249	245
439	NC_012007.3 Vitis vinifera cultivar PN40024 chromosome 1, 12X, whole genome shotgun sequence	(AATT)5	10618929	20	GCCAACAACCCGTAAAGACAG	acTCCTCTCACAACTGCAGC	256	252
440	NC_012007.3 Vitis vinifera cultivar PN40024 chromosome 1, 12X, whole genome shotgun sequence	(AATT)5	10618929	20	GCCAACAACCCGTAAAGACAG	TCACAACTGCAGCTCTCTCG	249	245
441	NC_012007.3 Vitis vinifera cultivar PN40024 chromosome 1, 12X, whole genome shotgun sequence	(AATT)5	10618929	20	GCCAACAACCCGTAAAGACA	acTCCTCTCACAACTGCAGC	256	252
442	NC_012007.3 Vitis vinifera cultivar PN40024 chromosome 1, 12X, whole genome shotgun sequence	(AATT)5	10618929	20	TGCCAACAACCCGTAAAGAC	acTCCTCTCACAACTGCAGC	257	253
443	NC_012007.3 Vitis vinifera cultivar PN40024 chromosome 1, 12X, whole genome shotgun sequence	(AATT)5	10618929	20	GCCAACAACCCGTAAAGACA	TCACAACTGCAGCTCTCTCG	249	245
444	NC_012007.3 Vitis vinifera cultivar PN40024 chromosome 1, 12X, whole genome shotgun sequence	(TAT)5	10642308	15	GCCAACAACCCGTAAAGACAG	acTCCTCTCACAACTGCAGC	256	252
445	NC_012007.3 Vitis vinifera cultivar PN40024 chromosome 1, 12X, whole genome shotgun sequence	(TAT)5	10642308	15	GCCAACAACCCGTAAAGACAG	TCACAACTGCAGCTCTCTCG	249	245
446	NC_012007.3 Vitis vinifera cultivar PN40024 chromosome 1, 12X, whole genome shotgun sequence	(TAT)5	10642308	15	GCCAACAACCCGTAAAGACA	acTCCTCTCACAACTGCAGC	256	252
447	NC_012007.3 Vitis vinifera cultivar PN40024 chromosome 1, 12X, whole genome shotgun sequence	(TAT)5	10642308	15	TGCCAACAACCCGTAAAGAC	acTCCTCTCACAACTGCAGC	257	253
448	NC_012007.3 Vitis vinifera cultivar PN40024 chromosome 1, 12X, whole genome shotgun sequence	(TAT)5	10642308	15	GCCAACAACCCGTAAAGACA	TCACAACTGCAGCTCTCTCG	249	245
449	NC_012007.3 Vitis vinifera cultivar PN40024 chromosome 1, 12X, whole genome shotgun sequence	(AAT)5	10644697	15	GCCAACAACCCGTAAAGACAG	acTCCTCTCACAACTGCAGC	256	252
450	NC_012007.3 Vitis vinifera cultivar PN40024 chromosome 1, 12X, whole genome shotgun sequence	(AAT)5	10644697	15	GCCAACAACCCGTAAAGACAG	TCACAACTGCAGCTCTCTCG	249	245
451	NC_012007.3 Vitis vinifera cultivar PN40024 chromosome 1, 12X, whole genome shotgun sequence	(AAT)5	10644697	15	GCCAACAACCCGTAAAGACA	acTCCTCTCACAACTGCAGC	256	252
452	NC_012007.3 Vitis vinifera cultivar PN40024 chromosome 1, 12X, whole genome shotgun sequence	(AAT)5	10644697	15	TGCCAACAACCCGTAAAGAC	acTCCTCTCACAACTGCAGC	257	253
453	NC_012007.3 Vitis vinifera cultivar PN40024 chromosome 1, 12X, whole genome shotgun sequence	(AAT)5	10644697	15	GCCAACAACCCGTAAAGACA	TCACAACTGCAGCTCTCTCG	249	245
454	NC_012007.3 Vitis vinifera cultivar PN40024 chromosome 1, 12X, whole genome shotgun sequence	(TA)6	10648883	12	GCCAACAACCCGTAAAGACAG	acTCCTCTCACAACTGCAGC	256	252
455	NC_012007.3 Vitis vinifera cultivar PN40024 chromosome 1, 12X, whole genome shotgun sequence	(TA)6	10648883	12	GCCAACAACCCGTAAAGACAG	TCACAACTGCAGCTCTCTCG	249	245
456	NC_012007.3 Vitis vinifera cultivar PN40024 chromosome 1, 12X, whole genome shotgun sequence	(TA)6	10648883	12	GCCAACAACCCGTAAAGACA	acTCCTCTCACAACTGCAGC	256	252
457	NC_012007.3 Vitis vinifera cultivar PN40024 chromosome 1, 12X, whole genome shotgun sequence	(TA)6	10648883	12	TGCCAACAACCCGTAAAGAC	acTCCTCTCACAACTGCAGC	257	253
458	NC_012007.3 Vitis vinifera cultivar PN40024 chromosome 1, 12X, whole genome shotgun sequence	(TA)6	10648883	12	GCCAACAACCCGTAAAGACA	TCACAACTGCAGCTCTCTCG	249	245
459	NC_012007.3 Vitis vinifera cultivar PN40024 chromosome 1, 12X, whole genome shotgun sequence	(ATT)5	10665974	15	GCCAACAACCCGTAAAGACAG	acTCCTCTCACAACTGCAGC	256	252
460	NC_012007.3 Vitis vinifera cultivar PN40024 chromosome 1, 12X, whole genome shotgun sequence	(ATT)5	10665974	15	GCCAACAACCCGTAAAGACAG	TCACAACTGCAGCTCTCTCG	249	245
461	NC_012007.3 Vitis vinifera cultivar PN40024 chromosome 1, 12X, whole genome shotgun sequence	(ATT)5	10665974	15	GCCAACAACCCGTAAAGACA	acTCCTCTCACAACTGCAGC	256	252
462	NC_012007.3 Vitis vinifera cultivar PN40024 chromosome 1, 12X, whole genome shotgun sequence	(ATT)5	10665974	15	TGCCAACAACCCGTAAAGAC	acTCCTCTCACAACTGCAGC	257	253
463	NC_012007.3 Vitis vinifera cultivar PN40024 chromosome 1, 12X, whole genome shotgun sequence	(ATT)5	10665974	15	GCCAACAACCCGTAAAGACA	TCACAACTGCAGCTCTCTCG	249	245
464	NC_012007.3 Vitis vinifera cultivar PN40024 chromosome 1, 12X, whole genome shotgun sequence	(TAA)6	10669807	18	GCCAACAACCCGTAAAGACAG	acTCCTCTCACAACTGCAGC	256	252
465	NC_012007.3 Vitis vinifera cultivar PN40024 chromosome 1, 12X, whole genome shotgun sequence	(TAA)6	10669807	18	GCCAACAACCCGTAAAGACAG	TCACAACTGCAGCTCTCTCG	249	245
466	NC_012007.3 Vitis vinifera cultivar PN40024 chromosome 1, 12X, whole genome shotgun sequence	(TAA)6	10669807	18	GCCAACAACCCGTAAAGACA	acTCCTCTCACAACTGCAGC	256	252
467	NC_012007.3 Vitis vinifera cultivar PN40024 chromosome 1, 12X, whole genome shotgun sequence	(TAA)6	10669807	18	TGCCAACAACCCGTAAAGAC	acTCCTCTCACAACTGCAGC	257	253
468	NC_012007.3 Vitis vinifera cultivar PN40024 chromosome 1, 12X, whole genome shotgun sequence	(TAA)6	10669807	18	GCCAACAACCCGTAAAGACA	TCACAACTGCAGCTCTCTCG	249	245
469	NC_012007.3 Vitis vinifera cultivar PN40024 chromosome 1, 12X, whole genome shotgun sequence	(AG)6	10672053	12	GCCAACAACCCGTAAAGACAG	acTCCTCTCACAACTGCAGC	256	252
470	NC_012007.3 Vitis vinifera cultivar PN40024 chromosome 1, 12X, whole genome shotgun sequence	(AG)6	10672053	12	GCCAACAACCCGTAAAGACAG	TCACAACTGCAGCTCTCTCG	249	245
471	NC_012007.3 Vitis vinifera cultivar PN40024 chromosome 1, 12X, whole genome shotgun sequence	(AG)6	10672053	12	GCCAACAACCCGTAAAGACA	acTCCTCTCACAACTGCAGC	256	252
472	NC_012007.3 Vitis vinifera cultivar PN40024 chromosome 1, 12X, whole genome shotgun sequence	(AG)6	10672053	12	TGCCAACAACCCGTAAAGAC	acTCCTCTCACAACTGCAGC	257	253
473	NC_012007.3 Vitis vinifera cultivar PN40024 chromosome 1, 12X, whole genome shotgun sequence	(AG)6	10672053	12	GCCAACAACCCGTAAAGACA	TCACAACTGCAGCTCTCTCG	249	245
474	NC_012007.3 Vitis vinifera cultivar PN40024 chromosome 1, 12X, whole genome shotgun sequence	(TA)9	10732338	18	GCCAACAACCCGTAAAGACAG	acTCCTCTCACAACTGCAGC	256	252
475	NC_012007.3 Vitis vinifera cultivar PN40024 chromosome 1, 12X, whole genome shotgun sequence	(TA)9	10732338	18	GCCAACAACCCGTAAAGACAG	TCACAACTGCAGCTCTCTCG	249	245
476	NC_012007.3 Vitis vinifera cultivar PN40024 chromosome 1, 12X, whole genome shotgun sequence	(TA)9	10732338	18	GCCAACAACCCGTAAAGACA	acTCCTCTCACAACTGCAGC	256	252
477	NC_012007.3 Vitis vinifera cultivar PN40024 chromosome 1, 12X, whole genome shotgun sequence	(TA)9	10732338	18	TGCCAACAACCCGTAAAGAC	acTCCTCTCACAACTGCAGC	257	253
478	NC_012007.3 Vitis vinifera cultivar PN40024 chromosome 1, 12X, whole genome shotgun sequence	(TA)9	10732338	18	GCCAACAACCCGTAAAGACA	TCACAACTGCAGCTCTCTCG	249	245
479	NC_012007.3 Vitis vinifera cultivar PN40024 chromosome 1, 12X, whole genome shotgun sequence	(AAAT)7	10739340	28	GCCAACAACCCGTAAAGACAG	acTCCTCTCACAACTGCAGC	256	252
480	NC_012007.3 Vitis vinifera cultivar PN40024 chromosome 1, 12X, whole genome shotgun sequence	(AAAT)7	10739340	28	GCCAACAACCCGTAAAGACAG	TCACAACTGCAGCTCTCTCG	249	245
481	NC_012007.3 Vitis vinifera cultivar PN40024 chromosome 1, 12X, whole genome shotgun sequence	(AAAT)7	10739340	28	GCCAACAACCCGTAAAGACA	acTCCTCTCACAACTGCAGC	256	252
482	NC_012007.3 Vitis vinifera cultivar PN40024 chromosome 1, 12X, whole genome shotgun sequence	(AAAT)7	10739340	28	TGCCAACAACCCGTAAAGAC	acTCCTCTCACAACTGCAGC	257	253
483	NC_012007.3 Vitis vinifera cultivar PN40024 chromosome 1, 12X, whole genome shotgun sequence	(AAAT)7	10739340	28	GCCAACAACCCGTAAAGACA	TCACAACTGCAGCTCTCTCG	249	245
484	NC_012007.3 Vitis vinifera cultivar PN40024 chromosome 1, 12X, whole genome shotgun sequence	(TA)9	10747655	18	GCCAACAACCCGTAAAGACAG	acTCCTCTCACAACTGCAGC	256	252
485	NC_012007.3 Vitis vinifera cultivar PN40024 chromosome 1, 12X, whole genome shotgun sequence	(TA)9	10747655	18	GCCAACAACCCGTAAAGACAG	TCACAACTGCAGCTCTCTCG	249	245
486	NC_012007.3 Vitis vinifera cultivar PN40024 chromosome 1, 12X, whole genome shotgun sequence	(TA)9	10747655	18	GCCAACAACCCGTAAAGACA	acTCCTCTCACAACTGCAGC	256	252
487	NC_012007.3 Vitis vinifera cultivar PN40024 chromosome 1, 12X, whole genome shotgun sequence	(TA)9	10747655	18	TGCCAACAACCCGTAAAGAC	acTCCTCTCACAACTGCAGC	257	253
488	NC_012007.3 Vitis vinifera cultivar PN40024 chromosome 1, 12X, whole genome shotgun sequence	(TA)9	10747655	18	GCCAACAACCCGTAAAGACA	TCACAACTGCAGCTCTCTCG	249	245
489	NC_012007.3 Vitis vinifera cultivar PN40024 chromosome 1, 12X, whole genome shotgun sequence	(AT)7	10749483	14	GCCAACAACCCGTAAAGACAG	acTCCTCTCACAACTGCAGC	256	252
490	NC_012007.3 Vitis vinifera cultivar PN40024 chromosome 1, 12X, whole genome shotgun sequence	(AT)7	10749483	14	GCCAACAACCCGTAAAGACAG	TCACAACTGCAGCTCTCTCG	249	245
491	NC_012007.3 Vitis vinifera cultivar PN40024 chromosome 1, 12X, whole genome shotgun sequence	(AT)7	10749483	14	GCCAACAACCCGTAAAGACA	acTCCTCTCACAACTGCAGC	256	252
492	NC_012007.3 Vitis vinifera cultivar PN40024 chromosome 1, 12X, whole genome shotgun sequence	(AT)7	10749483	14	TGCCAACAACCCGTAAAGAC	acTCCTCTCACAACTGCAGC	257	253
493	NC_012007.3 Vitis vinifera cultivar PN40024 chromosome 1, 12X, whole genome shotgun sequence	(AT)7	10749483	14	GCCAACAACCCGTAAAGACA	TCACAACTGCAGCTCTCTCG	249	245
494	NC_012007.3 Vitis vinifera cultivar PN40024 chromosome 1, 12X, whole genome shotgun sequence	(TA)8	10768800	16	GCCAACAACCCGTAAAGACAG	acTCCTCTCACAACTGCAGC	256	252
495	NC_012007.3 Vitis vinifera cultivar PN40024 chromosome 1, 12X, whole genome shotgun sequence	(TA)8	10768800	16	GCCAACAACCCGTAAAGACAG	TCACAACTGCAGCTCTCTCG	249	245
496	NC_012007.3 Vitis vinifera cultivar PN40024 chromosome 1, 12X, whole genome shotgun sequence	(TA)8	10768800	16	GCCAACAACCCGTAAAGACA	acTCCTCTCACAACTGCAGC	256	252
497	NC_012007.3 Vitis vinifera cultivar PN40024 chromosome 1, 12X, whole genome shotgun sequence	(TA)8	10768800	16	TGCCAACAACCCGTAAAGAC	acTCCTCTCACAACTGCAGC	257	253
498	NC_012007.3 Vitis vinifera cultivar PN40024 chromosome 1, 12X, whole genome shotgun sequence	(TA)8	10768800	16	GCCAACAACCCGTAAAGACA	TCACAACTGCAGCTCTCTCG	249	245
499	NC_012007.3 Vitis vinifera cultivar PN40024 chromosome 1, 12X, whole genome shotgun sequence	(AAAT)5	10769236	20	GCCAACAACCCGTAAAGACAG	acTCCTCTCACAACTGCAGC	256	252
500	NC_012007.3 Vitis vinifera cultivar PN40024 chromosome 1, 12X, whole genome shotgun sequence	(AAAT)5	10769236	20	GCCAACAACCCGTAAAGACAG	TCACAACTGCAGCTCTCTCG	249	245
501	NC_012007.3 Vitis vinifera cultivar PN40024 chromosome 1, 12X, whole genome shotgun sequence	(AAAT)5	10769236	20	GCCAACAACCCGTAAAGACA	acTCCTCTCACAACTGCAGC	256	252
502	NC_012007.3 Vitis vinifera cultivar PN40024 chromosome 1, 12X, whole genome shotgun sequence	(AAAT)5	10769236	20	TGCCAACAACCCGTAAAGAC	acTCCTCTCACAACTGCAGC	257	253
503	NC_012007.3 Vitis vinifera cultivar PN40024 chromosome 1, 12X, whole genome shotgun sequence	(AAAT)5	10769236	20	GCCAACAACCCGTAAAGACA	TCACAACTGCAGCTCTCTCG	249	245
504	NC_012007.3 Vitis vinifera cultivar PN40024 chromosome 1, 12X, whole genome shotgun sequence	(AAT)5	10775698	15	GCCAACAACCCGTAAAGACAG	acTCCTCTCACAACTGCAGC	256	252
505	NC_012007.3 Vitis vinifera cultivar PN40024 chromosome 1, 12X, whole genome shotgun sequence	(AAT)5	10775698	15	GCCAACAACCCGTAAAGACAG	TCACAACTGCAGCTCTCTCG	249	245
506	NC_012007.3 Vitis vinifera cultivar PN40024 chromosome 1, 12X, whole genome shotgun sequence	(AAT)5	10775698	15	GCCAACAACCCGTAAAGACA	acTCCTCTCACAACTGCAGC	256	252
507	NC_012007.3 Vitis vinifera cultivar PN40024 chromosome 1, 12X, whole genome shotgun sequence	(AAT)5	10775698	15	TGCCAACAACCCGTAAAGAC	acTCCTCTCACAACTGCAGC	257	253
508	NC_012007.3 Vitis vinifera cultivar PN40024 chromosome 1, 12X, whole genome shotgun sequence	(AAT)5	10775698	15	GCCAACAACCCGTAAAGACA	TCACAACTGCAGCTCTCTCG	249	245
509	NC_012007.3 Vitis vinifera cultivar PN40024 chromosome 1, 12X, whole genome shotgun sequence	(TA)7	10788348	14	GCCAACAACCCGTAAAGACAG	acTCCTCTCACAACTGCAGC	256	252
510	NC_012007.3 Vitis vinifera cultivar PN40024 chromosome 1, 12X, whole genome shotgun sequence	(TA)7	10788348	14	GCCAACAACCCGTAAAGACAG	TCACAACTGCAGCTCTCTCG	249	245
511	NC_012007.3 Vitis vinifera cultivar PN40024 chromosome 1, 12X, whole genome shotgun sequence	(TA)7	10788348	14	GCCAACAACCCGTAAAGACA	acTCCTCTCACAACTGCAGC	256	252
512	NC_012007.3 Vitis vinifera cultivar PN40024 chromosome 1, 12X, whole genome shotgun sequence	(TA)7	10788348	14	TGCCAACAACCCGTAAAGAC	acTCCTCTCACAACTGCAGC	257	253
513	NC_012007.3 Vitis vinifera cultivar PN40024 chromosome 1, 12X, whole genome shotgun sequence	(TA)7	10788348	14	GCCAACAACCCGTAAAGACA	TCACAACTGCAGCTCTCTCG	249	245
514	NC_012007.3 Vitis vinifera cultivar PN40024 chromosome 1, 12X, whole genome shotgun sequence	(TA)6	10789017	12	GCCAACAACCCGTAAAGACAG	acTCCTCTCACAACTGCAGC	256	252
515	NC_012007.3 Vitis vinifera cultivar PN40024 chromosome 1, 12X, whole genome shotgun sequence	(TA)6	10789017	12	GCCAACAACCCGTAAAGACAG	TCACAACTGCAGCTCTCTCG	249	245
516	NC_012007.3 Vitis vinifera cultivar PN40024 chromosome 1, 12X, whole genome shotgun sequence	(TA)6	10789017	12	GCCAACAACCCGTAAAGACA	acTCCTCTCACAACTGCAGC	256	252
517	NC_012007.3 Vitis vinifera cultivar PN40024 chromosome 1, 12X, whole genome shotgun sequence	(TA)6	10789017	12	TGCCAACAACCCGTAAAGAC	acTCCTCTCACAACTGCAGC	257	253
518	NC_012007.3 Vitis vinifera cultivar PN40024 chromosome 1, 12X, whole genome shotgun sequence	(TA)6	10789017	12	GCCAACAACCCGTAAAGACA	TCACAACTGCAGCTCTCTCG	249	245
519	NC_012007.3 Vitis vinifera cultivar PN40024 chromosome 1, 12X, whole genome shotgun sequence	(AT)6	10793845	12	GCCAACAACCCGTAAAGACAG	acTCCTCTCACAACTGCAGC	256	252
520	NC_012007.3 Vitis vinifera cultivar PN40024 chromosome 1, 12X, whole genome shotgun sequence	(AT)6	10793845	12	GCCAACAACCCGTAAAGACAG	TCACAACTGCAGCTCTCTCG	249	245
521	NC_012007.3 Vitis vinifera cultivar PN40024 chromosome 1, 12X, whole genome shotgun sequence	(AT)6	10793845	12	GCCAACAACCCGTAAAGACA	acTCCTCTCACAACTGCAGC	256	252
522	NC_012007.3 Vitis vinifera cultivar PN40024 chromosome 1, 12X, whole genome shotgun sequence	(AT)6	10793845	12	TGCCAACAACCCGTAAAGAC	acTCCTCTCACAACTGCAGC	257	253
523	NC_012007.3 Vitis vinifera cultivar PN40024 chromosome 1, 12X, whole genome shotgun sequence	(AT)6	10793845	12	GCCAACAACCCGTAAAGACA	TCACAACTGCAGCTCTCTCG	249	245
524	NC_012007.3 Vitis vinifera cultivar PN40024 chromosome 1, 12X, whole genome shotgun sequence	(AAT)5	10795745	15	GCCAACAACCCGTAAAGACAG	acTCCTCTCACAACTGCAGC	256	252
525	NC_012007.3 Vitis vinifera cultivar PN40024 chromosome 1, 12X, whole genome shotgun sequence	(AAT)5	10795745	15	GCCAACAACCCGTAAAGACAG	TCACAACTGCAGCTCTCTCG	249	245
526	NC_012007.3 Vitis vinifera cultivar PN40024 chromosome 1, 12X, whole genome shotgun sequence	(AAT)5	10795745	15	GCCAACAACCCGTAAAGACA	acTCCTCTCACAACTGCAGC	256	252
527	NC_012007.3 Vitis vinifera cultivar PN40024 chromosome 1, 12X, whole genome shotgun sequence	(AAT)5	10795745	15	TGCCAACAACCCGTAAAGAC	acTCCTCTCACAACTGCAGC	257	253
528	NC_012007.3 Vitis vinifera cultivar PN40024 chromosome 1, 12X, whole genome shotgun sequence	(AAT)5	10795745	15	GCCAACAACCCGTAAAGACA	TCACAACTGCAGCTCTCTCG	249	245
529	NC_012007.3 Vitis vinifera cultivar PN40024 chromosome 1, 12X, whole genome shotgun sequence	(AT)9	10819458	18	GCCAACAACCCGTAAAGACAG	acTCCTCTCACAACTGCAGC	256	252
530	NC_012007.3 Vitis vinifera cultivar PN40024 chromosome 1, 12X, whole genome shotgun sequence	(AT)9	10819458	18	GCCAACAACCCGTAAAGACAG	TCACAACTGCAGCTCTCTCG	249	245
531	NC_012007.3 Vitis vinifera cultivar PN40024 chromosome 1, 12X, whole genome shotgun sequence	(AT)9	10819458	18	GCCAACAACCCGTAAAGACA	acTCCTCTCACAACTGCAGC	256	252
532	NC_012007.3 Vitis vinifera cultivar PN40024 chromosome 1, 12X, whole genome shotgun sequence	(AT)9	10819458	18	TGCCAACAACCCGTAAAGAC	acTCCTCTCACAACTGCAGC	257	253
533	NC_012007.3 Vitis vinifera cultivar PN40024 chromosome 1, 12X, whole genome shotgun sequence	(AT)9	10819458	18	GCCAACAACCCGTAAAGACA	TCACAACTGCAGCTCTCTCG	249	245
534	NC_012007.3 Vitis vinifera cultivar PN40024 chromosome 1, 12X, whole genome shotgun sequence	(AT)8	10823326	16	GCCAACAACCCGTAAAGACAG	acTCCTCTCACAACTGCAGC	256	252
535	NC_012007.3 Vitis vinifera cultivar PN40024 chromosome 1, 12X, whole genome shotgun sequence	(AT)8	10823326	16	GCCAACAACCCGTAAAGACAG	TCACAACTGCAGCTCTCTCG	249	245
536	NC_012007.3 Vitis vinifera cultivar PN40024 chromosome 1, 12X, whole genome shotgun sequence	(AT)8	10823326	16	GCCAACAACCCGTAAAGACA	acTCCTCTCACAACTGCAGC	256	252
537	NC_012007.3 Vitis vinifera cultivar PN40024 chromosome 1, 12X, whole genome shotgun sequence	(AT)8	10823326	16	TGCCAACAACCCGTAAAGAC	acTCCTCTCACAACTGCAGC	257	253
538	NC_012007.3 Vitis vinifera cultivar PN40024 chromosome 1, 12X, whole genome shotgun sequence	(AT)8	10823326	16	GCCAACAACCCGTAAAGACA	TCACAACTGCAGCTCTCTCG	249	245
539	NC_012007.3 Vitis vinifera cultivar PN40024 chromosome 1, 12X, whole genome shotgun sequence	(TA)6	10834374	12	GCCAACAACCCGTAAAGACAG	acTCCTCTCACAACTGCAGC	256	252
540	NC_012007.3 Vitis vinifera cultivar PN40024 chromosome 1, 12X, whole genome shotgun sequence	(TA)6	10834374	12	GCCAACAACCCGTAAAGACAG	TCACAACTGCAGCTCTCTCG	249	245
541	NC_012007.3 Vitis vinifera cultivar PN40024 chromosome 1, 12X, whole genome shotgun sequence	(TA)6	10834374	12	GCCAACAACCCGTAAAGACA	acTCCTCTCACAACTGCAGC	256	252
542	NC_012007.3 Vitis vinifera cultivar PN40024 chromosome 1, 12X, whole genome shotgun sequence	(TA)6	10834374	12	TGCCAACAACCCGTAAAGAC	acTCCTCTCACAACTGCAGC	257	253
543	NC_012007.3 Vitis vinifera cultivar PN40024 chromosome 1, 12X, whole genome shotgun sequence	(TA)6	10834374	12	GCCAACAACCCGTAAAGACA	TCACAACTGCAGCTCTCTCG	249	245
544	NC_012007.3 Vitis vinifera cultivar PN40024 chromosome 1, 12X, whole genome shotgun sequence	(GA)6	11905749	12	CTGCTAGAGTAGGAGTGCGC	AACGACCCGAAGACATGACC	225	241
545	NC_012007.3 Vitis vinifera cultivar PN40024 chromosome 1, 12X, whole genome shotgun sequence	(TAA)6	11934340	18	CTGCTAGAGTAGGAGTGCGC	AACGACCCGAAGACATGACC	225	241
546	NC_012007.3 Vitis vinifera cultivar PN40024 chromosome 1, 12X, whole genome shotgun sequence	(AT)7	11938088	14	CTGCTAGAGTAGGAGTGCGC	AACGACCCGAAGACATGACC	225	241
547	NC_012007.3 Vitis vinifera cultivar PN40024 chromosome 1, 12X, whole genome shotgun sequence	(AT)6	11938902	12	CTGCTAGAGTAGGAGTGCGC	AACGACCCGAAGACATGACC	225	241
548	NC_012007.3 Vitis vinifera cultivar PN40024 chromosome 1, 12X, whole genome shotgun sequence	(AT)10	11940005	20	CTGCTAGAGTAGGAGTGCGC	AACGACCCGAAGACATGACC	225	241
549	NC_012007.3 Vitis vinifera cultivar PN40024 chromosome 1, 12X, whole genome shotgun sequence	(AT)6	11940791	12	CTGCTAGAGTAGGAGTGCGC	AACGACCCGAAGACATGACC	225	241
550	NC_012007.3 Vitis vinifera cultivar PN40024 chromosome 1, 12X, whole genome shotgun sequence	(AT)6	11946832	12	CTGCTAGAGTAGGAGTGCGC	AACGACCCGAAGACATGACC	225	241
551	NC_012007.3 Vitis vinifera cultivar PN40024 chromosome 1, 12X, whole genome shotgun sequence	(AT)6	11956091	12	CTGCTAGAGTAGGAGTGCGC	AACGACCCGAAGACATGACC	225	241
552	NC_012007.3 Vitis vinifera cultivar PN40024 chromosome 1, 12X, whole genome shotgun sequence	(AT)10	11968542	20	CTGCTAGAGTAGGAGTGCGC	AACGACCCGAAGACATGACC	225	241
553	NC_012007.3 Vitis vinifera cultivar PN40024 chromosome 1, 12X, whole genome shotgun sequence	(TAT)5	11981222	15	CTGCTAGAGTAGGAGTGCGC	AACGACCCGAAGACATGACC	225	241
554	NC_012007.3 Vitis vinifera cultivar PN40024 chromosome 1, 12X, whole genome shotgun sequence	(AC)6	22726887	12	GCATTGGAGGAAGCAGGAGT	GGTCAAGAAACAGCTGCTGC	296	181
555	NC_012007.3 Vitis vinifera cultivar PN40024 chromosome 1, 12X, whole genome shotgun sequence	(AC)6	22726887	12	ACCATAGTGATCGGCTGCTG	GGTCAAGAAACAGCTGCTGC	157	42
556	NC_012007.3 Vitis vinifera cultivar PN40024 chromosome 1, 12X, whole genome shotgun sequence	(ATA)5	22777044	15	GCATTGGAGGAAGCAGGAGT	GGTCAAGAAACAGCTGCTGC	296	181
557	NC_012007.3 Vitis vinifera cultivar PN40024 chromosome 1, 12X, whole genome shotgun sequence	(ATA)5	22777044	15	ACCATAGTGATCGGCTGCTG	GGTCAAGAAACAGCTGCTGC	157	42
558	NC_012007.3 Vitis vinifera cultivar PN40024 chromosome 1, 12X, whole genome shotgun sequence	(AT)10	22796343	20	GCATTGGAGGAAGCAGGAGT	GGTCAAGAAACAGCTGCTGC	296	181
559	NC_012007.3 Vitis vinifera cultivar PN40024 chromosome 1, 12X, whole genome shotgun sequence	(AT)10	22796343	20	ACCATAGTGATCGGCTGCTG	GGTCAAGAAACAGCTGCTGC	157	42
560	NC_012007.3 Vitis vinifera cultivar PN40024 chromosome 1, 12X, whole genome shotgun sequence	(AAT)5	22806751	15	GCATTGGAGGAAGCAGGAGT	GGTCAAGAAACAGCTGCTGC	296	181
561	NC_012007.3 Vitis vinifera cultivar PN40024 chromosome 1, 12X, whole genome shotgun sequence	(AAT)5	22806751	15	ACCATAGTGATCGGCTGCTG	GGTCAAGAAACAGCTGCTGC	157	42
562	NC_012007.3 Vitis vinifera cultivar PN40024 chromosome 1, 12X, whole genome shotgun sequence	(TA)7	22822088	14	GCATTGGAGGAAGCAGGAGT	GGTCAAGAAACAGCTGCTGC	296	181
563	NC_012007.3 Vitis vinifera cultivar PN40024 chromosome 1, 12X, whole genome shotgun sequence	(TA)7	22822088	14	ACCATAGTGATCGGCTGCTG	GGTCAAGAAACAGCTGCTGC	157	42
564	NC_012007.3 Vitis vinifera cultivar PN40024 chromosome 1, 12X, whole genome shotgun sequence	(TA)10	22822427	20	GCATTGGAGGAAGCAGGAGT	GGTCAAGAAACAGCTGCTGC	296	181
565	NC_012007.3 Vitis vinifera cultivar PN40024 chromosome 1, 12X, whole genome shotgun sequence	(TA)10	22822427	20	ACCATAGTGATCGGCTGCTG	GGTCAAGAAACAGCTGCTGC	157	42
566	NC_012007.3 Vitis vinifera cultivar PN40024 chromosome 1, 12X, whole genome shotgun sequence	(AT)6	22842518	12	GCATTGGAGGAAGCAGGAGT	GGTCAAGAAACAGCTGCTGC	296	181
567	NC_012007.3 Vitis vinifera cultivar PN40024 chromosome 1, 12X, whole genome shotgun sequence	(AT)6	22842518	12	ACCATAGTGATCGGCTGCTG	GGTCAAGAAACAGCTGCTGC	157	42
568	NC_012007.3 Vitis vinifera cultivar PN40024 chromosome 1, 12X, whole genome shotgun sequence	(AAT)5	22859459	15	GCATTGGAGGAAGCAGGAGT	GGTCAAGAAACAGCTGCTGC	296	181
569	NC_012007.3 Vitis vinifera cultivar PN40024 chromosome 1, 12X, whole genome shotgun sequence	(AAT)5	22859459	15	ACCATAGTGATCGGCTGCTG	GGTCAAGAAACAGCTGCTGC	157	42
570	NC_012007.3 Vitis vinifera cultivar PN40024 chromosome 1, 12X, whole genome shotgun sequence	(ATA)5	22918321	15	GCATTGGAGGAAGCAGGAGT	GGTCAAGAAACAGCTGCTGC	296	181
571	NC_012007.3 Vitis vinifera cultivar PN40024 chromosome 1, 12X, whole genome shotgun sequence	(ATA)5	22918321	15	ACCATAGTGATCGGCTGCTG	GGTCAAGAAACAGCTGCTGC	157	42
572	NC_012007.3 Vitis vinifera cultivar PN40024 chromosome 1, 12X, whole genome shotgun sequence	(AT)9	22926799	18	GCATTGGAGGAAGCAGGAGT	GGTCAAGAAACAGCTGCTGC	296	181
573	NC_012007.3 Vitis vinifera cultivar PN40024 chromosome 1, 12X, whole genome shotgun sequence	(AT)9	22926799	18	ACCATAGTGATCGGCTGCTG	GGTCAAGAAACAGCTGCTGC	157	42
574	NC_012007.3 Vitis vinifera cultivar PN40024 chromosome 1, 12X, whole genome shotgun sequence	(AT)12	22961012	24	GCATTGGAGGAAGCAGGAGT	GGTCAAGAAACAGCTGCTGC	296	181
575	NC_012007.3 Vitis vinifera cultivar PN40024 chromosome 1, 12X, whole genome shotgun sequence	(AT)12	22961012	24	ACCATAGTGATCGGCTGCTG	GGTCAAGAAACAGCTGCTGC	157	42
576	NC_012007.3 Vitis vinifera cultivar PN40024 chromosome 1, 12X, whole genome shotgun sequence	(TA)8	22971597	16	GCATTGGAGGAAGCAGGAGT	GGTCAAGAAACAGCTGCTGC	296	181
577	NC_012007.3 Vitis vinifera cultivar PN40024 chromosome 1, 12X, whole genome shotgun sequence	(TA)8	22971597	16	ACCATAGTGATCGGCTGCTG	GGTCAAGAAACAGCTGCTGC	157	42
578	NC_012007.3 Vitis vinifera cultivar PN40024 chromosome 1, 12X, whole genome shotgun sequence	(GA)6	22976109	12	GCATTGGAGGAAGCAGGAGT	GGTCAAGAAACAGCTGCTGC	296	181
579	NC_012007.3 Vitis vinifera cultivar PN40024 chromosome 1, 12X, whole genome shotgun sequence	(GA)6	22976109	12	ACCATAGTGATCGGCTGCTG	GGTCAAGAAACAGCTGCTGC	157	42
580	NC_012007.3 Vitis vinifera cultivar PN40024 chromosome 1, 12X, whole genome shotgun sequence	(AT)6	23021606	12	GCATTGGAGGAAGCAGGAGT	GGTCAAGAAACAGCTGCTGC	296	181
581	NC_012007.3 Vitis vinifera cultivar PN40024 chromosome 1, 12X, whole genome shotgun sequence	(AT)6	23021606	12	ACCATAGTGATCGGCTGCTG	GGTCAAGAAACAGCTGCTGC	157	42
582	NC_012007.3 Vitis vinifera cultivar PN40024 chromosome 1, 12X, whole genome shotgun sequence	(TA)10	23022385	20	GCATTGGAGGAAGCAGGAGT	GGTCAAGAAACAGCTGCTGC	296	181
583	NC_012007.3 Vitis vinifera cultivar PN40024 chromosome 1, 12X, whole genome shotgun sequence	(TA)10	23022385	20	ACCATAGTGATCGGCTGCTG	GGTCAAGAAACAGCTGCTGC	157	42
584	NC_012007.3 Vitis vinifera cultivar PN40024 chromosome 1, 12X, whole genome shotgun sequence	(TA)7	23032206	14	GCATTGGAGGAAGCAGGAGT	GGTCAAGAAACAGCTGCTGC	296	181
585	NC_012007.3 Vitis vinifera cultivar PN40024 chromosome 1, 12X, whole genome shotgun sequence	(TA)7	23032206	14	ACCATAGTGATCGGCTGCTG	GGTCAAGAAACAGCTGCTGC	157	42
586	NW_003724154.1 Vitis vinifera cultivar PN40024 chromosome 1 unlocalized genomic scaffold, 12X scaffold_155.assembly12x, whole genome shotgun sequence	(GT)6	111590	12	tgtgtgtgtgtgtgtgtgtg	CCTTCGCTACCAACCTAGCC	293	299
587	NW_003724154.1 Vitis vinifera cultivar PN40024 chromosome 1 unlocalized genomic scaffold, 12X scaffold_155.assembly12x, whole genome shotgun sequence	(GT)6	111590	12	tgtgtgtgtgtgtgtgtgtg	CCTTCGCTACCAACCTAGCC	295	299
588	NW_003724154.1 Vitis vinifera cultivar PN40024 chromosome 1 unlocalized genomic scaffold, 12X scaffold_155.assembly12x, whole genome shotgun sequence	(GT)6	111590	12	tgtgtgtgtgtgtgtgtgtg	CCTTCGCTACCAACCTAGCC	297	299
589	NC_012008.3 Vitis vinifera cultivar PN40024 chromosome 2, 12X, whole genome shotgun sequence	(GT)6	228459	12	TCCCTCTTAAGGCCCTGGAA	GATGGTGGTGCCTTGAGTCT	275	283
590	NC_012008.3 Vitis vinifera cultivar PN40024 chromosome 2, 12X, whole genome shotgun sequence	(GT)6	228459	12	TCCCTCTTAAGGCCCTGGAA	AGATGGTGGTGCCTTGAGTC	276	284
591	NC_012008.3 Vitis vinifera cultivar PN40024 chromosome 2, 12X, whole genome shotgun sequence	(GT)6	228459	12	TTCCCTCTTAAGGCCCTGGA	GATGGTGGTGCCTTGAGTCT	276	284
592	NC_012008.3 Vitis vinifera cultivar PN40024 chromosome 2, 12X, whole genome shotgun sequence	(GT)6	228459	12	TTCCCTCTTAAGGCCCTGGA	AGATGGTGGTGCCTTGAGTC	277	285
593	NC_012008.3 Vitis vinifera cultivar PN40024 chromosome 2, 12X, whole genome shotgun sequence	(GA)6	2809909	12	ACCCCAGCAAACACATCCAa	taacgACGGCTGAGGTGAAC	250	251
594	NC_012008.3 Vitis vinifera cultivar PN40024 chromosome 2, 12X, whole genome shotgun sequence	(AC)6	2818248	12	ataattgtggCAGGGCGGAA	TCCACAGTGGCAAAGGATGT	299	300
595	NC_012008.3 Vitis vinifera cultivar PN40024 chromosome 2, 12X, whole genome shotgun sequence	(AC)6	2818248	12	GCGGAACAAGGCAAACCAAA	TCCACAGTGGCAAAGGATGT	285	286
596	NC_012008.3 Vitis vinifera cultivar PN40024 chromosome 2, 12X, whole genome shotgun sequence	(AC)6	4537821	12	CCCGACTtctgagagaggga	GTTTCGATGGGAGGCAAGGA	273	277
597	NC_012008.3 Vitis vinifera cultivar PN40024 chromosome 2, 12X, whole genome shotgun sequence	(AC)6	4537821	12	TCCCGACTtctgagagaggg	GTTTCGATGGGAGGCAAGGA	274	278
598	NC_012008.3 Vitis vinifera cultivar PN40024 chromosome 2, 12X, whole genome shotgun sequence	(AC)6	4563470	12	TCCTTGCCTCCCATCGAAAC	GAGCAGCAGTGTTGTTGGTG	191	104
599	NC_012008.3 Vitis vinifera cultivar PN40024 chromosome 2, 12X, whole genome shotgun sequence	(AC)6	4563470	12	CACTTTGTCCTGGCTGTTGC	GTTTCGATGGGAGGCAAGGA	221	222
600	NC_012008.3 Vitis vinifera cultivar PN40024 chromosome 2, 12X, whole genome shotgun sequence	(AC)6	4563470	12	ATCCCACTTTGTCCTGGCTG	GTTTCGATGGGAGGCAAGGA	225	226
601	NC_012008.3 Vitis vinifera cultivar PN40024 chromosome 2, 12X, whole genome shotgun sequence	(AC)6	4563470	12	CATCCCACTTTGTCCTGGCT	GTTTCGATGGGAGGCAAGGA	226	227
602	NC_012008.3 Vitis vinifera cultivar PN40024 chromosome 2, 12X, whole genome shotgun sequence	(AC)6	4563470	12	GCAGTGCACGTGTAAACCAG	GTTTCGATGGGAGGCAAGGA	156	157
603	NC_012008.3 Vitis vinifera cultivar PN40024 chromosome 2, 12X, whole genome shotgun sequence	(AC)6	7775157	12	AGCAGGGATGTGACCTTTGC	TCTCACCGAGATATTGCACCT	184	186
604	NC_012008.3 Vitis vinifera cultivar PN40024 chromosome 2, 12X, whole genome shotgun sequence	(AC)6	7775157	12	Actcctaaattgggtttggggt	GCAAAGGTCACATCCCTGCT	287	288
605	NC_012008.3 Vitis vinifera cultivar PN40024 chromosome 2, 12X, whole genome shotgun sequence	(GA)6	8054593	12	CCACCTCAGACCCCATAACC	TGGGAGAAGTGGGAAGTGGA	274	275
606	NC_012008.3 Vitis vinifera cultivar PN40024 chromosome 2, 12X, whole genome shotgun sequence	(GA)6	10709396	12	cccggagctttttcggtact	aagggttcgagcaagtaccg	101	237
607	NC_012008.3 Vitis vinifera cultivar PN40024 chromosome 2, 12X, whole genome shotgun sequence	(GA)6	10709396	12	cccggagctttttcggtact	AAGGGTTCgagcaagtaccg	237	373
608	NC_012009.3 Vitis vinifera cultivar PN40024 chromosome 3, 12X, whole genome shotgun sequence	(GA)6	1204872	12	ggagTTGGGCTTAAGTGGCT	AACAGAGATCGTTTGGCCGT	261	264
609	NC_012009.3 Vitis vinifera cultivar PN40024 chromosome 3, 12X, whole genome shotgun sequence	(GA)6	1204872	12	gGGCTTTTGAAGTTTGGGCC	AACAGAGATCGTTTGGCCGT	186	189
610	NC_012009.3 Vitis vinifera cultivar PN40024 chromosome 3, 12X, whole genome shotgun sequence	(GA)6	1204872	12	tggagTTGGGCTTAAGTGGC	AACAGAGATCGTTTGGCCGT	262	265
611	NC_012009.3 Vitis vinifera cultivar PN40024 chromosome 3, 12X, whole genome shotgun sequence	(GA)6	1204872	12	agTTGGGCTTAAGTGGCTGG	AACAGAGATCGTTTGGCCGT	259	262
612	NC_012009.3 Vitis vinifera cultivar PN40024 chromosome 3, 12X, whole genome shotgun sequence	(GA)6	1204872	12	gGGCTTTTGAAGTTTGGGCC	CGCAGGGTTGTTCGTCTAGT	238	240
613	NC_012009.3 Vitis vinifera cultivar PN40024 chromosome 3, 12X, whole genome shotgun sequence	(TA)7	1219824	14	ggagTTGGGCTTAAGTGGCT	AACAGAGATCGTTTGGCCGT	261	264
614	NC_012009.3 Vitis vinifera cultivar PN40024 chromosome 3, 12X, whole genome shotgun sequence	(TA)7	1219824	14	gGGCTTTTGAAGTTTGGGCC	AACAGAGATCGTTTGGCCGT	186	189
615	NC_012009.3 Vitis vinifera cultivar PN40024 chromosome 3, 12X, whole genome shotgun sequence	(TA)7	1219824	14	tggagTTGGGCTTAAGTGGC	AACAGAGATCGTTTGGCCGT	262	265
616	NC_012009.3 Vitis vinifera cultivar PN40024 chromosome 3, 12X, whole genome shotgun sequence	(TA)7	1219824	14	agTTGGGCTTAAGTGGCTGG	AACAGAGATCGTTTGGCCGT	259	262
617	NC_012009.3 Vitis vinifera cultivar PN40024 chromosome 3, 12X, whole genome shotgun sequence	(TA)7	1219824	14	gGGCTTTTGAAGTTTGGGCC	CGCAGGGTTGTTCGTCTAGT	238	240
618	NC_012009.3 Vitis vinifera cultivar PN40024 chromosome 3, 12X, whole genome shotgun sequence	(AT)7	1259715	14	ggagTTGGGCTTAAGTGGCT	AACAGAGATCGTTTGGCCGT	261	264
619	NC_012009.3 Vitis vinifera cultivar PN40024 chromosome 3, 12X, whole genome shotgun sequence	(AT)7	1259715	14	gGGCTTTTGAAGTTTGGGCC	AACAGAGATCGTTTGGCCGT	186	189
620	NC_012009.3 Vitis vinifera cultivar PN40024 chromosome 3, 12X, whole genome shotgun sequence	(AT)7	1259715	14	tggagTTGGGCTTAAGTGGC	AACAGAGATCGTTTGGCCGT	262	265
621	NC_012009.3 Vitis vinifera cultivar PN40024 chromosome 3, 12X, whole genome shotgun sequence	(AT)7	1259715	14	agTTGGGCTTAAGTGGCTGG	AACAGAGATCGTTTGGCCGT	259	262
622	NC_012009.3 Vitis vinifera cultivar PN40024 chromosome 3, 12X, whole genome shotgun sequence	(AT)7	1259715	14	gGGCTTTTGAAGTTTGGGCC	CGCAGGGTTGTTCGTCTAGT	238	240
623	NC_012009.3 Vitis vinifera cultivar PN40024 chromosome 3, 12X, whole genome shotgun sequence	(AT)6	1305856	12	ggagTTGGGCTTAAGTGGCT	AACAGAGATCGTTTGGCCGT	261	264
624	NC_012009.3 Vitis vinifera cultivar PN40024 chromosome 3, 12X, whole genome shotgun sequence	(AT)6	1305856	12	gGGCTTTTGAAGTTTGGGCC	AACAGAGATCGTTTGGCCGT	186	189
625	NC_012009.3 Vitis vinifera cultivar PN40024 chromosome 3, 12X, whole genome shotgun sequence	(AT)6	1305856	12	tggagTTGGGCTTAAGTGGC	AACAGAGATCGTTTGGCCGT	262	265
626	NC_012009.3 Vitis vinifera cultivar PN40024 chromosome 3, 12X, whole genome shotgun sequence	(AT)6	1305856	12	agTTGGGCTTAAGTGGCTGG	AACAGAGATCGTTTGGCCGT	259	262
627	NC_012009.3 Vitis vinifera cultivar PN40024 chromosome 3, 12X, whole genome shotgun sequence	(AT)6	1305856	12	gGGCTTTTGAAGTTTGGGCC	CGCAGGGTTGTTCGTCTAGT	238	240
628	NC_012009.3 Vitis vinifera cultivar PN40024 chromosome 3, 12X, whole genome shotgun sequence	(AT)6	1347680	12	ggagTTGGGCTTAAGTGGCT	AACAGAGATCGTTTGGCCGT	261	264
629	NC_012009.3 Vitis vinifera cultivar PN40024 chromosome 3, 12X, whole genome shotgun sequence	(AT)6	1347680	12	gGGCTTTTGAAGTTTGGGCC	AACAGAGATCGTTTGGCCGT	186	189
630	NC_012009.3 Vitis vinifera cultivar PN40024 chromosome 3, 12X, whole genome shotgun sequence	(AT)6	1347680	12	tggagTTGGGCTTAAGTGGC	AACAGAGATCGTTTGGCCGT	262	265
631	NC_012009.3 Vitis vinifera cultivar PN40024 chromosome 3, 12X, whole genome shotgun sequence	(AT)6	1347680	12	agTTGGGCTTAAGTGGCTGG	AACAGAGATCGTTTGGCCGT	259	262
632	NC_012009.3 Vitis vinifera cultivar PN40024 chromosome 3, 12X, whole genome shotgun sequence	(AT)6	1347680	12	gGGCTTTTGAAGTTTGGGCC	CGCAGGGTTGTTCGTCTAGT	238	240
633	NC_012009.3 Vitis vinifera cultivar PN40024 chromosome 3, 12X, whole genome shotgun sequence	(TC)6	2475367	12	gagGTGGGCATGGAGGAAAA	CGGTTTGTTTGGTGCTCCTG	188	186
634	NC_012009.3 Vitis vinifera cultivar PN40024 chromosome 3, 12X, whole genome shotgun sequence	(AT)6	2497020	12	gagGTGGGCATGGAGGAAAA	CGGTTTGTTTGGTGCTCCTG	188	186
635	NC_012009.3 Vitis vinifera cultivar PN40024 chromosome 3, 12X, whole genome shotgun sequence	(AT)6	2655292	12	gagGTGGGCATGGAGGAAAA	CGGTTTGTTTGGTGCTCCTG	188	186
636	NC_012009.3 Vitis vinifera cultivar PN40024 chromosome 3, 12X, whole genome shotgun sequence	(TC)6	2911892	12	GATTTGCCGGAGTCTGTGGA	GCAGCCACTGTTGAAGGTTG	291	285
637	NC_012009.3 Vitis vinifera cultivar PN40024 chromosome 3, 12X, whole genome shotgun sequence	(TC)6	2911892	12	TTGCTGATTTGCCGGAGTCT	GCAGCCACTGTTGAAGGTTG	296	290
638	NC_012009.3 Vitis vinifera cultivar PN40024 chromosome 3, 12X, whole genome shotgun sequence	(TA)6	2930185	12	GATTTGCCGGAGTCTGTGGA	GCAGCCACTGTTGAAGGTTG	291	285
639	NC_012009.3 Vitis vinifera cultivar PN40024 chromosome 3, 12X, whole genome shotgun sequence	(TA)6	2930185	12	TTGCTGATTTGCCGGAGTCT	GCAGCCACTGTTGAAGGTTG	296	290
640	NC_012009.3 Vitis vinifera cultivar PN40024 chromosome 3, 12X, whole genome shotgun sequence	(AT)8	3003131	16	GATTTGCCGGAGTCTGTGGA	GCAGCCACTGTTGAAGGTTG	291	285
641	NC_012009.3 Vitis vinifera cultivar PN40024 chromosome 3, 12X, whole genome shotgun sequence	(AT)8	3003131	16	TTGCTGATTTGCCGGAGTCT	GCAGCCACTGTTGAAGGTTG	296	290
642	NC_012009.3 Vitis vinifera cultivar PN40024 chromosome 3, 12X, whole genome shotgun sequence	(AT)6	3054091	12	GATTTGCCGGAGTCTGTGGA	GCAGCCACTGTTGAAGGTTG	291	285
643	NC_012009.3 Vitis vinifera cultivar PN40024 chromosome 3, 12X, whole genome shotgun sequence	(AT)6	3054091	12	TTGCTGATTTGCCGGAGTCT	GCAGCCACTGTTGAAGGTTG	296	290
644	NC_012009.3 Vitis vinifera cultivar PN40024 chromosome 3, 12X, whole genome shotgun sequence	(TA)6	3061681	12	GATTTGCCGGAGTCTGTGGA	GCAGCCACTGTTGAAGGTTG	291	285
645	NC_012009.3 Vitis vinifera cultivar PN40024 chromosome 3, 12X, whole genome shotgun sequence	(TA)6	3061681	12	TTGCTGATTTGCCGGAGTCT	GCAGCCACTGTTGAAGGTTG	296	290
646	NC_012009.3 Vitis vinifera cultivar PN40024 chromosome 3, 12X, whole genome shotgun sequence	(AT)8	3068922	16	GATTTGCCGGAGTCTGTGGA	GCAGCCACTGTTGAAGGTTG	291	285
647	NC_012009.3 Vitis vinifera cultivar PN40024 chromosome 3, 12X, whole genome shotgun sequence	(AT)8	3068922	16	TTGCTGATTTGCCGGAGTCT	GCAGCCACTGTTGAAGGTTG	296	290
648	NC_012009.3 Vitis vinifera cultivar PN40024 chromosome 3, 12X, whole genome shotgun sequence	(TA)6	3158638	12	GATTTGCCGGAGTCTGTGGA	GCAGCCACTGTTGAAGGTTG	291	285
649	NC_012009.3 Vitis vinifera cultivar PN40024 chromosome 3, 12X, whole genome shotgun sequence	(TA)6	3158638	12	TTGCTGATTTGCCGGAGTCT	GCAGCCACTGTTGAAGGTTG	296	290
650	NC_012009.3 Vitis vinifera cultivar PN40024 chromosome 3, 12X, whole genome shotgun sequence	(AT)6	3167342	12	GATTTGCCGGAGTCTGTGGA	GCAGCCACTGTTGAAGGTTG	291	285
651	NC_012009.3 Vitis vinifera cultivar PN40024 chromosome 3, 12X, whole genome shotgun sequence	(AT)6	3167342	12	TTGCTGATTTGCCGGAGTCT	GCAGCCACTGTTGAAGGTTG	296	290
652	NC_012009.3 Vitis vinifera cultivar PN40024 chromosome 3, 12X, whole genome shotgun sequence	(AT)8	3199330	16	GATTTGCCGGAGTCTGTGGA	GCAGCCACTGTTGAAGGTTG	291	285
653	NC_012009.3 Vitis vinifera cultivar PN40024 chromosome 3, 12X, whole genome shotgun sequence	(AT)8	3199330	16	TTGCTGATTTGCCGGAGTCT	GCAGCCACTGTTGAAGGTTG	296	290
654	NC_012009.3 Vitis vinifera cultivar PN40024 chromosome 3, 12X, whole genome shotgun sequence	(TC)6	5217419	12	gaaccccAGCCTACTTGCAT	CCCATACACACCCAGGTTCC	132	139
655	NC_012009.3 Vitis vinifera cultivar PN40024 chromosome 3, 12X, whole genome shotgun sequence	(TC)6	5217419	12	GTCCGAACACTCTCACAGCA	TAATGGTGGGTGGTGACTGC	156	163
656	NC_012009.3 Vitis vinifera cultivar PN40024 chromosome 3, 12X, whole genome shotgun sequence	(TC)6	5217419	12	TGTCCGAACACTCTCACAGC	TAATGGTGGGTGGTGACTGC	157	164
657	NC_012009.3 Vitis vinifera cultivar PN40024 chromosome 3, 12X, whole genome shotgun sequence	(TC)6	5217419	12	gaaccccAGCCTACTTGCAT	TAATGGTGGGTGGTGACTGC	198	205
658	NC_012009.3 Vitis vinifera cultivar PN40024 chromosome 3, 12X, whole genome shotgun sequence	(TC)6	5217419	12	aagaaccccAGCCTACTTGC	CCCATACACACCCAGGTTCC	134	141
659	NC_012009.3 Vitis vinifera cultivar PN40024 chromosome 3, 12X, whole genome shotgun sequence	(AT)7	5225275	14	gaaccccAGCCTACTTGCAT	CCCATACACACCCAGGTTCC	132	139
660	NC_012009.3 Vitis vinifera cultivar PN40024 chromosome 3, 12X, whole genome shotgun sequence	(AT)7	5225275	14	GTCCGAACACTCTCACAGCA	TAATGGTGGGTGGTGACTGC	156	163
661	NC_012009.3 Vitis vinifera cultivar PN40024 chromosome 3, 12X, whole genome shotgun sequence	(AT)7	5225275	14	TGTCCGAACACTCTCACAGC	TAATGGTGGGTGGTGACTGC	157	164
662	NC_012009.3 Vitis vinifera cultivar PN40024 chromosome 3, 12X, whole genome shotgun sequence	(AT)7	5225275	14	gaaccccAGCCTACTTGCAT	TAATGGTGGGTGGTGACTGC	198	205
663	NC_012009.3 Vitis vinifera cultivar PN40024 chromosome 3, 12X, whole genome shotgun sequence	(AT)7	5225275	14	aagaaccccAGCCTACTTGC	CCCATACACACCCAGGTTCC	134	141
664	NC_012009.3 Vitis vinifera cultivar PN40024 chromosome 3, 12X, whole genome shotgun sequence	(TA)8	5225998	16	gaaccccAGCCTACTTGCAT	CCCATACACACCCAGGTTCC	132	139
665	NC_012009.3 Vitis vinifera cultivar PN40024 chromosome 3, 12X, whole genome shotgun sequence	(TA)8	5225998	16	GTCCGAACACTCTCACAGCA	TAATGGTGGGTGGTGACTGC	156	163
666	NC_012009.3 Vitis vinifera cultivar PN40024 chromosome 3, 12X, whole genome shotgun sequence	(TA)8	5225998	16	TGTCCGAACACTCTCACAGC	TAATGGTGGGTGGTGACTGC	157	164
667	NC_012009.3 Vitis vinifera cultivar PN40024 chromosome 3, 12X, whole genome shotgun sequence	(TA)8	5225998	16	gaaccccAGCCTACTTGCAT	TAATGGTGGGTGGTGACTGC	198	205
668	NC_012009.3 Vitis vinifera cultivar PN40024 chromosome 3, 12X, whole genome shotgun sequence	(TA)8	5225998	16	aagaaccccAGCCTACTTGC	CCCATACACACCCAGGTTCC	134	141
669	NC_012009.3 Vitis vinifera cultivar PN40024 chromosome 3, 12X, whole genome shotgun sequence	(TC)6	6980547	12	TTTCCCACATTGCCCCACTT	CCATGCCAAACACCCAAATCC	214	215
670	NC_012009.3 Vitis vinifera cultivar PN40024 chromosome 3, 12X, whole genome shotgun sequence	(TC)6	6980547	12	TTTTCCCACATTGCCCCACT	CCATGCCAAACACCCAAATCC	215	216
671	NC_012009.3 Vitis vinifera cultivar PN40024 chromosome 3, 12X, whole genome shotgun sequence	(TC)6	6980547	12	TTTCCCACATTGCCCCACTT	ACCATGCCAAACACCCAAATC	215	216
672	NC_012009.3 Vitis vinifera cultivar PN40024 chromosome 3, 12X, whole genome shotgun sequence	(TA)6	6985509	12	TTTCCCACATTGCCCCACTT	CCATGCCAAACACCCAAATCC	214	215
673	NC_012009.3 Vitis vinifera cultivar PN40024 chromosome 3, 12X, whole genome shotgun sequence	(TA)6	6985509	12	TTTTCCCACATTGCCCCACT	CCATGCCAAACACCCAAATCC	215	216
674	NC_012009.3 Vitis vinifera cultivar PN40024 chromosome 3, 12X, whole genome shotgun sequence	(TA)6	6985509	12	TTTCCCACATTGCCCCACTT	ACCATGCCAAACACCCAAATC	215	216
675	NC_012009.3 Vitis vinifera cultivar PN40024 chromosome 3, 12X, whole genome shotgun sequence	(TA)7	6994545	14	TTTCCCACATTGCCCCACTT	CCATGCCAAACACCCAAATCC	214	215
676	NC_012009.3 Vitis vinifera cultivar PN40024 chromosome 3, 12X, whole genome shotgun sequence	(TA)7	6994545	14	TTTTCCCACATTGCCCCACT	CCATGCCAAACACCCAAATCC	215	216
677	NC_012009.3 Vitis vinifera cultivar PN40024 chromosome 3, 12X, whole genome shotgun sequence	(TA)7	6994545	14	TTTCCCACATTGCCCCACTT	ACCATGCCAAACACCCAAATC	215	216
678	NC_012009.3 Vitis vinifera cultivar PN40024 chromosome 3, 12X, whole genome shotgun sequence	(TA)7	7006111	14	TTTCCCACATTGCCCCACTT	CCATGCCAAACACCCAAATCC	214	215
679	NC_012009.3 Vitis vinifera cultivar PN40024 chromosome 3, 12X, whole genome shotgun sequence	(TA)7	7006111	14	TTTTCCCACATTGCCCCACT	CCATGCCAAACACCCAAATCC	215	216
680	NC_012009.3 Vitis vinifera cultivar PN40024 chromosome 3, 12X, whole genome shotgun sequence	(TA)7	7006111	14	TTTCCCACATTGCCCCACTT	ACCATGCCAAACACCCAAATC	215	216
681	NC_012009.3 Vitis vinifera cultivar PN40024 chromosome 3, 12X, whole genome shotgun sequence	(TA)6	7012711	12	TTTCCCACATTGCCCCACTT	CCATGCCAAACACCCAAATCC	214	215
682	NC_012009.3 Vitis vinifera cultivar PN40024 chromosome 3, 12X, whole genome shotgun sequence	(TA)6	7012711	12	TTTTCCCACATTGCCCCACT	CCATGCCAAACACCCAAATCC	215	216
683	NC_012009.3 Vitis vinifera cultivar PN40024 chromosome 3, 12X, whole genome shotgun sequence	(TA)6	7012711	12	TTTCCCACATTGCCCCACTT	ACCATGCCAAACACCCAAATC	215	216
684	NC_012009.3 Vitis vinifera cultivar PN40024 chromosome 3, 12X, whole genome shotgun sequence	(TA)7	7043263	14	TTTCCCACATTGCCCCACTT	CCATGCCAAACACCCAAATCC	214	215
685	NC_012009.3 Vitis vinifera cultivar PN40024 chromosome 3, 12X, whole genome shotgun sequence	(TA)7	7043263	14	TTTTCCCACATTGCCCCACT	CCATGCCAAACACCCAAATCC	215	216
686	NC_012009.3 Vitis vinifera cultivar PN40024 chromosome 3, 12X, whole genome shotgun sequence	(TA)7	7043263	14	TTTCCCACATTGCCCCACTT	ACCATGCCAAACACCCAAATC	215	216
687	NC_012009.3 Vitis vinifera cultivar PN40024 chromosome 3, 12X, whole genome shotgun sequence	(AT)8	7050438	16	TTTCCCACATTGCCCCACTT	CCATGCCAAACACCCAAATCC	214	215
688	NC_012009.3 Vitis vinifera cultivar PN40024 chromosome 3, 12X, whole genome shotgun sequence	(AT)8	7050438	16	TTTTCCCACATTGCCCCACT	CCATGCCAAACACCCAAATCC	215	216
689	NC_012009.3 Vitis vinifera cultivar PN40024 chromosome 3, 12X, whole genome shotgun sequence	(AT)8	7050438	16	TTTCCCACATTGCCCCACTT	ACCATGCCAAACACCCAAATC	215	216
690	NC_012009.3 Vitis vinifera cultivar PN40024 chromosome 3, 12X, whole genome shotgun sequence	(TG)6	7138783	12	AGGAAGCGCTTTTAGGCCAT	TGGGTTGCCAGATTGTTGGT	251	241
691	NC_012009.3 Vitis vinifera cultivar PN40024 chromosome 3, 12X, whole genome shotgun sequence	(TG)6	7138783	12	TCTTAAACCAACTGCCGCGA	TGGGTTGCCAGATTGTTGGT	208	198
692	NC_012009.3 Vitis vinifera cultivar PN40024 chromosome 3, 12X, whole genome shotgun sequence	(TG)6	7138783	12	TCCAAGCATTAGGAAGCGCT	TGGGTTGCCAGATTGTTGGT	261	251
693	NC_012009.3 Vitis vinifera cultivar PN40024 chromosome 3, 12X, whole genome shotgun sequence	(AT)8	7167033	16	AGGAAGCGCTTTTAGGCCAT	TGGGTTGCCAGATTGTTGGT	251	241
694	NC_012009.3 Vitis vinifera cultivar PN40024 chromosome 3, 12X, whole genome shotgun sequence	(AT)8	7167033	16	TCTTAAACCAACTGCCGCGA	TGGGTTGCCAGATTGTTGGT	208	198
695	NC_012009.3 Vitis vinifera cultivar PN40024 chromosome 3, 12X, whole genome shotgun sequence	(AT)8	7167033	16	TCCAAGCATTAGGAAGCGCT	TGGGTTGCCAGATTGTTGGT	261	251
696	NC_012009.3 Vitis vinifera cultivar PN40024 chromosome 3, 12X, whole genome shotgun sequence	(AT)8	7173615	16	AGGAAGCGCTTTTAGGCCAT	TGGGTTGCCAGATTGTTGGT	251	241
697	NC_012009.3 Vitis vinifera cultivar PN40024 chromosome 3, 12X, whole genome shotgun sequence	(AT)8	7173615	16	TCTTAAACCAACTGCCGCGA	TGGGTTGCCAGATTGTTGGT	208	198
698	NC_012009.3 Vitis vinifera cultivar PN40024 chromosome 3, 12X, whole genome shotgun sequence	(AT)8	7173615	16	TCCAAGCATTAGGAAGCGCT	TGGGTTGCCAGATTGTTGGT	261	251
699	NC_012009.3 Vitis vinifera cultivar PN40024 chromosome 3, 12X, whole genome shotgun sequence	(AT)6	7212813	12	AGGAAGCGCTTTTAGGCCAT	TGGGTTGCCAGATTGTTGGT	251	241
700	NC_012009.3 Vitis vinifera cultivar PN40024 chromosome 3, 12X, whole genome shotgun sequence	(AT)6	7212813	12	TCTTAAACCAACTGCCGCGA	TGGGTTGCCAGATTGTTGGT	208	198
701	NC_012009.3 Vitis vinifera cultivar PN40024 chromosome 3, 12X, whole genome shotgun sequence	(AT)6	7212813	12	TCCAAGCATTAGGAAGCGCT	TGGGTTGCCAGATTGTTGGT	261	251
702	NC_012009.3 Vitis vinifera cultivar PN40024 chromosome 3, 12X, whole genome shotgun sequence	(TA)7	7340385	14	AGGAAGCGCTTTTAGGCCAT	TGGGTTGCCAGATTGTTGGT	251	241
703	NC_012009.3 Vitis vinifera cultivar PN40024 chromosome 3, 12X, whole genome shotgun sequence	(TA)7	7340385	14	TCTTAAACCAACTGCCGCGA	TGGGTTGCCAGATTGTTGGT	208	198
704	NC_012009.3 Vitis vinifera cultivar PN40024 chromosome 3, 12X, whole genome shotgun sequence	(TA)7	7340385	14	TCCAAGCATTAGGAAGCGCT	TGGGTTGCCAGATTGTTGGT	261	251
705	NC_012009.3 Vitis vinifera cultivar PN40024 chromosome 3, 12X, whole genome shotgun sequence	(TA)6	7350973	12	AGGAAGCGCTTTTAGGCCAT	TGGGTTGCCAGATTGTTGGT	251	241
706	NC_012009.3 Vitis vinifera cultivar PN40024 chromosome 3, 12X, whole genome shotgun sequence	(TA)6	7350973	12	TCTTAAACCAACTGCCGCGA	TGGGTTGCCAGATTGTTGGT	208	198
707	NC_012009.3 Vitis vinifera cultivar PN40024 chromosome 3, 12X, whole genome shotgun sequence	(TA)6	7350973	12	TCCAAGCATTAGGAAGCGCT	TGGGTTGCCAGATTGTTGGT	261	251
708	NC_012009.3 Vitis vinifera cultivar PN40024 chromosome 3, 12X, whole genome shotgun sequence	(TA)8	7378503	16	AGGAAGCGCTTTTAGGCCAT	TGGGTTGCCAGATTGTTGGT	251	241
709	NC_012009.3 Vitis vinifera cultivar PN40024 chromosome 3, 12X, whole genome shotgun sequence	(TA)8	7378503	16	TCTTAAACCAACTGCCGCGA	TGGGTTGCCAGATTGTTGGT	208	198
710	NC_012009.3 Vitis vinifera cultivar PN40024 chromosome 3, 12X, whole genome shotgun sequence	(TA)8	7378503	16	TCCAAGCATTAGGAAGCGCT	TGGGTTGCCAGATTGTTGGT	261	251
711	NC_012009.3 Vitis vinifera cultivar PN40024 chromosome 3, 12X, whole genome shotgun sequence	(TA)6	7383032	12	AGGAAGCGCTTTTAGGCCAT	TGGGTTGCCAGATTGTTGGT	251	241
712	NC_012009.3 Vitis vinifera cultivar PN40024 chromosome 3, 12X, whole genome shotgun sequence	(TA)6	7383032	12	TCTTAAACCAACTGCCGCGA	TGGGTTGCCAGATTGTTGGT	208	198
713	NC_012009.3 Vitis vinifera cultivar PN40024 chromosome 3, 12X, whole genome shotgun sequence	(TA)6	7383032	12	TCCAAGCATTAGGAAGCGCT	TGGGTTGCCAGATTGTTGGT	261	251
714	NC_012009.3 Vitis vinifera cultivar PN40024 chromosome 3, 12X, whole genome shotgun sequence	(AT)7	7384207	14	AGGAAGCGCTTTTAGGCCAT	TGGGTTGCCAGATTGTTGGT	251	241
715	NC_012009.3 Vitis vinifera cultivar PN40024 chromosome 3, 12X, whole genome shotgun sequence	(AT)7	7384207	14	TCTTAAACCAACTGCCGCGA	TGGGTTGCCAGATTGTTGGT	208	198
716	NC_012009.3 Vitis vinifera cultivar PN40024 chromosome 3, 12X, whole genome shotgun sequence	(AT)7	7384207	14	TCCAAGCATTAGGAAGCGCT	TGGGTTGCCAGATTGTTGGT	261	251
717	NC_012009.3 Vitis vinifera cultivar PN40024 chromosome 3, 12X, whole genome shotgun sequence	(TA)6	7389538	12	AGGAAGCGCTTTTAGGCCAT	TGGGTTGCCAGATTGTTGGT	251	241
718	NC_012009.3 Vitis vinifera cultivar PN40024 chromosome 3, 12X, whole genome shotgun sequence	(TA)6	7389538	12	TCTTAAACCAACTGCCGCGA	TGGGTTGCCAGATTGTTGGT	208	198
719	NC_012009.3 Vitis vinifera cultivar PN40024 chromosome 3, 12X, whole genome shotgun sequence	(TA)6	7389538	12	TCCAAGCATTAGGAAGCGCT	TGGGTTGCCAGATTGTTGGT	261	251
720	NC_012009.3 Vitis vinifera cultivar PN40024 chromosome 3, 12X, whole genome shotgun sequence	(TA)6	7391409	12	AGGAAGCGCTTTTAGGCCAT	TGGGTTGCCAGATTGTTGGT	251	241
721	NC_012009.3 Vitis vinifera cultivar PN40024 chromosome 3, 12X, whole genome shotgun sequence	(TA)6	7391409	12	TCTTAAACCAACTGCCGCGA	TGGGTTGCCAGATTGTTGGT	208	198
722	NC_012009.3 Vitis vinifera cultivar PN40024 chromosome 3, 12X, whole genome shotgun sequence	(TA)6	7391409	12	TCCAAGCATTAGGAAGCGCT	TGGGTTGCCAGATTGTTGGT	261	251
723	NC_012009.3 Vitis vinifera cultivar PN40024 chromosome 3, 12X, whole genome shotgun sequence	(AT)6	7404413	12	AGGAAGCGCTTTTAGGCCAT	TGGGTTGCCAGATTGTTGGT	251	241
724	NC_012009.3 Vitis vinifera cultivar PN40024 chromosome 3, 12X, whole genome shotgun sequence	(AT)6	7404413	12	TCTTAAACCAACTGCCGCGA	TGGGTTGCCAGATTGTTGGT	208	198
725	NC_012009.3 Vitis vinifera cultivar PN40024 chromosome 3, 12X, whole genome shotgun sequence	(AT)6	7404413	12	TCCAAGCATTAGGAAGCGCT	TGGGTTGCCAGATTGTTGGT	261	251
726	NC_012009.3 Vitis vinifera cultivar PN40024 chromosome 3, 12X, whole genome shotgun sequence	(AT)7	7406969	14	AGGAAGCGCTTTTAGGCCAT	TGGGTTGCCAGATTGTTGGT	251	241
727	NC_012009.3 Vitis vinifera cultivar PN40024 chromosome 3, 12X, whole genome shotgun sequence	(AT)7	7406969	14	TCTTAAACCAACTGCCGCGA	TGGGTTGCCAGATTGTTGGT	208	198
728	NC_012009.3 Vitis vinifera cultivar PN40024 chromosome 3, 12X, whole genome shotgun sequence	(AT)7	7406969	14	TCCAAGCATTAGGAAGCGCT	TGGGTTGCCAGATTGTTGGT	261	251
729	NC_012009.3 Vitis vinifera cultivar PN40024 chromosome 3, 12X, whole genome shotgun sequence	(AT)6	7459299	12	AGGAAGCGCTTTTAGGCCAT	TGGGTTGCCAGATTGTTGGT	251	241
730	NC_012009.3 Vitis vinifera cultivar PN40024 chromosome 3, 12X, whole genome shotgun sequence	(AT)6	7459299	12	TCTTAAACCAACTGCCGCGA	TGGGTTGCCAGATTGTTGGT	208	198
731	NC_012009.3 Vitis vinifera cultivar PN40024 chromosome 3, 12X, whole genome shotgun sequence	(AT)6	7459299	12	TCCAAGCATTAGGAAGCGCT	TGGGTTGCCAGATTGTTGGT	261	251
732	NC_012009.3 Vitis vinifera cultivar PN40024 chromosome 3, 12X, whole genome shotgun sequence	(AT)7	7474054	14	AGGAAGCGCTTTTAGGCCAT	TGGGTTGCCAGATTGTTGGT	251	241
733	NC_012009.3 Vitis vinifera cultivar PN40024 chromosome 3, 12X, whole genome shotgun sequence	(AT)7	7474054	14	TCTTAAACCAACTGCCGCGA	TGGGTTGCCAGATTGTTGGT	208	198
734	NC_012009.3 Vitis vinifera cultivar PN40024 chromosome 3, 12X, whole genome shotgun sequence	(AT)7	7474054	14	TCCAAGCATTAGGAAGCGCT	TGGGTTGCCAGATTGTTGGT	261	251
735	NC_012009.3 Vitis vinifera cultivar PN40024 chromosome 3, 12X, whole genome shotgun sequence	(TA)8	7530644	16	AGGAAGCGCTTTTAGGCCAT	TGGGTTGCCAGATTGTTGGT	251	241
736	NC_012009.3 Vitis vinifera cultivar PN40024 chromosome 3, 12X, whole genome shotgun sequence	(TA)8	7530644	16	TCTTAAACCAACTGCCGCGA	TGGGTTGCCAGATTGTTGGT	208	198
737	NC_012009.3 Vitis vinifera cultivar PN40024 chromosome 3, 12X, whole genome shotgun sequence	(TA)8	7530644	16	TCCAAGCATTAGGAAGCGCT	TGGGTTGCCAGATTGTTGGT	261	251
738	NC_012009.3 Vitis vinifera cultivar PN40024 chromosome 3, 12X, whole genome shotgun sequence	(AT)7	7668936	14	AGGAAGCGCTTTTAGGCCAT	TGGGTTGCCAGATTGTTGGT	251	241
739	NC_012009.3 Vitis vinifera cultivar PN40024 chromosome 3, 12X, whole genome shotgun sequence	(AT)7	7668936	14	TCTTAAACCAACTGCCGCGA	TGGGTTGCCAGATTGTTGGT	208	198
740	NC_012009.3 Vitis vinifera cultivar PN40024 chromosome 3, 12X, whole genome shotgun sequence	(AT)7	7668936	14	TCCAAGCATTAGGAAGCGCT	TGGGTTGCCAGATTGTTGGT	261	251
741	NC_012009.3 Vitis vinifera cultivar PN40024 chromosome 3, 12X, whole genome shotgun sequence	(TC)6	10733663	12	aaagtttacgTGGGGTGGGG	TCTCCTCTCCAACCTCACGT	146	145
742	NC_012009.3 Vitis vinifera cultivar PN40024 chromosome 3, 12X, whole genome shotgun sequence	(TC)6	10733663	12	aaagtttacgTGGGGTGGGG	AACCTCACGTCCCAATTGCA	136	135
743	NC_012009.3 Vitis vinifera cultivar PN40024 chromosome 3, 12X, whole genome shotgun sequence	(TC)6	10733663	12	aaagtttacgTGGGGTGGGG	CAACCTCACGTCCCAATTGC	137	136
744	NC_012009.3 Vitis vinifera cultivar PN40024 chromosome 3, 12X, whole genome shotgun sequence	(AT)6	10779336	12	aaagtttacgTGGGGTGGGG	TCTCCTCTCCAACCTCACGT	146	145
745	NC_012009.3 Vitis vinifera cultivar PN40024 chromosome 3, 12X, whole genome shotgun sequence	(AT)6	10779336	12	aaagtttacgTGGGGTGGGG	AACCTCACGTCCCAATTGCA	136	135
746	NC_012009.3 Vitis vinifera cultivar PN40024 chromosome 3, 12X, whole genome shotgun sequence	(AT)6	10779336	12	aaagtttacgTGGGGTGGGG	CAACCTCACGTCCCAATTGC	137	136
747	NC_012009.3 Vitis vinifera cultivar PN40024 chromosome 3, 12X, whole genome shotgun sequence	(AT)8	10836682	16	aaagtttacgTGGGGTGGGG	TCTCCTCTCCAACCTCACGT	146	145
748	NC_012009.3 Vitis vinifera cultivar PN40024 chromosome 3, 12X, whole genome shotgun sequence	(AT)8	10836682	16	aaagtttacgTGGGGTGGGG	AACCTCACGTCCCAATTGCA	136	135
749	NC_012009.3 Vitis vinifera cultivar PN40024 chromosome 3, 12X, whole genome shotgun sequence	(AT)8	10836682	16	aaagtttacgTGGGGTGGGG	CAACCTCACGTCCCAATTGC	137	136
750	NC_012009.3 Vitis vinifera cultivar PN40024 chromosome 3, 12X, whole genome shotgun sequence	(AT)6	10906001	12	aaagtttacgTGGGGTGGGG	TCTCCTCTCCAACCTCACGT	146	145
751	NC_012009.3 Vitis vinifera cultivar PN40024 chromosome 3, 12X, whole genome shotgun sequence	(AT)6	10906001	12	aaagtttacgTGGGGTGGGG	AACCTCACGTCCCAATTGCA	136	135
752	NC_012009.3 Vitis vinifera cultivar PN40024 chromosome 3, 12X, whole genome shotgun sequence	(AT)6	10906001	12	aaagtttacgTGGGGTGGGG	CAACCTCACGTCCCAATTGC	137	136
753	NC_012009.3 Vitis vinifera cultivar PN40024 chromosome 3, 12X, whole genome shotgun sequence	(TC)6	11710040	12	tcgtcagaaaccactcaccg	aaCCAAGGATGAAGGAGGCG	234	248
754	NC_012009.3 Vitis vinifera cultivar PN40024 chromosome 3, 12X, whole genome shotgun sequence	(AT)8	11726060	16	tcgtcagaaaccactcaccg	aaCCAAGGATGAAGGAGGCG	234	248
755	NC_012009.3 Vitis vinifera cultivar PN40024 chromosome 3, 12X, whole genome shotgun sequence	(AT)6	11738084	12	tcgtcagaaaccactcaccg	aaCCAAGGATGAAGGAGGCG	234	248
756	NC_012009.3 Vitis vinifera cultivar PN40024 chromosome 3, 12X, whole genome shotgun sequence	(CA)6	15633281	12	TGTTCTTGGTGCTCTGCCAT	GGACAATGGACCAGAGGCAA	287	285
757	NC_012009.3 Vitis vinifera cultivar PN40024 chromosome 3, 12X, whole genome shotgun sequence	(AT)6	15759344	12	TGTTCTTGGTGCTCTGCCAT	GGACAATGGACCAGAGGCAA	287	285
758	NC_012009.3 Vitis vinifera cultivar PN40024 chromosome 3, 12X, whole genome shotgun sequence	(TA)8	15771652	16	TGTTCTTGGTGCTCTGCCAT	GGACAATGGACCAGAGGCAA	287	285
759	NC_012009.3 Vitis vinifera cultivar PN40024 chromosome 3, 12X, whole genome shotgun sequence	(TA)8	15812595	16	TGTTCTTGGTGCTCTGCCAT	GGACAATGGACCAGAGGCAA	287	285
760	NC_012009.3 Vitis vinifera cultivar PN40024 chromosome 3, 12X, whole genome shotgun sequence	(AT)6	15855818	12	TGTTCTTGGTGCTCTGCCAT	GGACAATGGACCAGAGGCAA	287	285
761	NC_012009.3 Vitis vinifera cultivar PN40024 chromosome 3, 12X, whole genome shotgun sequence	(TA)7	15861390	14	TGTTCTTGGTGCTCTGCCAT	GGACAATGGACCAGAGGCAA	287	285
762	NC_012009.3 Vitis vinifera cultivar PN40024 chromosome 3, 12X, whole genome shotgun sequence	(TA)6	15946115	12	TGTTCTTGGTGCTCTGCCAT	GGACAATGGACCAGAGGCAA	287	285
763	NC_012009.3 Vitis vinifera cultivar PN40024 chromosome 3, 12X, whole genome shotgun sequence	(AT)6	16026129	12	TGTTCTTGGTGCTCTGCCAT	GGACAATGGACCAGAGGCAA	287	285
764	NC_012009.3 Vitis vinifera cultivar PN40024 chromosome 3, 12X, whole genome shotgun sequence	(AT)6	16126853	12	TGTTCTTGGTGCTCTGCCAT	GGACAATGGACCAGAGGCAA	287	285
765	NC_012009.3 Vitis vinifera cultivar PN40024 chromosome 3, 12X, whole genome shotgun sequence	(AT)7	16165271	14	TGTTCTTGGTGCTCTGCCAT	GGACAATGGACCAGAGGCAA	287	285
766	NC_012009.3 Vitis vinifera cultivar PN40024 chromosome 3, 12X, whole genome shotgun sequence	(TA)6	16228428	12	TGTTCTTGGTGCTCTGCCAT	GGACAATGGACCAGAGGCAA	287	285
767	NC_012009.3 Vitis vinifera cultivar PN40024 chromosome 3, 12X, whole genome shotgun sequence	(AT)7	16305399	14	TGTTCTTGGTGCTCTGCCAT	GGACAATGGACCAGAGGCAA	287	285
768	NC_012009.3 Vitis vinifera cultivar PN40024 chromosome 3, 12X, whole genome shotgun sequence	(TC)6	18174211	12	tctctcgggcatcaagaagc	tcttgggaatcaaacggggg	198	199
769	NC_012009.3 Vitis vinifera cultivar PN40024 chromosome 3, 12X, whole genome shotgun sequence	(TC)6	18174211	12	cctccatcgggcatcaagaa	tcttgggaatcaaacggggg	162	163
770	NC_012009.3 Vitis vinifera cultivar PN40024 chromosome 3, 12X, whole genome shotgun sequence	(TC)6	18174211	12	tctctcgggcatcaagaagc	ttcccggaaatcgaatgggg	227	228
771	NC_012009.3 Vitis vinifera cultivar PN40024 chromosome 3, 12X, whole genome shotgun sequence	(TA)6	18207862	12	tctctcgggcatcaagaagc	tcttgggaatcaaacggggg	198	199
772	NC_012009.3 Vitis vinifera cultivar PN40024 chromosome 3, 12X, whole genome shotgun sequence	(TA)6	18207862	12	cctccatcgggcatcaagaa	tcttgggaatcaaacggggg	162	163
773	NC_012009.3 Vitis vinifera cultivar PN40024 chromosome 3, 12X, whole genome shotgun sequence	(TA)6	18207862	12	tctctcgggcatcaagaagc	ttcccggaaatcgaatgggg	227	228
774	NC_012009.3 Vitis vinifera cultivar PN40024 chromosome 3, 12X, whole genome shotgun sequence	(TA)6	18252229	12	tctctcgggcatcaagaagc	tcttgggaatcaaacggggg	198	199
775	NC_012009.3 Vitis vinifera cultivar PN40024 chromosome 3, 12X, whole genome shotgun sequence	(TA)6	18252229	12	cctccatcgggcatcaagaa	tcttgggaatcaaacggggg	162	163
776	NC_012009.3 Vitis vinifera cultivar PN40024 chromosome 3, 12X, whole genome shotgun sequence	(TA)6	18252229	12	tctctcgggcatcaagaagc	ttcccggaaatcgaatgggg	227	228
777	NC_012009.3 Vitis vinifera cultivar PN40024 chromosome 3, 12X, whole genome shotgun sequence	(AT)6	18295679	12	tctctcgggcatcaagaagc	tcttgggaatcaaacggggg	198	199
778	NC_012009.3 Vitis vinifera cultivar PN40024 chromosome 3, 12X, whole genome shotgun sequence	(AT)6	18295679	12	cctccatcgggcatcaagaa	tcttgggaatcaaacggggg	162	163
779	NC_012009.3 Vitis vinifera cultivar PN40024 chromosome 3, 12X, whole genome shotgun sequence	(AT)6	18295679	12	tctctcgggcatcaagaagc	ttcccggaaatcgaatgggg	227	228
780	NC_012009.3 Vitis vinifera cultivar PN40024 chromosome 3, 12X, whole genome shotgun sequence	(TA)6	18303453	12	tctctcgggcatcaagaagc	tcttgggaatcaaacggggg	198	199
781	NC_012009.3 Vitis vinifera cultivar PN40024 chromosome 3, 12X, whole genome shotgun sequence	(TA)6	18303453	12	cctccatcgggcatcaagaa	tcttgggaatcaaacggggg	162	163
782	NC_012009.3 Vitis vinifera cultivar PN40024 chromosome 3, 12X, whole genome shotgun sequence	(TA)6	18303453	12	tctctcgggcatcaagaagc	ttcccggaaatcgaatgggg	227	228
783	NC_012009.3 Vitis vinifera cultivar PN40024 chromosome 3, 12X, whole genome shotgun sequence	(AT)7	18377660	14	tctctcgggcatcaagaagc	tcttgggaatcaaacggggg	198	199
784	NC_012009.3 Vitis vinifera cultivar PN40024 chromosome 3, 12X, whole genome shotgun sequence	(AT)7	18377660	14	cctccatcgggcatcaagaa	tcttgggaatcaaacggggg	162	163
785	NC_012009.3 Vitis vinifera cultivar PN40024 chromosome 3, 12X, whole genome shotgun sequence	(AT)7	18377660	14	tctctcgggcatcaagaagc	ttcccggaaatcgaatgggg	227	228
786	NC_012009.3 Vitis vinifera cultivar PN40024 chromosome 3, 12X, whole genome shotgun sequence	(TA)7	18403431	14	tctctcgggcatcaagaagc	tcttgggaatcaaacggggg	198	199
787	NC_012009.3 Vitis vinifera cultivar PN40024 chromosome 3, 12X, whole genome shotgun sequence	(TA)7	18403431	14	cctccatcgggcatcaagaa	tcttgggaatcaaacggggg	162	163
788	NC_012009.3 Vitis vinifera cultivar PN40024 chromosome 3, 12X, whole genome shotgun sequence	(TA)7	18403431	14	tctctcgggcatcaagaagc	ttcccggaaatcgaatgggg	227	228
789	NC_012009.3 Vitis vinifera cultivar PN40024 chromosome 3, 12X, whole genome shotgun sequence	(AT)8	18405547	16	tctctcgggcatcaagaagc	tcttgggaatcaaacggggg	198	199
790	NC_012009.3 Vitis vinifera cultivar PN40024 chromosome 3, 12X, whole genome shotgun sequence	(AT)8	18405547	16	cctccatcgggcatcaagaa	tcttgggaatcaaacggggg	162	163
791	NC_012009.3 Vitis vinifera cultivar PN40024 chromosome 3, 12X, whole genome shotgun sequence	(AT)8	18405547	16	tctctcgggcatcaagaagc	ttcccggaaatcgaatgggg	227	228
792	NC_012009.3 Vitis vinifera cultivar PN40024 chromosome 3, 12X, whole genome shotgun sequence	(TA)6	18443970	12	tctctcgggcatcaagaagc	tcttgggaatcaaacggggg	198	199
793	NC_012009.3 Vitis vinifera cultivar PN40024 chromosome 3, 12X, whole genome shotgun sequence	(TA)6	18443970	12	cctccatcgggcatcaagaa	tcttgggaatcaaacggggg	162	163
794	NC_012009.3 Vitis vinifera cultivar PN40024 chromosome 3, 12X, whole genome shotgun sequence	(TA)6	18443970	12	tctctcgggcatcaagaagc	ttcccggaaatcgaatgggg	227	228
795	NC_012009.3 Vitis vinifera cultivar PN40024 chromosome 3, 12X, whole genome shotgun sequence	(TA)7	18451351	14	tctctcgggcatcaagaagc	tcttgggaatcaaacggggg	198	199
796	NC_012009.3 Vitis vinifera cultivar PN40024 chromosome 3, 12X, whole genome shotgun sequence	(TA)7	18451351	14	cctccatcgggcatcaagaa	tcttgggaatcaaacggggg	162	163
797	NC_012009.3 Vitis vinifera cultivar PN40024 chromosome 3, 12X, whole genome shotgun sequence	(TA)7	18451351	14	tctctcgggcatcaagaagc	ttcccggaaatcgaatgggg	227	228
798	NC_012009.3 Vitis vinifera cultivar PN40024 chromosome 3, 12X, whole genome shotgun sequence	(TA)6	18489063	12	tctctcgggcatcaagaagc	tcttgggaatcaaacggggg	198	199
799	NC_012009.3 Vitis vinifera cultivar PN40024 chromosome 3, 12X, whole genome shotgun sequence	(TA)6	18489063	12	cctccatcgggcatcaagaa	tcttgggaatcaaacggggg	162	163
800	NC_012009.3 Vitis vinifera cultivar PN40024 chromosome 3, 12X, whole genome shotgun sequence	(TA)6	18489063	12	tctctcgggcatcaagaagc	ttcccggaaatcgaatgggg	227	228
801	NC_012009.3 Vitis vinifera cultivar PN40024 chromosome 3, 12X, whole genome shotgun sequence	(AT)6	18574787	12	tctctcgggcatcaagaagc	tcttgggaatcaaacggggg	198	199
802	NC_012009.3 Vitis vinifera cultivar PN40024 chromosome 3, 12X, whole genome shotgun sequence	(AT)6	18574787	12	cctccatcgggcatcaagaa	tcttgggaatcaaacggggg	162	163
803	NC_012009.3 Vitis vinifera cultivar PN40024 chromosome 3, 12X, whole genome shotgun sequence	(AT)6	18574787	12	tctctcgggcatcaagaagc	ttcccggaaatcgaatgggg	227	228
804	NC_012009.3 Vitis vinifera cultivar PN40024 chromosome 3, 12X, whole genome shotgun sequence	(TA)7	18626442	14	tctctcgggcatcaagaagc	tcttgggaatcaaacggggg	198	199
805	NC_012009.3 Vitis vinifera cultivar PN40024 chromosome 3, 12X, whole genome shotgun sequence	(TA)7	18626442	14	cctccatcgggcatcaagaa	tcttgggaatcaaacggggg	162	163
806	NC_012009.3 Vitis vinifera cultivar PN40024 chromosome 3, 12X, whole genome shotgun sequence	(TA)7	18626442	14	tctctcgggcatcaagaagc	ttcccggaaatcgaatgggg	227	228
807	NC_012009.3 Vitis vinifera cultivar PN40024 chromosome 3, 12X, whole genome shotgun sequence	(AT)7	18626995	14	tctctcgggcatcaagaagc	tcttgggaatcaaacggggg	198	199
808	NC_012009.3 Vitis vinifera cultivar PN40024 chromosome 3, 12X, whole genome shotgun sequence	(AT)7	18626995	14	cctccatcgggcatcaagaa	tcttgggaatcaaacggggg	162	163
809	NC_012009.3 Vitis vinifera cultivar PN40024 chromosome 3, 12X, whole genome shotgun sequence	(AT)7	18626995	14	tctctcgggcatcaagaagc	ttcccggaaatcgaatgggg	227	228
810	NC_012009.3 Vitis vinifera cultivar PN40024 chromosome 3, 12X, whole genome shotgun sequence	(TA)6	18643450	12	tctctcgggcatcaagaagc	tcttgggaatcaaacggggg	198	199
811	NC_012009.3 Vitis vinifera cultivar PN40024 chromosome 3, 12X, whole genome shotgun sequence	(TA)6	18643450	12	cctccatcgggcatcaagaa	tcttgggaatcaaacggggg	162	163
812	NC_012009.3 Vitis vinifera cultivar PN40024 chromosome 3, 12X, whole genome shotgun sequence	(TA)6	18643450	12	tctctcgggcatcaagaagc	ttcccggaaatcgaatgggg	227	228
813	NC_012009.3 Vitis vinifera cultivar PN40024 chromosome 3, 12X, whole genome shotgun sequence	(AT)7	18674452	14	tctctcgggcatcaagaagc	tcttgggaatcaaacggggg	198	199
814	NC_012009.3 Vitis vinifera cultivar PN40024 chromosome 3, 12X, whole genome shotgun sequence	(AT)7	18674452	14	cctccatcgggcatcaagaa	tcttgggaatcaaacggggg	162	163
815	NC_012009.3 Vitis vinifera cultivar PN40024 chromosome 3, 12X, whole genome shotgun sequence	(AT)7	18674452	14	tctctcgggcatcaagaagc	ttcccggaaatcgaatgggg	227	228
816	NC_012009.3 Vitis vinifera cultivar PN40024 chromosome 3, 12X, whole genome shotgun sequence	(AT)6	18783486	12	tctctcgggcatcaagaagc	tcttgggaatcaaacggggg	198	199
817	NC_012009.3 Vitis vinifera cultivar PN40024 chromosome 3, 12X, whole genome shotgun sequence	(AT)6	18783486	12	cctccatcgggcatcaagaa	tcttgggaatcaaacggggg	162	163
818	NC_012009.3 Vitis vinifera cultivar PN40024 chromosome 3, 12X, whole genome shotgun sequence	(AT)6	18783486	12	tctctcgggcatcaagaagc	ttcccggaaatcgaatgggg	227	228
819	NC_012009.3 Vitis vinifera cultivar PN40024 chromosome 3, 12X, whole genome shotgun sequence	(TA)8	18800541	16	tctctcgggcatcaagaagc	tcttgggaatcaaacggggg	198	199
820	NC_012009.3 Vitis vinifera cultivar PN40024 chromosome 3, 12X, whole genome shotgun sequence	(TA)8	18800541	16	cctccatcgggcatcaagaa	tcttgggaatcaaacggggg	162	163
821	NC_012009.3 Vitis vinifera cultivar PN40024 chromosome 3, 12X, whole genome shotgun sequence	(TA)8	18800541	16	tctctcgggcatcaagaagc	ttcccggaaatcgaatgggg	227	228
822	NC_012009.3 Vitis vinifera cultivar PN40024 chromosome 3, 12X, whole genome shotgun sequence	(AT)7	18895395	14	tctctcgggcatcaagaagc	tcttgggaatcaaacggggg	198	199
823	NC_012009.3 Vitis vinifera cultivar PN40024 chromosome 3, 12X, whole genome shotgun sequence	(AT)7	18895395	14	cctccatcgggcatcaagaa	tcttgggaatcaaacggggg	162	163
824	NC_012009.3 Vitis vinifera cultivar PN40024 chromosome 3, 12X, whole genome shotgun sequence	(AT)7	18895395	14	tctctcgggcatcaagaagc	ttcccggaaatcgaatgggg	227	228
825	NC_012009.3 Vitis vinifera cultivar PN40024 chromosome 3, 12X, whole genome shotgun sequence	(TA)6	19039923	12	tctctcgggcatcaagaagc	tcttgggaatcaaacggggg	198	199
826	NC_012009.3 Vitis vinifera cultivar PN40024 chromosome 3, 12X, whole genome shotgun sequence	(TA)6	19039923	12	cctccatcgggcatcaagaa	tcttgggaatcaaacggggg	162	163
827	NC_012009.3 Vitis vinifera cultivar PN40024 chromosome 3, 12X, whole genome shotgun sequence	(TA)6	19039923	12	tctctcgggcatcaagaagc	ttcccggaaatcgaatgggg	227	228
828	NC_012009.3 Vitis vinifera cultivar PN40024 chromosome 3, 12X, whole genome shotgun sequence	(AT)6	19046540	12	tctctcgggcatcaagaagc	tcttgggaatcaaacggggg	198	199
829	NC_012009.3 Vitis vinifera cultivar PN40024 chromosome 3, 12X, whole genome shotgun sequence	(AT)6	19046540	12	cctccatcgggcatcaagaa	tcttgggaatcaaacggggg	162	163
830	NC_012009.3 Vitis vinifera cultivar PN40024 chromosome 3, 12X, whole genome shotgun sequence	(AT)6	19046540	12	tctctcgggcatcaagaagc	ttcccggaaatcgaatgggg	227	228
831	NC_012009.3 Vitis vinifera cultivar PN40024 chromosome 3, 12X, whole genome shotgun sequence	(AT)8	19049709	16	tctctcgggcatcaagaagc	tcttgggaatcaaacggggg	198	199
832	NC_012009.3 Vitis vinifera cultivar PN40024 chromosome 3, 12X, whole genome shotgun sequence	(AT)8	19049709	16	cctccatcgggcatcaagaa	tcttgggaatcaaacggggg	162	163
833	NC_012009.3 Vitis vinifera cultivar PN40024 chromosome 3, 12X, whole genome shotgun sequence	(AT)8	19049709	16	tctctcgggcatcaagaagc	ttcccggaaatcgaatgggg	227	228
834	NC_012009.3 Vitis vinifera cultivar PN40024 chromosome 3, 12X, whole genome shotgun sequence	(TA)8	19054310	16	tctctcgggcatcaagaagc	tcttgggaatcaaacggggg	198	199
835	NC_012009.3 Vitis vinifera cultivar PN40024 chromosome 3, 12X, whole genome shotgun sequence	(TA)8	19054310	16	cctccatcgggcatcaagaa	tcttgggaatcaaacggggg	162	163
836	NC_012009.3 Vitis vinifera cultivar PN40024 chromosome 3, 12X, whole genome shotgun sequence	(TA)8	19054310	16	tctctcgggcatcaagaagc	ttcccggaaatcgaatgggg	227	228
837	NC_012009.3 Vitis vinifera cultivar PN40024 chromosome 3, 12X, whole genome shotgun sequence	(TA)8	19074115	16	tctctcgggcatcaagaagc	tcttgggaatcaaacggggg	198	199
838	NC_012009.3 Vitis vinifera cultivar PN40024 chromosome 3, 12X, whole genome shotgun sequence	(TA)8	19074115	16	cctccatcgggcatcaagaa	tcttgggaatcaaacggggg	162	163
839	NC_012009.3 Vitis vinifera cultivar PN40024 chromosome 3, 12X, whole genome shotgun sequence	(TA)8	19074115	16	tctctcgggcatcaagaagc	ttcccggaaatcgaatgggg	227	228
840	NC_012009.3 Vitis vinifera cultivar PN40024 chromosome 3, 12X, whole genome shotgun sequence	(TA)6	19110276	12	tctctcgggcatcaagaagc	tcttgggaatcaaacggggg	198	199
841	NC_012009.3 Vitis vinifera cultivar PN40024 chromosome 3, 12X, whole genome shotgun sequence	(TA)6	19110276	12	cctccatcgggcatcaagaa	tcttgggaatcaaacggggg	162	163
842	NC_012009.3 Vitis vinifera cultivar PN40024 chromosome 3, 12X, whole genome shotgun sequence	(TA)6	19110276	12	tctctcgggcatcaagaagc	ttcccggaaatcgaatgggg	227	228
843	NC_012009.3 Vitis vinifera cultivar PN40024 chromosome 3, 12X, whole genome shotgun sequence	(TA)6	19135739	12	tctctcgggcatcaagaagc	tcttgggaatcaaacggggg	198	199
844	NC_012009.3 Vitis vinifera cultivar PN40024 chromosome 3, 12X, whole genome shotgun sequence	(TA)6	19135739	12	cctccatcgggcatcaagaa	tcttgggaatcaaacggggg	162	163
845	NC_012009.3 Vitis vinifera cultivar PN40024 chromosome 3, 12X, whole genome shotgun sequence	(TA)6	19135739	12	tctctcgggcatcaagaagc	ttcccggaaatcgaatgggg	227	228
846	NC_012009.3 Vitis vinifera cultivar PN40024 chromosome 3, 12X, whole genome shotgun sequence	(AT)6	19210516	12	tctctcgggcatcaagaagc	tcttgggaatcaaacggggg	198	199
847	NC_012009.3 Vitis vinifera cultivar PN40024 chromosome 3, 12X, whole genome shotgun sequence	(AT)6	19210516	12	cctccatcgggcatcaagaa	tcttgggaatcaaacggggg	162	163
848	NC_012009.3 Vitis vinifera cultivar PN40024 chromosome 3, 12X, whole genome shotgun sequence	(AT)6	19210516	12	tctctcgggcatcaagaagc	ttcccggaaatcgaatgggg	227	228
849	NC_012009.3 Vitis vinifera cultivar PN40024 chromosome 3, 12X, whole genome shotgun sequence	(AT)7	19230394	14	tctctcgggcatcaagaagc	tcttgggaatcaaacggggg	198	199
850	NC_012009.3 Vitis vinifera cultivar PN40024 chromosome 3, 12X, whole genome shotgun sequence	(AT)7	19230394	14	cctccatcgggcatcaagaa	tcttgggaatcaaacggggg	162	163
851	NC_012009.3 Vitis vinifera cultivar PN40024 chromosome 3, 12X, whole genome shotgun sequence	(AT)7	19230394	14	tctctcgggcatcaagaagc	ttcccggaaatcgaatgggg	227	228
852	NC_012009.3 Vitis vinifera cultivar PN40024 chromosome 3, 12X, whole genome shotgun sequence	(AT)8	19255847	16	tctctcgggcatcaagaagc	tcttgggaatcaaacggggg	198	199
853	NC_012009.3 Vitis vinifera cultivar PN40024 chromosome 3, 12X, whole genome shotgun sequence	(AT)8	19255847	16	cctccatcgggcatcaagaa	tcttgggaatcaaacggggg	162	163
854	NC_012009.3 Vitis vinifera cultivar PN40024 chromosome 3, 12X, whole genome shotgun sequence	(AT)8	19255847	16	tctctcgggcatcaagaagc	ttcccggaaatcgaatgggg	227	228
855	NC_012009.3 Vitis vinifera cultivar PN40024 chromosome 3, 12X, whole genome shotgun sequence	(AT)6	19268768	12	tctctcgggcatcaagaagc	tcttgggaatcaaacggggg	198	199
856	NC_012009.3 Vitis vinifera cultivar PN40024 chromosome 3, 12X, whole genome shotgun sequence	(AT)6	19268768	12	cctccatcgggcatcaagaa	tcttgggaatcaaacggggg	162	163
857	NC_012009.3 Vitis vinifera cultivar PN40024 chromosome 3, 12X, whole genome shotgun sequence	(AT)6	19268768	12	tctctcgggcatcaagaagc	ttcccggaaatcgaatgggg	227	228
858	NC_012010.3 Vitis vinifera cultivar PN40024 chromosome 4, 12X, whole genome shotgun sequence	(TG)6	2070784	12	ACCACTGCATGTCAGAAGCA	TCCACCCAACTTACTGCACC	149	155
859	NC_012010.3 Vitis vinifera cultivar PN40024 chromosome 4, 12X, whole genome shotgun sequence	(TG)6	2070784	12	CACCAGTGGAACCATGACCA	TCCACCCAACTTACTGCACC	165	171
860	NC_012010.3 Vitis vinifera cultivar PN40024 chromosome 4, 12X, whole genome shotgun sequence	(TG)6	2070784	12	ACCAGTGGAACCATGACCAC	TCCACCCAACTTACTGCACC	164	170
861	NC_012010.3 Vitis vinifera cultivar PN40024 chromosome 4, 12X, whole genome shotgun sequence	(TG)6	2070784	12	ACACCAGTGGAACCATGACC	TCCACCCAACTTACTGCACC	166	172
862	NC_012010.3 Vitis vinifera cultivar PN40024 chromosome 4, 12X, whole genome shotgun sequence	(CA)6	13330098	12	CCACTCCAAACTAGGCAGCA	TCAGAATCGCCTTGTCCCAG	159	187
863	NC_012010.3 Vitis vinifera cultivar PN40024 chromosome 4, 12X, whole genome shotgun sequence	(CA)6	13330098	12	TCCACTCCAAACTAGGCAGC	TCAGAATCGCCTTGTCCCAG	160	188
864	NC_012010.3 Vitis vinifera cultivar PN40024 chromosome 4, 12X, whole genome shotgun sequence	(CA)6	13330098	12	CCACTCCAAACTAGGCAGCA	CTTGTCCCAGGCCCCTATTT	149	177
865	NC_012010.3 Vitis vinifera cultivar PN40024 chromosome 4, 12X, whole genome shotgun sequence	(CA)6	13330098	12	CCACTCCAAACTAGGCAGCA	CAGAATCGCCTTGTCCCAGG	158	186
866	NC_012010.3 Vitis vinifera cultivar PN40024 chromosome 4, 12X, whole genome shotgun sequence	(CAACTT)5	15136745	30	GCAGCAATACAGCCTGTGTG	GCCAGCCTGCATTATCCAAG	128	122
867	NC_012010.3 Vitis vinifera cultivar PN40024 chromosome 4, 12X, whole genome shotgun sequence	(CAACTT)5	15136745	30	TGCAGCAATACAGCCTGTGT	GCCAGCCTGCATTATCCAAG	129	123
868	NC_012010.3 Vitis vinifera cultivar PN40024 chromosome 4, 12X, whole genome shotgun sequence	(CAACTT)5	15136745	30	GCAGCAATACAGCCTGTGTG	GGCCAGCCTGCATTATCCAA	129	123
869	NC_012010.3 Vitis vinifera cultivar PN40024 chromosome 4, 12X, whole genome shotgun sequence	(CAACTT)5	15136745	30	ATACAGCCTGTGTGTGACCC	GCCAGCCTGCATTATCCAAG	122	116
870	NC_012010.3 Vitis vinifera cultivar PN40024 chromosome 4, 12X, whole genome shotgun sequence	(CAACTT)5	15136745	30	TGCAGCAATACAGCCTGTGT	GGCCAGCCTGCATTATCCAA	130	124
871	NC_012010.3 Vitis vinifera cultivar PN40024 chromosome 4, 12X, whole genome shotgun sequence	(GT)6	17991027	12	TGGTGTGTGTGTGttcctcc	CCGTGCAACAAGAACTCACAG	275	277
872	NC_012010.3 Vitis vinifera cultivar PN40024 chromosome 4, 12X, whole genome shotgun sequence	(GT)6	17991027	12	TGGTGTGTGTGTGttcctcc	CCGTGCAACAAGAACTCACA	275	277
873	NC_012010.3 Vitis vinifera cultivar PN40024 chromosome 4, 12X, whole genome shotgun sequence	(GT)6	17991027	12	TGGTGTGTGTGTGttcctcc	CACCGTGCAACAAGAACTCA	277	279
874	NC_012010.3 Vitis vinifera cultivar PN40024 chromosome 4, 12X, whole genome shotgun sequence	(GT)6	17991027	12	TGGTGTGTGTGTGttcctcc	ACCGTGCAACAAGAACTCAC	276	278
875	NC_012010.3 Vitis vinifera cultivar PN40024 chromosome 4, 12X, whole genome shotgun sequence	(GT)6	17991027	12	GGTGTGTGTGTGttcctcct	CCGTGCAACAAGAACTCACAG	274	276
876	NC_012010.3 Vitis vinifera cultivar PN40024 chromosome 4, 12X, whole genome shotgun sequence	(TG)6	18332807	12	GCCCTTGCCTATCTTGACCA	GCacacagtgatggctctga	106	117
877	NC_012010.3 Vitis vinifera cultivar PN40024 chromosome 4, 12X, whole genome shotgun sequence	(TG)6	18332807	12	TGCCCTTGCCTATCTTGACC	GCacacagtgatggctctga	107	118
878	NC_012010.3 Vitis vinifera cultivar PN40024 chromosome 4, 12X, whole genome shotgun sequence	(TG)6	18332807	12	GCCCTTGCCTATCTTGACCA	AGCacacagtgatggctctg	107	118
879	NC_012010.3 Vitis vinifera cultivar PN40024 chromosome 4, 12X, whole genome shotgun sequence	(CA)6	19541043	12	CCGATCCACACACACACAGA	GCTGTTTTGAGCCAAACCGT	298	293
880	NC_012010.3 Vitis vinifera cultivar PN40024 chromosome 4, 12X, whole genome shotgun sequence	(AC)6	22404301	12	CCCTCCAATGGGTTCTGGTG	AAGGTGGAGGAGAATCGGGA	296	299
881	NC_012010.3 Vitis vinifera cultivar PN40024 chromosome 4, 12X, whole genome shotgun sequence	(AC)6	22404301	12	CCCTCCAATGGGTTCTGGTG	AGGTGGAGGAGAATCGGGAT	295	298
882	NC_012010.3 Vitis vinifera cultivar PN40024 chromosome 4, 12X, whole genome shotgun sequence	(AC)6	22404301	12	CCTCCAATGGGTTCTGGTGA	AAGGTGGAGGAGAATCGGGA	295	298
883	NC_012010.3 Vitis vinifera cultivar PN40024 chromosome 4, 12X, whole genome shotgun sequence	(AC)6	22404301	12	CCTCCAATGGGTTCTGGTGA	AGGTGGAGGAGAATCGGGAT	294	297
884	NC_012010.3 Vitis vinifera cultivar PN40024 chromosome 4, 12X, whole genome shotgun sequence	(AC)6	22404301	12	CCTCCAATGGGTTCTGGTGAA	AAGGTGGAGGAGAATCGGGA	295	298
885	NC_012011.3 Vitis vinifera cultivar PN40024 chromosome 5, 12X, whole genome shotgun sequence	(AC)6	856468	12	CTGGGTCCCCTGATTGCAAA	CCTCACAAAGGGGAGCTTGA	260	261
886	NC_012011.3 Vitis vinifera cultivar PN40024 chromosome 5, 12X, whole genome shotgun sequence	(AC)6	856468	12	CTGGGTCCCCTGATTGCAAA	TCCTCACAAAGGGGAGCTTG	261	262
887	NC_012011.3 Vitis vinifera cultivar PN40024 chromosome 5, 12X, whole genome shotgun sequence	(TC)6	5165343	12	CCTAGTAGGAGCCCACCACT	GCCACAGCCAATAAGCGAAG	129	130
888	NC_012011.3 Vitis vinifera cultivar PN40024 chromosome 5, 12X, whole genome shotgun sequence	(TC)6	5165343	12	TCTGGCAGCCCTAGTAGGAG	GCCACAGCCAATAAGCGAAG	138	139
889	NC_012011.3 Vitis vinifera cultivar PN40024 chromosome 5, 12X, whole genome shotgun sequence	(TC)6	5165343	12	CCTAGTAGGAGCCCACCACT	GCTGGTCGTGAAGCCTTACA	271	272
890	NC_012011.3 Vitis vinifera cultivar PN40024 chromosome 5, 12X, whole genome shotgun sequence	(TG)6	6696991	12	ACTCCAGCTAGCTCAACGTG	ACTTTGTGATGGCCGCTACA	231	246
891	NC_012011.3 Vitis vinifera cultivar PN40024 chromosome 5, 12X, whole genome shotgun sequence	(TG)6	6696991	12	AGCTAGCTCAACGTGCATCA	ACTTTGTGATGGCCGCTACA	226	241
892	NC_012011.3 Vitis vinifera cultivar PN40024 chromosome 5, 12X, whole genome shotgun sequence	(TG)6	6696991	12	ACTCCAGCTAGCTCAACGTG	TGATGGCCGCTACAAGGTAC	225	240
893	NC_012011.3 Vitis vinifera cultivar PN40024 chromosome 5, 12X, whole genome shotgun sequence	(TG)6	6696991	12	ACTCCAGCTAGCTCAACGTG	GTGATGGCCGCTACAAGGTA	226	241
894	NC_012011.3 Vitis vinifera cultivar PN40024 chromosome 5, 12X, whole genome shotgun sequence	(TG)6	6696991	12	ACTCCAGCTAGCTCAACGTG	GCAGGTGTTGAGTGTGGAGT	278	293
895	NC_012011.3 Vitis vinifera cultivar PN40024 chromosome 5, 12X, whole genome shotgun sequence	(AGT)5	8240635	15	ACTGTTGGGTGCCcttcaat	GCAAGGTTCTCTCCATCCCC	291	288
896	NC_012011.3 Vitis vinifera cultivar PN40024 chromosome 5, 12X, whole genome shotgun sequence	(TC)6	9402970	12	gtgtCGAGCTGGGTTCGTAA	ACGAAGTATGCCCCAACCTG	159	168
897	NC_012011.3 Vitis vinifera cultivar PN40024 chromosome 5, 12X, whole genome shotgun sequence	(TC)6	9402970	12	gtgtCGAGCTGGGTTCGTAA	CACGAAGTATGCCCCAACCT	160	169
898	NC_012011.3 Vitis vinifera cultivar PN40024 chromosome 5, 12X, whole genome shotgun sequence	(TC)6	9402970	12	CTGGGTTCGTAATGGCGACT	ACGAAGTATGCCCCAACCTG	151	160
899	NC_012011.3 Vitis vinifera cultivar PN40024 chromosome 5, 12X, whole genome shotgun sequence	(TC)6	9402970	12	CTGGGTTCGTAATGGCGACT	CACGAAGTATGCCCCAACCT	152	161
900	NC_012011.3 Vitis vinifera cultivar PN40024 chromosome 5, 12X, whole genome shotgun sequence	(TC)6	9402970	12	TGGGTTCGTAATGGCGACTC	ACGAAGTATGCCCCAACCTG	150	159
901	NC_012011.3 Vitis vinifera cultivar PN40024 chromosome 5, 12X, whole genome shotgun sequence	(TC)6	15718868	12	CCGTGTCATCAATTCCGGGA	CCggcggtgaatgttttctg	115	148
902	NC_012011.3 Vitis vinifera cultivar PN40024 chromosome 5, 12X, whole genome shotgun sequence	(TC)6	15718868	12	TCCCCGTGTCATCAATTCCG	CCggcggtgaatgttttctg	118	151
903	NC_012011.3 Vitis vinifera cultivar PN40024 chromosome 5, 12X, whole genome shotgun sequence	(TC)6	15780119	12	Agtccttttccgacaccgac	ATGACACAAGCGCAGATGGA	225	235
904	NC_012011.3 Vitis vinifera cultivar PN40024 chromosome 5, 12X, whole genome shotgun sequence	(TC)6	16656298	12	CCTTTTGCATCAACGGCCAA	AGTCGGGttgggtggttttt	102	101
905	NC_012011.3 Vitis vinifera cultivar PN40024 chromosome 5, 12X, whole genome shotgun sequence	(TC)6	16656298	12	CCTTTTGCATCAACGGCCAA	AAGTCGGGttgggtggtttt	103	102
906	NC_012011.3 Vitis vinifera cultivar PN40024 chromosome 5, 12X, whole genome shotgun sequence	(TC)6	16656298	12	CCTTTTGCATCAACGGCCAA	AAAGTCGGGttgggtggttt	104	103
907	NC_012011.3 Vitis vinifera cultivar PN40024 chromosome 5, 12X, whole genome shotgun sequence	(TC)6	16656298	12	TTGCCCTTGATGCCTTTTGC	AGTCGGGttgggtggttttt	114	113
908	NC_012011.3 Vitis vinifera cultivar PN40024 chromosome 5, 12X, whole genome shotgun sequence	(TC)6	16656298	12	TTGCCCTTGATGCCTTTTGC	AAGTCGGGttgggtggtttt	115	114
909	NC_012011.3 Vitis vinifera cultivar PN40024 chromosome 5, 12X, whole genome shotgun sequence	(TC)6	16840020	12	TCTCCCAAAGCTTTCCGGTC	tgtggtcggtgtcggaaaat	117	92
910	NC_012011.3 Vitis vinifera cultivar PN40024 chromosome 5, 12X, whole genome shotgun sequence	(TC)6	16840020	12	TCTCCCAAAGCTTTCCGGTC	atgtggtcggtgtcggaaaa	118	93
911	NC_012011.3 Vitis vinifera cultivar PN40024 chromosome 5, 12X, whole genome shotgun sequence	(TC)6	18596075	12	aaaggctcaaccagTCGAGG	gacaggttaccgttgcctca	215	202
912	NC_012011.3 Vitis vinifera cultivar PN40024 chromosome 5, 12X, whole genome shotgun sequence	(TC)6	18596075	12	aaaggctcaaccagTCGAGG	tgacaggttaccgttgcctc	216	203
913	NC_012011.3 Vitis vinifera cultivar PN40024 chromosome 5, 12X, whole genome shotgun sequence	(TC)6	18596075	12	aaaggctcaaccagTCGAGG	ggggttgaccggttcactag	256	243
914	NC_012011.3 Vitis vinifera cultivar PN40024 chromosome 5, 12X, whole genome shotgun sequence	(TC)6	18596075	12	aaaggctcaaccagTCGAGG	ctaggggttgaccggttcac	259	246
915	NC_012011.3 Vitis vinifera cultivar PN40024 chromosome 5, 12X, whole genome shotgun sequence	(TG)6	19682137	12	CATGTTTGCGCTGGTCTTCC	ACTCTCACAGGGAGTAGCGT	167	168
916	NC_012011.3 Vitis vinifera cultivar PN40024 chromosome 5, 12X, whole genome shotgun sequence	(AC)6	21930879	12	GGGAACTGGGGCCCTTAAAA	CGTACAGGAGAAGGCGACTG	298	300
917	NC_012011.3 Vitis vinifera cultivar PN40024 chromosome 5, 12X, whole genome shotgun sequence	(AC)6	21930879	12	TAGGGAACTGGGGCCCTTAA	CGTACAGGAGAAGGCGACTG	300	302
918	NC_012012.3 Vitis vinifera cultivar PN40024 chromosome 6, 12X, whole genome shotgun sequence	(TC)6	9890564	12	CGGTCGAGGGAggtcaaaaa	gacaggttaccgttgcctca	120	107
919	NC_012012.3 Vitis vinifera cultivar PN40024 chromosome 6, 12X, whole genome shotgun sequence	(TC)6	14908135	12	ccgctgaatcaagaacccct	tgtttttcgctcgccaactg	247	246
920	NC_012012.3 Vitis vinifera cultivar PN40024 chromosome 6, 12X, whole genome shotgun sequence	(TC)6	14908135	12	ccgctgaatcaagaacccct	gtttttcgctcgccaactgt	246	245
921	NC_012012.3 Vitis vinifera cultivar PN40024 chromosome 6, 12X, whole genome shotgun sequence	(TC)6	15060337	12	aaaaggttgcgtgttgagcc	cgaccggttgactagctgtt	224	226
922	NC_012012.3 Vitis vinifera cultivar PN40024 chromosome 6, 12X, whole genome shotgun sequence	(TC)6	16219079	12	GGTGCGTGTCTTCTCTGGAA	AAGGAGGCACTAACACCAGC	196	197
923	NC_012012.3 Vitis vinifera cultivar PN40024 chromosome 6, 12X, whole genome shotgun sequence	(TG)6	17151595	12	TGGTGGCAGAGCAGAAGAAG	gtttgggtccccatggagag	271	270
924	NC_012013.3 Vitis vinifera cultivar PN40024 chromosome 7, 12X, whole genome shotgun sequence	(GA)6	10340	12	GTCCAACCATGCACCCCATA	CAGTGCTGGACTGTTAGCGA	227	228
925	NC_012013.3 Vitis vinifera cultivar PN40024 chromosome 7, 12X, whole genome shotgun sequence	(TG)6	2104074	12	GGGTGTTGTTGTCACAAGTCA	TGACTGCAGCATGGGTTCAT	282	280
926	NC_012013.3 Vitis vinifera cultivar PN40024 chromosome 7, 12X, whole genome shotgun sequence	(TG)6	2104074	12	AGGGTGTTGTTGTCACAAGTCA	TGACTGCAGCATGGGTTCAT	283	281
927	NC_012013.3 Vitis vinifera cultivar PN40024 chromosome 7, 12X, whole genome shotgun sequence	(TG)6	2104074	12	TGTCACAAGTCATATGGGTGCT	TGACTGCAGCATGGGTTCAT	273	271
928	NC_012013.3 Vitis vinifera cultivar PN40024 chromosome 7, 12X, whole genome shotgun sequence	(TG)6	2104074	12	AGGGTGTTGTTGTCACAAGTC	TGACTGCAGCATGGGTTCAT	283	281
929	NC_012013.3 Vitis vinifera cultivar PN40024 chromosome 7, 12X, whole genome shotgun sequence	(TG)6	4092121	12	GCGTctcttgtgtgtgtgtg	aggtttcgattttaggctagggt	163	174
930	NC_012013.3 Vitis vinifera cultivar PN40024 chromosome 7, 12X, whole genome shotgun sequence	(TG)6	4092121	12	GCGTctcttgtgtgtgtgtg	ggtttcgattttaggctagggt	162	173
931	NC_012013.3 Vitis vinifera cultivar PN40024 chromosome 7, 12X, whole genome shotgun sequence	(TG)6	4092121	12	GCGTctcttgtgtgtgtgtg	aggtttcgattttaggctagggtt	163	174
932	NC_012013.3 Vitis vinifera cultivar PN40024 chromosome 7, 12X, whole genome shotgun sequence	(TG)6	4092121	12	GCGTctcttgtgtgtgtgtg	aaggtttcgattttaggctagggt	164	175
933	NC_012013.3 Vitis vinifera cultivar PN40024 chromosome 7, 12X, whole genome shotgun sequence	(TG)6	4092121	12	GCGTctcttgtgtgtgtgtg	tggaaggtttcgattttaggct	167	178
934	NC_012013.3 Vitis vinifera cultivar PN40024 chromosome 7, 12X, whole genome shotgun sequence	(GT)6	4327379	12	GCGTctcttgtgtgtgtgtg	aggtttcgattttaggctagggt	163	174
935	NC_012013.3 Vitis vinifera cultivar PN40024 chromosome 7, 12X, whole genome shotgun sequence	(GT)6	4327379	12	GCGTctcttgtgtgtgtgtg	ggtttcgattttaggctagggt	162	173
936	NC_012013.3 Vitis vinifera cultivar PN40024 chromosome 7, 12X, whole genome shotgun sequence	(GT)6	4327379	12	GCGTctcttgtgtgtgtgtg	aggtttcgattttaggctagggtt	163	174
937	NC_012013.3 Vitis vinifera cultivar PN40024 chromosome 7, 12X, whole genome shotgun sequence	(GT)6	4327379	12	GCGTctcttgtgtgtgtgtg	aaggtttcgattttaggctagggt	164	175
938	NC_012013.3 Vitis vinifera cultivar PN40024 chromosome 7, 12X, whole genome shotgun sequence	(GT)6	4327379	12	GCGTctcttgtgtgtgtgtg	tggaaggtttcgattttaggct	167	178
939	NC_012013.3 Vitis vinifera cultivar PN40024 chromosome 7, 12X, whole genome shotgun sequence	(GA)6	5345601	12	CTCCATTGGCTCCTGAAGGG	GGAAGTGTGCTTTAAGGCGC	100	121
940	NC_012013.3 Vitis vinifera cultivar PN40024 chromosome 7, 12X, whole genome shotgun sequence	(GA)6	5345601	12	CCTCCATTGGCTCCTGAAGG	GAAGTGTGCTTTAAGGCGCC	100	121
941	NC_012013.3 Vitis vinifera cultivar PN40024 chromosome 7, 12X, whole genome shotgun sequence	(GA)6	5345601	12	CCTCCATTGGCTCCTGAAGG	GGAAGTGTGCTTTAAGGCGC	101	122
942	NC_012013.3 Vitis vinifera cultivar PN40024 chromosome 7, 12X, whole genome shotgun sequence	(GA)6	5345601	12	CTCCATTGGCTCCTGAAGGG	TTCAGACGCGGCATCCTTTA	130	151
943	NC_012013.3 Vitis vinifera cultivar PN40024 chromosome 7, 12X, whole genome shotgun sequence	(GA)6	5345601	12	CCTCCATTGGCTCCTGAAGG	TTCAGACGCGGCATCCTTTA	131	152
944	NC_012013.3 Vitis vinifera cultivar PN40024 chromosome 7, 12X, whole genome shotgun sequence	(GA)6	6387675	12	TGGTGCGCGATGAAAACAAG	TTGAAGCCCAACCACCCTTT	121	120
945	NC_012013.3 Vitis vinifera cultivar PN40024 chromosome 7, 12X, whole genome shotgun sequence	(GA)6	6387675	12	CTGGTGCGCGATGAAAACAA	TTGAAGCCCAACCACCCTTT	122	121
946	NC_012013.3 Vitis vinifera cultivar PN40024 chromosome 7, 12X, whole genome shotgun sequence	(CA)6	8589187	12	cACCCACACGGTACCTTCTC	TGCTCCCATCAAAGTAGGGTG	255	254
947	NC_012013.3 Vitis vinifera cultivar PN40024 chromosome 7, 12X, whole genome shotgun sequence	(CA)6	8589187	12	CTCTCTCCCTccctcacaca	TGCTCCCATCAAAGTAGGGTG	285	284
948	NC_012013.3 Vitis vinifera cultivar PN40024 chromosome 7, 12X, whole genome shotgun sequence	(CA)6	8589187	12	ACTCTCTCCCTccctcacac	TGCTCCCATCAAAGTAGGGTG	286	285
949	NC_012013.3 Vitis vinifera cultivar PN40024 chromosome 7, 12X, whole genome shotgun sequence	(CA)6	8589187	12	cACCCACACGGTACCTTCTC	GCTCCCATCAAAGTAGGGTGG	254	253
950	NC_012013.3 Vitis vinifera cultivar PN40024 chromosome 7, 12X, whole genome shotgun sequence	(CA)6	8589187	12	CTCTCTCCCTccctcacaca	GCTCCCATCAAAGTAGGGTGG	284	283
951	NC_012013.3 Vitis vinifera cultivar PN40024 chromosome 7, 12X, whole genome shotgun sequence	(TG)6	13575247	12	AAAGAGTGGGGAAACGTGGG	acccaTCAgccaaatgaaaca	268	267
952	NC_012013.3 Vitis vinifera cultivar PN40024 chromosome 7, 12X, whole genome shotgun sequence	(GA)6	14895849	12	GAGCGTCTCAGGGTAGCAtc	TTAGTTCTGCGGCGTTGGAT	199	201
953	NC_012013.3 Vitis vinifera cultivar PN40024 chromosome 7, 12X, whole genome shotgun sequence	(GA)6	14895849	12	TTCCTCACTTCTCCGAACGC	gaTGCTACCCTGAGACGCTC	264	263
954	NC_012013.3 Vitis vinifera cultivar PN40024 chromosome 7, 12X, whole genome shotgun sequence	(TG)6	18266314	12	TTTGCTGCCAGATACCCCTG	gtaccacttgagccaggtcC	235	237
955	NC_012013.3 Vitis vinifera cultivar PN40024 chromosome 7, 12X, whole genome shotgun sequence	(TG)6	18266314	12	TTTGCTGCCAGATACCCCTG	ccacttgagccaggtcCATT	232	234
956	NC_012013.3 Vitis vinifera cultivar PN40024 chromosome 7, 12X, whole genome shotgun sequence	(TG)6	18266314	12	TTTGCTGCCAGATACCCCTG	atAACCACCCACAAACCCCC	263	265
957	NC_012013.3 Vitis vinifera cultivar PN40024 chromosome 7, 12X, whole genome shotgun sequence	(TG)6	18266314	12	aCATTCATGCCCCCAGGTTT	gtaccacttgagccaggtcC	269	271
958	NC_012013.3 Vitis vinifera cultivar PN40024 chromosome 7, 12X, whole genome shotgun sequence	(TG)6	18266314	12	aCATTCATGCCCCCAGGTTT	ccacttgagccaggtcCATT	266	268
959	NC_012013.3 Vitis vinifera cultivar PN40024 chromosome 7, 12X, whole genome shotgun sequence	(AC)6	19210317	12	GTGGCGGATTGAGAGGGAAA	ACCCGCCCAGAAAAAGTagg	179	178
960	NC_012013.3 Vitis vinifera cultivar PN40024 chromosome 7, 12X, whole genome shotgun sequence	(AC)6	19210317	12	caccaccaccatcatcaCCA	ACCCGCCCAGAAAAAGTagg	142	141
961	NC_012013.3 Vitis vinifera cultivar PN40024 chromosome 7, 12X, whole genome shotgun sequence	(AC)6	19210317	12	accaccaccatcatcaCCAC	ACCCGCCCAGAAAAAGTagg	141	140
962	NC_012013.3 Vitis vinifera cultivar PN40024 chromosome 7, 12X, whole genome shotgun sequence	(AC)6	19210317	12	accaccaccaccatcatcaC	ACCCGCCCAGAAAAAGTagg	144	143
963	NC_012013.3 Vitis vinifera cultivar PN40024 chromosome 7, 12X, whole genome shotgun sequence	(AC)6	19210317	12	catcatcaCCACCTCTCCGG	ACCCGCCCAGAAAAAGTagg	133	132
964	NC_012013.3 Vitis vinifera cultivar PN40024 chromosome 7, 12X, whole genome shotgun sequence	(GA)6	20474496	12	GGATGAATGCGAGCCTCCTT	GCATGGTCGGAATTTCAGGC	241	233
965	NC_012013.3 Vitis vinifera cultivar PN40024 chromosome 7, 12X, whole genome shotgun sequence	(GA)6	20474496	12	TTTTGCCTCAGCCAGTCTCC	GCATGGTCGGAATTTCAGGC	220	212
966	NC_012013.3 Vitis vinifera cultivar PN40024 chromosome 7, 12X, whole genome shotgun sequence	(GA)6	20474496	12	CTCAGCCAGTCTCCGCAATT	GCATGGTCGGAATTTCAGGC	214	206
967	NC_012013.3 Vitis vinifera cultivar PN40024 chromosome 7, 12X, whole genome shotgun sequence	(GA)6	20647027	12	tccccaaaagaggtacgtgc	ccgaccataccagaaggagc	239	249
968	NC_012013.3 Vitis vinifera cultivar PN40024 chromosome 7, 12X, whole genome shotgun sequence	(GA)6	20647027	12	gctccttctggtatggtcgg	ttcccgtgtcatcaactccg	181	194
969	NC_012013.3 Vitis vinifera cultivar PN40024 chromosome 7, 12X, whole genome shotgun sequence	(GCC)5	20647843	15	TTAAGCAGCAGTAGAGCCGC	TCCTCACTGCCTAAGGGGTT	201	202
970	NC_012014.3 Vitis vinifera cultivar PN40024 chromosome 8, 12X, whole genome shotgun sequence	(CTAGAG)7	58909	42	TATTGGAGCTGAGGAGGCCA	GAAGCTATCCCCCTCGTTGG	111	93
971	NC_012014.3 Vitis vinifera cultivar PN40024 chromosome 8, 12X, whole genome shotgun sequence	(CTAGAG)7	58909	42	CTATTGGAGCTGAGGAGGCC	GAAGCTATCCCCCTCGTTGG	112	94
972	NC_012014.3 Vitis vinifera cultivar PN40024 chromosome 8, 12X, whole genome shotgun sequence	(TC)6	1173167	12	ttcccgtgtcatcaactccg	gctccttctggtatggtcgg	204	194
973	NC_012014.3 Vitis vinifera cultivar PN40024 chromosome 8, 12X, whole genome shotgun sequence	(TC)6	2580871	12	ttcccgtgtcatcaactccg	gctccttctggtatggtcgg	195	194
974	NC_012014.3 Vitis vinifera cultivar PN40024 chromosome 8, 12X, whole genome shotgun sequence	(GT)6	2723926	12	AGCCTGCTTGCAATTGTTGG	GGCTGATCTTGCTCTCCACA	137	139
975	NC_012014.3 Vitis vinifera cultivar PN40024 chromosome 8, 12X, whole genome shotgun sequence	(GT)6	2723926	12	TGCTCAGTTCCAGCAGTCAG	GGCTGATCTTGCTCTCCACA	161	163
976	NC_012014.3 Vitis vinifera cultivar PN40024 chromosome 8, 12X, whole genome shotgun sequence	(TC)6	7646730	12	AGGAAGGGGGTTGATGAGGA	CACTGGGCTTACACCATGGT	100	99
977	NC_012014.3 Vitis vinifera cultivar PN40024 chromosome 8, 12X, whole genome shotgun sequence	(TC)6	7646730	12	AGGAAGGGGGTTGATGAGGA	GCACAGGAGGATTACCCCAC	260	259
978	NC_012014.3 Vitis vinifera cultivar PN40024 chromosome 8, 12X, whole genome shotgun sequence	(GCT)5	7752109	15	GTTTGAACGCGTTTGCTTGC	AGGCTTGGAGGTGGAGGTAA	252	254
979	NC_012014.3 Vitis vinifera cultivar PN40024 chromosome 8, 12X, whole genome shotgun sequence	(GCT)5	7752109	15	GTTTGAACGCGTTTGCTTGC	AAGGCTTGGAGGTGGAGGTA	253	255
980	NC_012014.3 Vitis vinifera cultivar PN40024 chromosome 8, 12X, whole genome shotgun sequence	(TC)6	9471629	12	ACGGCTATACCCATGGCATG	GTAGCACAGGCCATGGAACT	271	272
981	NC_012014.3 Vitis vinifera cultivar PN40024 chromosome 8, 12X, whole genome shotgun sequence	(TC)6	9471629	12	ACGGCTATACCCATGGCATG	CAGGCCATGGAACTTTTGCC	265	266
982	NC_012014.3 Vitis vinifera cultivar PN40024 chromosome 8, 12X, whole genome shotgun sequence	(GT)6	11633524	12	AAAGAGAAGGCGCGATTGGA	CTAAACAGCCGCccagagaa	290	291
983	NC_012014.3 Vitis vinifera cultivar PN40024 chromosome 8, 12X, whole genome shotgun sequence	(TC)6	12101444	12	TGGCAGAGAATAGCAGCACC	AGACCTTTGGCGTGTGATGT	286	287
984	NC_012014.3 Vitis vinifera cultivar PN40024 chromosome 8, 12X, whole genome shotgun sequence	(TC)6	12549846	12	GGGTTATGAAGAGGGGCTGG	GCACTCCTTCCAAATGCACC	246	366
985	NC_012014.3 Vitis vinifera cultivar PN40024 chromosome 8, 12X, whole genome shotgun sequence	(TC)6	12854651	12	CATTCAGGAGGTGGGTGTCC	ACACCTCcacagctctctct	228	219
986	NC_012014.3 Vitis vinifera cultivar PN40024 chromosome 8, 12X, whole genome shotgun sequence	(TC)6	12854651	12	CATTCAGGAGGTGGGTGTCC	TCACACCTCcacagctctct	230	221
987	NC_012014.3 Vitis vinifera cultivar PN40024 chromosome 8, 12X, whole genome shotgun sequence	(TC)6	12854651	12	CATTCAGGAGGTGGGTGTCC	TCTCACACCTCcacagctct	232	223
988	NC_012014.3 Vitis vinifera cultivar PN40024 chromosome 8, 12X, whole genome shotgun sequence	(TC)6	14372600	12	AGCAGCTTGCCAGATGTCTT	tgcttacaaatgaggcccga	181	180
989	NC_012014.3 Vitis vinifera cultivar PN40024 chromosome 8, 12X, whole genome shotgun sequence	(TC)6	14372600	12	AAGCAGCTTGCCAGATGTCT	tgcttacaaatgaggcccga	182	181
990	NC_012014.3 Vitis vinifera cultivar PN40024 chromosome 8, 12X, whole genome shotgun sequence	(TC)6	14372600	12	AGCAGCTTGCCAGATGTCTT	gtgcttacaaatgaggcccg	182	181
991	NC_012014.3 Vitis vinifera cultivar PN40024 chromosome 8, 12X, whole genome shotgun sequence	(TC)6	14372600	12	AGCAGCTTGCCAGATGTCTT	cgtgcttacaaatgaggccc	183	182
992	NC_012014.3 Vitis vinifera cultivar PN40024 chromosome 8, 12X, whole genome shotgun sequence	(TC)6	14372600	12	AAGCAGCTTGCCAGATGTCT	gtgcttacaaatgaggcccg	183	182
993	NC_012014.3 Vitis vinifera cultivar PN40024 chromosome 8, 12X, whole genome shotgun sequence	(AC)6	14577074	12	TTCGTCCTGTCTGCTGTCAC	GTGCAGCCACACCTTAAAGC	299	300
994	NC_012014.3 Vitis vinifera cultivar PN40024 chromosome 8, 12X, whole genome shotgun sequence	(AC)6	14577074	12	TTCGTCCTGTCTGCTGTCAC	GGAGGGTGTGTGTGTGTCAT	198	199
995	NC_012014.3 Vitis vinifera cultivar PN40024 chromosome 8, 12X, whole genome shotgun sequence	(AC)6	14577074	12	GGGCAGGATTGTGCTTTTGG	GGAGGGTGTGTGTGTGTCAT	232	233
996	NC_012014.3 Vitis vinifera cultivar PN40024 chromosome 8, 12X, whole genome shotgun sequence	(CA)6	14961994	12	TTTTGGTGCTTGGTGCCATG	AAAACGAAGCCGCAGTTGAC	185	322
997	NC_012014.3 Vitis vinifera cultivar PN40024 chromosome 8, 12X, whole genome shotgun sequence	(CA)6	14961994	12	GTGCTTGGTGCCATGTAAGC	AAAACGAAGCCGCAGTTGAC	180	317
998	NC_012014.3 Vitis vinifera cultivar PN40024 chromosome 8, 12X, whole genome shotgun sequence	(CA)6	14961994	12	CTTTTTGGTGCTTGGTGCCA	AAAACGAAGCCGCAGTTGAC	187	324
999	NC_012014.3 Vitis vinifera cultivar PN40024 chromosome 8, 12X, whole genome shotgun sequence	(CA)6	14961994	12	TGGTGCTTGGTGCCATGTAA	AAAACGAAGCCGCAGTTGAC	182	319
1000	NC_012014.3 Vitis vinifera cultivar PN40024 chromosome 8, 12X, whole genome shotgun sequence	(CA)6	14961994	12	TTGGTGCTTGGTGCCATGTA	AAAACGAAGCCGCAGTTGAC	183	320
1001	NC_012014.3 Vitis vinifera cultivar PN40024 chromosome 8, 12X, whole genome shotgun sequence	(AAGCCA)5	15932327	30	ATGGCCTGAGACTCGAGACT	CTTTGGCTTTGGCTTTGGCT	101	89
1002	NC_012014.3 Vitis vinifera cultivar PN40024 chromosome 8, 12X, whole genome shotgun sequence	(AAGCCA)5	15932327	30	CATGGCCTGAGACTCGAGAC	CTTTGGCTTTGGCTTTGGCT	102	90
1003	NC_012014.3 Vitis vinifera cultivar PN40024 chromosome 8, 12X, whole genome shotgun sequence	(TG)6	21117096	12	tttttctccaaataggcatttat	acctctcacacacacacata	206	205
1004	NC_012014.3 Vitis vinifera cultivar PN40024 chromosome 8, 12X, whole genome shotgun sequence	(TG)6	21117096	12	tttttctccaaataggcatttat	tacctctcacacacacacat	207	206
1005	NC_012014.3 Vitis vinifera cultivar PN40024 chromosome 8, 12X, whole genome shotgun sequence	(TG)6	21117096	12	tttttctccaaataggcatttat	atacctctcacacacacaca	208	207
1006	NC_012014.3 Vitis vinifera cultivar PN40024 chromosome 8, 12X, whole genome shotgun sequence	(TG)6	21117096	12	tttttctccaaataggcatttat	aatacctctcacacacacaca	209	208
1007	NC_012014.3 Vitis vinifera cultivar PN40024 chromosome 8, 12X, whole genome shotgun sequence	(TG)6	21117096	12	tttttctccaaataggcatttat	acctctcacacacacacatat	206	205
1008	NC_012015.3 Vitis vinifera cultivar PN40024 chromosome 9, 12X, whole genome shotgun sequence	(ACT)5	1323672	15	ATCTCCAGCCCTCCACTTCT	ATTCTGCCTGGCACTCACTC	234	235
1009	NC_012015.3 Vitis vinifera cultivar PN40024 chromosome 9, 12X, whole genome shotgun sequence	(ACT)5	1323672	15	ATCTCCAGCCCTCCACTTCT	ACTCATTCTGCCTGGCACTC	238	239
1010	NC_012015.3 Vitis vinifera cultivar PN40024 chromosome 9, 12X, whole genome shotgun sequence	(ACT)5	1323672	15	ATCTCCAGCCCTCCACTTCT	CTCATTCTGCCTGGCACTCA	237	238
1011	NC_012015.3 Vitis vinifera cultivar PN40024 chromosome 9, 12X, whole genome shotgun sequence	(TCATC)5	6727683	25	TCCTTCACACTTCCCATGGC	GTTTGGACTTTCAACGGGCC	157	163
1012	NC_012016.3 Vitis vinifera cultivar PN40024 chromosome 10, 12X, whole genome shotgun sequence	(ACAG)6	3708335	24	actgGCTTTGTTTGCACATGT	AGCAACTTTCAGCAGCTTGC	224	228
1013	NC_012016.3 Vitis vinifera cultivar PN40024 chromosome 10, 12X, whole genome shotgun sequence	(ACAG)6	3708335	24	CCACACAGACAGACAGACAGA	AGCAACTTTCAGCAGCTTGC	195	199
1014	NC_012016.3 Vitis vinifera cultivar PN40024 chromosome 10, 12X, whole genome shotgun sequence	(ACAG)6	3708335	24	TCCACACAGACAGACAGACAG	AGCAACTTTCAGCAGCTTGC	196	200
1015	NC_012016.3 Vitis vinifera cultivar PN40024 chromosome 10, 12X, whole genome shotgun sequence	(ACAG)6	3708335	24	TCCACACAGACAGACAGACA	AGCAACTTTCAGCAGCTTGC	196	200
1016	NC_012016.3 Vitis vinifera cultivar PN40024 chromosome 10, 12X, whole genome shotgun sequence	(GCG)5	14815210	15	AGCGGAAGTGTCGAAAGTGT	CAAGGGAAATGCTTGGTGCC	298	299
1017	NC_012017.3 Vitis vinifera cultivar PN40024 chromosome 11, 12X, whole genome shotgun sequence	(TG)6	4692236	12	CAGCTGGGAGTTTTTGTGCC	ACCGAGCCTCTTTGCAATCA	285	284
1018	NC_012017.3 Vitis vinifera cultivar PN40024 chromosome 11, 12X, whole genome shotgun sequence	(TCCG)5	5077707	20	AGGTGATTGCTCCATCCGTC	CCGGGTGGTGGAAAAGATGA	288	280
1019	NC_012017.3 Vitis vinifera cultivar PN40024 chromosome 11, 12X, whole genome shotgun sequence	(TCCG)5	5077707	20	AGGTGATTGCTCCATCCGTC	TCCGGGTGGTGGAAAAGATG	289	281
1020	NC_012017.3 Vitis vinifera cultivar PN40024 chromosome 11, 12X, whole genome shotgun sequence	(GGAAG)5	6467122	25	TGAGGGGGAGTTGCAGAAAG	ATGAGCAATGCCGTGGAAGA	172	162
1021	NC_012017.3 Vitis vinifera cultivar PN40024 chromosome 11, 12X, whole genome shotgun sequence	(TG)6	12096143	12	TCCTTTGTGTGTGTGTGCCT	TTCACACACACAAGGCCACT	172	171
1022	NC_012017.3 Vitis vinifera cultivar PN40024 chromosome 11, 12X, whole genome shotgun sequence	(TG)6	12096143	12	GGAGGAATACGTGTGGTGCA	AGGCACACACACACAAAGGA	254	252
1023	NC_012017.3 Vitis vinifera cultivar PN40024 chromosome 11, 12X, whole genome shotgun sequence	(TG)6	12096143	12	GGAGGAATACGTGTGGTGCA	atcttGCCTTGGTCCAGGTG	204	202
1024	NC_012017.3 Vitis vinifera cultivar PN40024 chromosome 11, 12X, whole genome shotgun sequence	(TG)6	12096143	12	TAAGGCTGCCCAggtttctg	atcttGCCTTGGTCCAGGTG	267	265
1025	NC_012017.3 Vitis vinifera cultivar PN40024 chromosome 11, 12X, whole genome shotgun sequence	(AGGC)5	16797924	20	AAGCTGGGATGGGGCTAAAC	TCTTAGGGTTTGCCTGCCTG	186	182
1026	NC_012017.3 Vitis vinifera cultivar PN40024 chromosome 11, 12X, whole genome shotgun sequence	(AC)6	19154282	12	TACATGCTCATGGGCCTAGG	ATGTGGGCCCATGAGCTTAT	153	141
1027	NC_012017.3 Vitis vinifera cultivar PN40024 chromosome 11, 12X, whole genome shotgun sequence	(AC)6	19154282	12	TTACATGCTCATGGGCCTAGG	ATGTGGGCCCATGAGCTTAT	154	142
1028	NC_012017.3 Vitis vinifera cultivar PN40024 chromosome 11, 12X, whole genome shotgun sequence	(AC)6	19154282	12	TACATGCTCATGGGCCTAGGT	ATGTGGGCCCATGAGCTTAT	153	141
1029	NC_012018.3 Vitis vinifera cultivar PN40024 chromosome 12, 12X, whole genome shotgun sequence	(TAG)5	259502	15	TAGGGTTGAGGGTTTTCGGC	GTCCCACCTCAACTCCGATG	132	133
1030	NC_012018.3 Vitis vinifera cultivar PN40024 chromosome 12, 12X, whole genome shotgun sequence	(TAG)5	259502	15	TAGGGTTGAGGGTTTTCGGC	AAAATTCCCGTGTCGTCCCA	146	147
1031	NC_012018.3 Vitis vinifera cultivar PN40024 chromosome 12, 12X, whole genome shotgun sequence	(TAG)5	259502	15	CATCGGAGTTGAGGTGGGAC	AAACCACCATGGAGCAGAGG	200	187
1032	NC_012018.3 Vitis vinifera cultivar PN40024 chromosome 12, 12X, whole genome shotgun sequence	(TAG)5	259502	15	TGGGACGACACGGGAATTTT	AAACCACCATGGAGCAGAGG	186	173
1033	NC_012018.3 Vitis vinifera cultivar PN40024 chromosome 12, 12X, whole genome shotgun sequence	(GA)6	2041773	12	TGGAGAGAGAGGGGgaaagg	CAGGGATGAGCAGAGGTTGG	182	188
1034	NC_012018.3 Vitis vinifera cultivar PN40024 chromosome 12, 12X, whole genome shotgun sequence	(GA)6	2041773	12	TGGAGAGAGAGGGGgaaagg	CCAGGGATGAGCAGAGGTTG	183	189
1035	NC_012018.3 Vitis vinifera cultivar PN40024 chromosome 12, 12X, whole genome shotgun sequence	(GA)6	2041773	12	TGGAGAGAGAGGGGgaaagg	GGGATGTCGACCATTGCTCA	287	293
1036	NC_012018.3 Vitis vinifera cultivar PN40024 chromosome 12, 12X, whole genome shotgun sequence	(GT)6	2624079	12	GGCCCTCCAAGAGAACTACG	aagtttcttCACCCACCCCC	261	259
1037	NC_012018.3 Vitis vinifera cultivar PN40024 chromosome 12, 12X, whole genome shotgun sequence	(GA)6	3840209	12	TGCCCTTTCCGTCAAAACCA	CGATGATCCAACACGACCCA	243	242
1038	NC_012018.3 Vitis vinifera cultivar PN40024 chromosome 12, 12X, whole genome shotgun sequence	(GA)6	3840209	12	TGCCCTTTCCGTCAAAACCA	TCGATGATCCAACACGACCC	244	243
1039	NC_012018.3 Vitis vinifera cultivar PN40024 chromosome 12, 12X, whole genome shotgun sequence	(GA)6	3840209	12	TGCCCTTTCCGTCAAAACCA	ACCACCCTCCATTGTCGATG	258	257
1040	NC_012018.3 Vitis vinifera cultivar PN40024 chromosome 12, 12X, whole genome shotgun sequence	(CA)6	5374039	12	TTGATGTCTCCCTGGTTGCC	GCAAAATGGGGGCCAATGTT	211	212
1041	NC_012018.3 Vitis vinifera cultivar PN40024 chromosome 12, 12X, whole genome shotgun sequence	(GTA)5	7709566	15	CCACCAAGGACTTCCACTCC	CCCAGCCTTTTCCGACTCat	113	114
1042	NC_012018.3 Vitis vinifera cultivar PN40024 chromosome 12, 12X, whole genome shotgun sequence	(GTA)5	7709566	15	CCCACCAAGGACTTCCACTC	CCCAGCCTTTTCCGACTCat	114	115
1043	NC_012018.3 Vitis vinifera cultivar PN40024 chromosome 12, 12X, whole genome shotgun sequence	(GA)6	10326832	12	TGAACAAGAGGGATCGCCAC	ACTGAGGCACGCTTTGATCA	276	267
1044	NC_012018.3 Vitis vinifera cultivar PN40024 chromosome 12, 12X, whole genome shotgun sequence	(GA)6	10326832	12	TGAACAAGAGGGATCGCCAC	TGACTGAGGCACGCTTTGAT	278	269
1045	NC_012018.3 Vitis vinifera cultivar PN40024 chromosome 12, 12X, whole genome shotgun sequence	(GA)6	10326832	12	GGTTGAGCACTCCATCACCA	ACTGAGGCACGCTTTGATCA	222	213
1046	NC_012018.3 Vitis vinifera cultivar PN40024 chromosome 12, 12X, whole genome shotgun sequence	(GT)6	11795145	12	CGCCAATAGCATGCAACCTC	acacactgtGCACCCCTTAG	190	189
1047	NC_012018.3 Vitis vinifera cultivar PN40024 chromosome 12, 12X, whole genome shotgun sequence	(GT)6	11795145	12	AAGAGacgggtgcttccatg	acacactgtGCACCCCTTAG	157	156
1048	NC_012018.3 Vitis vinifera cultivar PN40024 chromosome 12, 12X, whole genome shotgun sequence	(GT)6	11795145	12	ggtgcttccatgcaaagtGG	acacactgtGCACCCCTTAG	149	148
1049	NC_012018.3 Vitis vinifera cultivar PN40024 chromosome 12, 12X, whole genome shotgun sequence	(GT)6	11795145	12	gggtgcttccatgcaaagtG	acacactgtGCACCCCTTAG	150	149
1050	NC_012018.3 Vitis vinifera cultivar PN40024 chromosome 12, 12X, whole genome shotgun sequence	(GT)6	11795145	12	CGCCAATAGCATGCAACCTC	cacacactgtGCACCCCTTA	191	190
1051	NC_012018.3 Vitis vinifera cultivar PN40024 chromosome 12, 12X, whole genome shotgun sequence	(CAAGGG)5	15291467	30	GAAGCAGAGGAGGAACACCC	GGCAGAGAGTAGTGGCCTTG	254	308
1052	NC_012018.3 Vitis vinifera cultivar PN40024 chromosome 12, 12X, whole genome shotgun sequence	(TATCC)5	17148328	25	TCCTATCCTATCCTGCCAACT	tccttctactttccctctcca	251	249
1053	NC_012018.3 Vitis vinifera cultivar PN40024 chromosome 12, 12X, whole genome shotgun sequence	(TATCC)5	17148328	25	TCCTATCCTATCCTATCCTGCCA	tccttctactttccctctcca	256	254
1054	NC_012018.3 Vitis vinifera cultivar PN40024 chromosome 12, 12X, whole genome shotgun sequence	(TATCC)5	17148328	25	TCCTATCCTATCCTGCCAACT	ttccttctactttccctctcca	252	250
1055	NC_012018.3 Vitis vinifera cultivar PN40024 chromosome 12, 12X, whole genome shotgun sequence	(TATCC)5	17148328	25	TCCTATCCTATCCTGCCAACT	tccttctactttccctctccat	251	249
1056	NC_012018.3 Vitis vinifera cultivar PN40024 chromosome 12, 12X, whole genome shotgun sequence	(TATCC)5	17148328	25	ATCCTATCCTATCCTGCCAACT	tccttctactttccctctcca	252	250
1057	NC_012018.3 Vitis vinifera cultivar PN40024 chromosome 12, 12X, whole genome shotgun sequence	(GA)6	18427863	12	TCCCCAACAAAGAGAGACGC	gcttgagggggagtgttgaa	267	312
1058	NC_012018.3 Vitis vinifera cultivar PN40024 chromosome 12, 12X, whole genome shotgun sequence	(GA)6	18432732	12	gctccttctggtatggtcgg	ttcccgtgtcatcaactccg	182	194
1059	NC_012018.3 Vitis vinifera cultivar PN40024 chromosome 12, 12X, whole genome shotgun sequence	(GA)6	18432732	12	tccccaaaagaggtacgtgc	gcgaaattttccggcgaact	294	306
1060	NC_012019.3 Vitis vinifera cultivar PN40024 chromosome 13, 12X, whole genome shotgun sequence	(TG)6	1605003	12	CAGTGGCTTGGTCTGGACAA	CGTGAGAGCAAGGCAGTACA	174	183
1061	NC_012019.3 Vitis vinifera cultivar PN40024 chromosome 13, 12X, whole genome shotgun sequence	(TG)6	1605003	12	CAGTGGCTTGGTCTGGACAA	TCGTGAGAGCAAGGCAGTAC	175	184
1062	NC_012019.3 Vitis vinifera cultivar PN40024 chromosome 13, 12X, whole genome shotgun sequence	(GT)6	11509670	12	TCCTCCTCCACCATtgcaac	AGGCAGCTGCAGAGAAAGAG	135	271
1063	NC_012019.3 Vitis vinifera cultivar PN40024 chromosome 13, 12X, whole genome shotgun sequence	(GT)6	11509670	12	TCCTCCTCCACCATtgcaac	GGCAGCTGCAGAGAAAGAGA	134	270
1064	NC_012019.3 Vitis vinifera cultivar PN40024 chromosome 13, 12X, whole genome shotgun sequence	(GT)6	11509670	12	TCCTCCTCCACCATtgcaac	AAGGAAAAGGCAGCTGCAGA	142	278
1065	NC_012019.3 Vitis vinifera cultivar PN40024 chromosome 13, 12X, whole genome shotgun sequence	(GTGAT)5	13757535	25	TGACATGGTGCTGGCAAAGA	GCCTTATCTCCCAGTTGCCA	254	244
1066	NC_012019.3 Vitis vinifera cultivar PN40024 chromosome 13, 12X, whole genome shotgun sequence	(GTGAT)5	13757535	25	TGACATGGTGCTGGCAAAGA	TGCCTTATCTCCCAGTTGCC	255	245
1067	NC_012020.3 Vitis vinifera cultivar PN40024 chromosome 14, 12X, whole genome shotgun sequence	(GT)6	1559633	12	GGGTGCAACTCCAAACCAAC	TCACCGTCACCTTGACTTCA	146	136
1068	NC_012020.3 Vitis vinifera cultivar PN40024 chromosome 14, 12X, whole genome shotgun sequence	(AC)6	2181063	12	GCTTGCTTTGATGGAAGGGC	ATGGTGCCTGGCTTTTACCA	118	102
1069	NC_012020.3 Vitis vinifera cultivar PN40024 chromosome 14, 12X, whole genome shotgun sequence	(GT)6	6662863	12	ATTTGGTTAGAGGCGTGGGG	GCCTCTCATCCAGTAGCTGC	249	237
1070	NC_012020.3 Vitis vinifera cultivar PN40024 chromosome 14, 12X, whole genome shotgun sequence	(AC)6	9068399	12	GAGGCGGCACAACAATCAAG	TAAAATGCGCTCGTCATGGC	283	287
1071	NC_012020.3 Vitis vinifera cultivar PN40024 chromosome 14, 12X, whole genome shotgun sequence	(CA)6	18776035	12	TAGGTGTTTGATGTCGGGCC	GAAGGAAAGGGGAGGGAGGA	271	267
1072	NC_012020.3 Vitis vinifera cultivar PN40024 chromosome 14, 12X, whole genome shotgun sequence	(CA)6	18776035	12	TAGGTGTTTGATGTCGGGCC	AGAAGGAAAGGGGAGGGAGG	272	268
1073	NC_012020.3 Vitis vinifera cultivar PN40024 chromosome 14, 12X, whole genome shotgun sequence	(GCC)5	26972853	15	ACCATGGCTACCTCCCAGAT	CTAGACCTGGCTTTGGTGGG	287	284
1074	NC_012020.3 Vitis vinifera cultivar PN40024 chromosome 14, 12X, whole genome shotgun sequence	(CTTGCC)5	27415393	30	AGTAGGCATGTGCAGGTTCC	TGTTTGTGGGGTTGAAGCCT	290	263
1075	NC_012020.3 Vitis vinifera cultivar PN40024 chromosome 14, 12X, whole genome shotgun sequence	(CTTGCC)5	27415393	30	TAGGCATGTGCAGGTTCCAG	TGTTTGTGGGGTTGAAGCCT	288	261
1076	NC_012020.3 Vitis vinifera cultivar PN40024 chromosome 14, 12X, whole genome shotgun sequence	(AC)6	27482764	12	GCTCTGCTTGAGGGGAGTTT	TCACCCTTGGCAACCTTTGT	281	278
1077	NC_012020.3 Vitis vinifera cultivar PN40024 chromosome 14, 12X, whole genome shotgun sequence	(AC)6	27482764	12	ACTTGTGGCTCTGCTTGAGG	TCACCCTTGGCAACCTTTGT	288	285
1078	NC_012020.3 Vitis vinifera cultivar PN40024 chromosome 14, 12X, whole genome shotgun sequence	(CA)6	27628362	12	AGCCTGCTTAAGTTGTATCCCC	TAAGCGGGTTAGTGTTGGGG	245	253
1079	NC_012020.3 Vitis vinifera cultivar PN40024 chromosome 14, 12X, whole genome shotgun sequence	(CA)6	27628362	12	TCCCCAATGGATGAATCATGCT	TAAGCGGGTTAGTGTTGGGG	228	236
1080	NC_012020.3 Vitis vinifera cultivar PN40024 chromosome 14, 12X, whole genome shotgun sequence	(CA)6	27628362	12	GCCTGCTTAAGTTGTATCCCC	TAAGCGGGTTAGTGTTGGGG	244	252
1081	NC_012020.3 Vitis vinifera cultivar PN40024 chromosome 14, 12X, whole genome shotgun sequence	(CA)6	27628362	12	AGCCTGCTTAAGTTGTATCCCC	GCGGGTTAGTGTTGGGGATA	242	250
1082	NC_012020.3 Vitis vinifera cultivar PN40024 chromosome 14, 12X, whole genome shotgun sequence	(CA)6	27628362	12	GCCTGCTTAAGTTGTATCCCCA	TAAGCGGGTTAGTGTTGGGG	244	252
1083	NC_012020.3 Vitis vinifera cultivar PN40024 chromosome 14, 12X, whole genome shotgun sequence	(GACTG)5	29647163	25	CTTGGGCCATGAGagcgtaa	AGCATTGCCCATAGAGGCTC	172	169
1084	NC_012020.3 Vitis vinifera cultivar PN40024 chromosome 14, 12X, whole genome shotgun sequence	(GACTG)5	29647163	25	CTTGGGCCATGAGagcgtaa	TCAAGGCTGACcacaccaaa	227	224
1085	NC_012020.3 Vitis vinifera cultivar PN40024 chromosome 14, 12X, whole genome shotgun sequence	(GACTG)5	29647163	25	CTTGGGCCATGAGagcgtaa	TTCAAGGCTGACcacaccaa	228	225
1086	NC_012020.3 Vitis vinifera cultivar PN40024 chromosome 14, 12X, whole genome shotgun sequence	(GACTG)5	29647163	25	CTTGGGCCATGAGagcgtaa	GCAACCTATGGGCTGGGTTA	268	265
1087	NC_012020.3 Vitis vinifera cultivar PN40024 chromosome 14, 12X, whole genome shotgun sequence	(GACTG)5	29647163	25	CTTGGGCCATGAGagcgtaa	CCCATAGAGGCTCCGGAATG	165	162
1088	NC_012021.3 Vitis vinifera cultivar PN40024 chromosome 15, 12X, whole genome shotgun sequence	(GGCCCA)5	6435626	30	tgggtTTCCAATGGGCCTTT	TCAGGCGATAATGGGTTGGG	266	260
1089	NC_012021.3 Vitis vinifera cultivar PN40024 chromosome 15, 12X, whole genome shotgun sequence	(GGCCCA)5	6435626	30	tgggtTTCCAATGGGCCTTT	GGGTCAGGCGATAATGGGTT	269	263
1090	NC_012021.3 Vitis vinifera cultivar PN40024 chromosome 15, 12X, whole genome shotgun sequence	(GGCCCA)5	6435626	30	tgggtTTCCAATGGGCCTTT	GATAATGGGTTGGGCCTGGG	260	254
1091	NC_012021.3 Vitis vinifera cultivar PN40024 chromosome 15, 12X, whole genome shotgun sequence	(TG)6	12826067	12	ACTGAACTGCGTCCATGGAG	CTGAACCATTGCACTTGCCC	276	280
1092	NC_012021.3 Vitis vinifera cultivar PN40024 chromosome 15, 12X, whole genome shotgun sequence	(TG)6	12826067	12	GACTGAACTGCGTCCATGGA	CTGAACCATTGCACTTGCCC	277	281
1093	NC_012021.3 Vitis vinifera cultivar PN40024 chromosome 15, 12X, whole genome shotgun sequence	(TG)6	12826067	12	AGGGGAACTGAGGTCCCTTT	ACAAGAATACGTGGTGCGGT	201	205
1094	NC_012021.3 Vitis vinifera cultivar PN40024 chromosome 15, 12X, whole genome shotgun sequence	(TG)6	12826067	12	AAGGGGAACTGAGGTCCCTT	ACAAGAATACGTGGTGCGGT	202	206
1095	NC_012021.3 Vitis vinifera cultivar PN40024 chromosome 15, 12X, whole genome shotgun sequence	(TG)6	12826067	12	AGGGGAACTGAGGTCCCTTT	CTGAACCATTGCACTTGCCC	134	138
1096	NC_012021.3 Vitis vinifera cultivar PN40024 chromosome 15, 12X, whole genome shotgun sequence	(GCC)5	15476539	15	AAGGGAGAGAGATTGCAGCG	CCAATGGCGGCGAGTATTTG	140	137
1097	NC_012021.3 Vitis vinifera cultivar PN40024 chromosome 15, 12X, whole genome shotgun sequence	(CTGAGC)5	16928432	30	GGAAATGCCCATCTCCCCAA	TTGTGATGCCTCAGGAGCAG	180	174
1098	NC_012021.3 Vitis vinifera cultivar PN40024 chromosome 15, 12X, whole genome shotgun sequence	(CTGAGC)5	16928432	30	GGAAATGCCCATCTCCCCAA	CTTGTGATGCCTCAGGAGCA	181	175
1099	NC_012021.3 Vitis vinifera cultivar PN40024 chromosome 15, 12X, whole genome shotgun sequence	(CTGAGC)5	16928432	30	ATCATTGCACGTCTGCCAGA	TTGTGATGCCTCAGGAGCAG	137	131
1100	NC_012021.3 Vitis vinifera cultivar PN40024 chromosome 15, 12X, whole genome shotgun sequence	(TG)6	19029112	12	ACCCATGCCACGCTTATGAA	AGCAAGCCTCTCCACTGAAC	300	302
1101	NC_012021.3 Vitis vinifera cultivar PN40024 chromosome 15, 12X, whole genome shotgun sequence	(TG)6	19029112	12	AGTTCTTTGTGGGGGAGTGC	AGCAAGCCTCTCCACTGAAC	223	225
1102	NC_012021.3 Vitis vinifera cultivar PN40024 chromosome 15, 12X, whole genome shotgun sequence	(TG)6	19029112	12	CCTCGGTGTCTGTGTATGCA	AGCAAGCCTCTCCACTGAAC	273	275
1103	NC_012021.3 Vitis vinifera cultivar PN40024 chromosome 15, 12X, whole genome shotgun sequence	(TG)6	19029112	12	GCAGATTCCTCGGTGTCTGT	AGCAAGCCTCTCCACTGAAC	280	282
1104	NC_012022.3 Vitis vinifera cultivar PN40024 chromosome 16, 12X, whole genome shotgun sequence	(TC)6	1323810	12	gggacttttcaaatgggtggc	ttgatttggaccccagcctc	107	111
1105	NC_012022.3 Vitis vinifera cultivar PN40024 chromosome 16, 12X, whole genome shotgun sequence	(TC)6	5592122	12	TCTCCCAAAGCTTTCCGGTC	TCAGGCCGCCAGAGAAAAAT	193	207
1106	NC_012022.3 Vitis vinifera cultivar PN40024 chromosome 16, 12X, whole genome shotgun sequence	(TC)6	5592122	12	TCTCCCAAAGCTTTCCGGTC	ATTCAGGCCGCCAGAGAAAA	195	209
1107	NC_012022.3 Vitis vinifera cultivar PN40024 chromosome 16, 12X, whole genome shotgun sequence	(TC)6	5592122	12	cattccggtcaccctTTCCA	TCAGGCCGCCAGAGAAAAAT	213	227
1108	NC_012022.3 Vitis vinifera cultivar PN40024 chromosome 16, 12X, whole genome shotgun sequence	(TC)6	5592122	12	cattccggtcaccctTTCCA	ATTCAGGCCGCCAGAGAAAA	215	229
1109	NC_012022.3 Vitis vinifera cultivar PN40024 chromosome 16, 12X, whole genome shotgun sequence	(TC)6	6374048	12	ACTTGGGATGGAAATGGATCCT	GGGAGAGACAATGGGTGAGTG	182	166
1110	NC_012022.3 Vitis vinifera cultivar PN40024 chromosome 16, 12X, whole genome shotgun sequence	(TC)6	7991742	12	TCCTTGGATCTCGTAGGGCA	gggtggaagatcttgggtgt	169	171
1111	NC_012022.3 Vitis vinifera cultivar PN40024 chromosome 16, 12X, whole genome shotgun sequence	(GA)6	10081764	12	aggtgagagaagggtgagaga	TCTTGTGTGGTGGCCAAAGT	251	250
1112	NC_012022.3 Vitis vinifera cultivar PN40024 chromosome 16, 12X, whole genome shotgun sequence	(GA)6	10081764	12	aggtgagagaagggtgagaga	TCTCATCTTGTGTGGTGGCC	256	255
1113	NC_012022.3 Vitis vinifera cultivar PN40024 chromosome 16, 12X, whole genome shotgun sequence	(GA)6	10081764	12	aggtgagagaagggtgagaga	CTTGTGTGGTGGCCAAAGTG	250	249
1114	NC_012022.3 Vitis vinifera cultivar PN40024 chromosome 16, 12X, whole genome shotgun sequence	(GA)6	10081764	12	aggtgagagaagggtgagaga	TCATCTTGTGTGGTGGCCAA	254	253
1115	NC_012022.3 Vitis vinifera cultivar PN40024 chromosome 16, 12X, whole genome shotgun sequence	(GA)6	10081764	12	aggtgagagaagggtgagaga	CTCATCTTGTGTGGTGGCCA	255	254
1116	NC_012022.3 Vitis vinifera cultivar PN40024 chromosome 16, 12X, whole genome shotgun sequence	(GA)6	11067298	12	CAGGAAATTCACCCGCGTTC	AGAATTCCTGAAGGGTGCGG	286	287
1117	NC_012022.3 Vitis vinifera cultivar PN40024 chromosome 16, 12X, whole genome shotgun sequence	(GGGCT)5	17062187	25	TGGGTCCTGCATCAATTCCC	TTTCGACCATGTCCGATGCA	285	254
1118	NC_012022.3 Vitis vinifera cultivar PN40024 chromosome 16, 12X, whole genome shotgun sequence	(GGGCT)5	17062187	25	TGGGTCCTGCATCAATTCCC	AGGCTTTAATGGACGAGCCC	176	145
1119	NC_012022.3 Vitis vinifera cultivar PN40024 chromosome 16, 12X, whole genome shotgun sequence	(GGGCT)5	17062187	25	TGGGTCCTGCATCAATTCCC	TTCGACCATGTCCGATGCAT	284	253
1120	NC_012022.3 Vitis vinifera cultivar PN40024 chromosome 16, 12X, whole genome shotgun sequence	(GGGCT)5	17062187	25	TGGGTCCTGCATCAATTCCC	ACAGCTTCTTCCACACAGCA	155	124
1121	NC_012022.3 Vitis vinifera cultivar PN40024 chromosome 16, 12X, whole genome shotgun sequence	(GA)6	17373454	12	cggtgagtggtttctgacga	cgtgtcatcaactccgggaa	101	110
1122	NC_012022.3 Vitis vinifera cultivar PN40024 chromosome 16, 12X, whole genome shotgun sequence	(GA)6	17373454	12	cggtgagtggtttctgacga	ttcccgtgtcatcaactccg	105	114
1123	NC_012022.3 Vitis vinifera cultivar PN40024 chromosome 16, 12X, whole genome shotgun sequence	(TC)6	17878015	12	cctccatcgggcatcaagaa	tcttgggaatcaaacggggg	162	163
1124	NC_012022.3 Vitis vinifera cultivar PN40024 chromosome 16, 12X, whole genome shotgun sequence	(TC)6	17878015	12	ccactctcaatcctcgcagg	ttcccggaaatcgaatgggg	111	114
1125	NC_012022.3 Vitis vinifera cultivar PN40024 chromosome 16, 12X, whole genome shotgun sequence	(TC)6	18908306	12	TCGGGGCTTAAGCTTCTgtt	TTGAGTGGCATGCAGACTCC	200	201
1126	NC_012022.3 Vitis vinifera cultivar PN40024 chromosome 16, 12X, whole genome shotgun sequence	(TC)6	18908306	12	TTCGGGGCTTAAGCTTCTgt	TTGAGTGGCATGCAGACTCC	201	202
1127	NC_012022.3 Vitis vinifera cultivar PN40024 chromosome 16, 12X, whole genome shotgun sequence	(GA)6	19655656	12	TCCCTCCGATTCCCCTGAAT	CGAGGCGTGTTTGTCTCTCT	185	197
1128	NC_012022.3 Vitis vinifera cultivar PN40024 chromosome 16, 12X, whole genome shotgun sequence	(GA)6	19655656	12	TTCCACTTCCTGCCACTCAC	CGAGGCGTGTTTGTCTCTCT	152	164
1129	NC_012022.3 Vitis vinifera cultivar PN40024 chromosome 16, 12X, whole genome shotgun sequence	(GA)6	21686241	12	TGAAGCACCACTCTGAAGGG	GGAGCTGGGGTTAGGGTTTG	198	176
1130	NC_012023.3 Vitis vinifera cultivar PN40024 chromosome 17, 12X, whole genome shotgun sequence	(GTCCTA)5	3798172	30	AGAAAACCCAGCCAACCCAA	AACCTCCCTTGCTGTCGAAG	264	202
1131	NC_012023.3 Vitis vinifera cultivar PN40024 chromosome 17, 12X, whole genome shotgun sequence	(GTCCTA)5	3798172	30	AAACCCAGCCAACCCAATCA	AACCTCCCTTGCTGTCGAAG	261	199
1132	NC_012023.3 Vitis vinifera cultivar PN40024 chromosome 17, 12X, whole genome shotgun sequence	(GTCCTA)5	3798172	30	AACCCAGCCAACCCAATCAT	AACCTCCCTTGCTGTCGAAG	260	198
1133	NC_012023.3 Vitis vinifera cultivar PN40024 chromosome 17, 12X, whole genome shotgun sequence	(TC)6	7351948	12	CAGTGGGTTCGAACGGAAGA	ACCCAGCTGAGGAAGAGACT	205	206
1134	NC_012023.3 Vitis vinifera cultivar PN40024 chromosome 17, 12X, whole genome shotgun sequence	(TG)6	9250538	12	tgCAAGTGAAAGCACCTTAGC	CAACACCTGTATGCCCACCT	127	128
1135	NC_012023.3 Vitis vinifera cultivar PN40024 chromosome 17, 12X, whole genome shotgun sequence	(TG)6	9250538	12	tgCAAGTGAAAGCACCTTAGC	TGGGTGGTGCCAATCTGTTT	173	174
1136	NC_012023.3 Vitis vinifera cultivar PN40024 chromosome 17, 12X, whole genome shotgun sequence	(TG)6	9250538	12	tgCAAGTGAAAGCACCTTAGC	TTGGGTGGTGCCAATCTGTT	174	175
1137	NC_012023.3 Vitis vinifera cultivar PN40024 chromosome 17, 12X, whole genome shotgun sequence	(TG)6	9250538	12	tgCAAGTGAAAGCACCTTAGC	TTTGGGTGGTGCCAATCTGT	175	176
1138	NC_012023.3 Vitis vinifera cultivar PN40024 chromosome 17, 12X, whole genome shotgun sequence	(TC)6	9728326	12	CGCTCCCTTTAATGGTTTGGC	TGCACTACATCGACACACCA	289	288
1139	NC_012023.3 Vitis vinifera cultivar PN40024 chromosome 17, 12X, whole genome shotgun sequence	(TC)6	9728326	12	CGCTCCCTTTAATGGTTTGGC	TTGCACTACATCGACACACCA	290	289
1140	NC_012023.3 Vitis vinifera cultivar PN40024 chromosome 17, 12X, whole genome shotgun sequence	(TC)6	9728326	12	CGCTCCCTTTAATGGTTTGGC	TGCACTACATCGACACACCAT	289	288
1141	NC_012023.3 Vitis vinifera cultivar PN40024 chromosome 17, 12X, whole genome shotgun sequence	(TC)6	9728326	12	TCACTCGCTCCCTTTAATGGT	TGCACTACATCGACACACCA	294	293
1142	NC_012023.3 Vitis vinifera cultivar PN40024 chromosome 17, 12X, whole genome shotgun sequence	(TC)6	9728326	12	GCTCCCTTTAATGGTTTGGCT	TGCACTACATCGACACACCA	288	287
1143	NC_012023.3 Vitis vinifera cultivar PN40024 chromosome 17, 12X, whole genome shotgun sequence	(TC)6	9805965	12	ctctctccctccctctgcAA	GTGTGTGGTGACGAGGCATA	239	244
1144	NC_012023.3 Vitis vinifera cultivar PN40024 chromosome 17, 12X, whole genome shotgun sequence	(AC)6	10580604	12	CAGCCCACCCGGAAaactaa	TCCGGTTTCCCCTTTGATGG	263	262
1145	NC_012023.3 Vitis vinifera cultivar PN40024 chromosome 17, 12X, whole genome shotgun sequence	(AC)6	10580604	12	CAGCCCACCCGGAAaactaa	GGCCACAGTCTTGGAAGGAA	199	198
1146	NC_012023.3 Vitis vinifera cultivar PN40024 chromosome 17, 12X, whole genome shotgun sequence	(AC)6	10580604	12	TTTAGTCTTCAGCCCACCCG	TCCGGTTTCCCCTTTGATGG	272	271
1147	NC_012023.3 Vitis vinifera cultivar PN40024 chromosome 17, 12X, whole genome shotgun sequence	(AC)6	13276842	12	AGAGACTGAAGAGGCTGGTCT	GCAGGCTCTCCCATTTGACT	145	144
1148	NC_012023.3 Vitis vinifera cultivar PN40024 chromosome 17, 12X, whole genome shotgun sequence	(AC)6	13276842	12	AGAGACTGAAGAGGCTGGTCT	AGCAGGCTCTCCCATTTGAC	146	145
1149	NC_012023.3 Vitis vinifera cultivar PN40024 chromosome 17, 12X, whole genome shotgun sequence	(AC)6	13276842	12	AGAGACTGAAGAGGCTGGTCT	GGGGTGGAGTTGAGGTTAGC	163	162
1150	NC_012023.3 Vitis vinifera cultivar PN40024 chromosome 17, 12X, whole genome shotgun sequence	(TC)6	15631210	12	CGCTTTTCTATGGTTTTGAAAAGGC	AGGGGAGAGATTATCGGGGT	243	252
1151	NC_012023.3 Vitis vinifera cultivar PN40024 chromosome 17, 12X, whole genome shotgun sequence	(TC)6	15631210	12	CGCTTTTCTATGGTTTTGAAAAGGC	GAGGGGAGAGATTATCGGGGT	244	253
1152	NC_012023.3 Vitis vinifera cultivar PN40024 chromosome 17, 12X, whole genome shotgun sequence	(TC)6	15631210	12	GCTTTTCTATGGTTTTGAAAAGGCA	AGGGGAGAGATTATCGGGGT	242	251
1153	NC_012023.3 Vitis vinifera cultivar PN40024 chromosome 17, 12X, whole genome shotgun sequence	(TC)6	15631210	12	CGCTTTTCTATGGTTTTGAAAAGGC	GAGGGGAGAGATTATCGGGG	244	253
1154	NC_012023.3 Vitis vinifera cultivar PN40024 chromosome 17, 12X, whole genome shotgun sequence	(TC)6	16022548	12	AGCAGCTTGCCAGATGTCTT	GAacagtagacccgtgcttga	131	117
1155	NC_012023.3 Vitis vinifera cultivar PN40024 chromosome 17, 12X, whole genome shotgun sequence	(TC)6	16022548	12	AAGCAGCTTGCCAGATGTCT	GAacagtagacccgtgcttga	132	118
1156	NC_012023.3 Vitis vinifera cultivar PN40024 chromosome 17, 12X, whole genome shotgun sequence	(TC)6	16022548	12	AGCAGCTTGCCAGATGTCTT	acagtagacccgtgcttgaa	129	115
1157	NC_012023.3 Vitis vinifera cultivar PN40024 chromosome 17, 12X, whole genome shotgun sequence	(AGTTG)5	16230781	25	GCAGCGTCCACAACAACATT	TCTGGAACGGGGAGTAGGAG	220	232
1158	NC_012023.3 Vitis vinifera cultivar PN40024 chromosome 17, 12X, whole genome shotgun sequence	(AGTTG)5	16230781	25	GCAGCGTCCACAACAACATT	TGTCCAAAATTCTCCGGCGA	281	293
1159	NC_012023.3 Vitis vinifera cultivar PN40024 chromosome 17, 12X, whole genome shotgun sequence	(AGTTG)5	16230781	25	TCTTCCTCCTGGAGTCCGAG	CCTCTCCGAATCCGAATCCG	197	200
1160	NC_012023.3 Vitis vinifera cultivar PN40024 chromosome 17, 12X, whole genome shotgun sequence	(AGTTG)5	16230781	25	TACCGCTTCTTCCTCCTGGA	CCTCTCCGAATCCGAATCCG	204	207
1161	NC_012024.3 Vitis vinifera cultivar PN40024 chromosome 18, 12X, whole genome shotgun sequence	(GA)6	932801	12	GGGAACGTCATGAATTCGCG	GTGTTAGTACACGTGGCGGA	121	222
1162	NC_012024.3 Vitis vinifera cultivar PN40024 chromosome 18, 12X, whole genome shotgun sequence	(GA)6	1511726	12	agtaCAGAACAACGTGCCCT	ATAGTGGTTGCCTCTCCACG	136	146
1163	NC_012024.3 Vitis vinifera cultivar PN40024 chromosome 18, 12X, whole genome shotgun sequence	(GA)6	1511726	12	agtaCAGAACAACGTGCCCT	TTGCCTCTCCACGGCAATTT	129	139
1164	NC_012024.3 Vitis vinifera cultivar PN40024 chromosome 18, 12X, whole genome shotgun sequence	(AATTCC)5	2054804	30	GTTCTGGCAACGCTttggag	TAACGAGGCCATGAACCCAC	264	263
1165	NC_012024.3 Vitis vinifera cultivar PN40024 chromosome 18, 12X, whole genome shotgun sequence	(AATTCC)5	2054804	30	GTTCTGGCAACGCTttggag	TCAATGGAGTCCCACTTGCC	210	209
1166	NC_012024.3 Vitis vinifera cultivar PN40024 chromosome 18, 12X, whole genome shotgun sequence	(AATTCC)5	2054804	30	TCTGGCAACGCTttggagaa	TAACGAGGCCATGAACCCAC	262	261
1167	NC_012024.3 Vitis vinifera cultivar PN40024 chromosome 18, 12X, whole genome shotgun sequence	(AATTCC)5	2054804	30	TTCTGGCAACGCTttggaga	TAACGAGGCCATGAACCCAC	263	262
1168	NC_012024.3 Vitis vinifera cultivar PN40024 chromosome 18, 12X, whole genome shotgun sequence	(CA)6	3048259	12	TGACTCTATTGTTTTTCCCATgca	acGTGCATAAGACATACACT	235	205
1169	NC_012024.3 Vitis vinifera cultivar PN40024 chromosome 18, 12X, whole genome shotgun sequence	(CA)6	3048259	12	GACTCTATTGTTTTTCCCATgca	acGTGCATAAGACATACACT	234	204
1170	NC_012024.3 Vitis vinifera cultivar PN40024 chromosome 18, 12X, whole genome shotgun sequence	(CA)6	3048259	12	TGACTCTATTGTTTTTCCCATgc	acGTGCATAAGACATACACT	235	205
1171	NC_012024.3 Vitis vinifera cultivar PN40024 chromosome 18, 12X, whole genome shotgun sequence	(TC)6	4094353	12	GTGCATTAGACGGGTGGACA	ATAACACACATGCAAGCGCG	243	244
1172	NC_012024.3 Vitis vinifera cultivar PN40024 chromosome 18, 12X, whole genome shotgun sequence	(TC)6	4094353	12	AGTGCATTAGACGGGTGGAC	ATAACACACATGCAAGCGCG	244	245
1173	NC_012024.3 Vitis vinifera cultivar PN40024 chromosome 18, 12X, whole genome shotgun sequence	(TC)6	4094353	12	GTGCATTAGACGGGTGGACA	GCGCGCACAAACACAGATAG	228	229
1174	NC_012024.3 Vitis vinifera cultivar PN40024 chromosome 18, 12X, whole genome shotgun sequence	(TC)6	4094353	12	AGTGCATTAGACGGGTGGAC	GCGCGCACAAACACAGATAG	229	230
1175	NC_012024.3 Vitis vinifera cultivar PN40024 chromosome 18, 12X, whole genome shotgun sequence	(TC)6	4094353	12	GTGCATTAGACGGGTGGACA	AGCGCGCACAAACACAGATA	229	230
1176	NC_012024.3 Vitis vinifera cultivar PN40024 chromosome 18, 12X, whole genome shotgun sequence	(TTTGCC)5	4441825	30	AGAAGCATATGGGACGCTCG	AGGCAAAGGCAAAGGCAAAG	126	120
1177	NC_012024.3 Vitis vinifera cultivar PN40024 chromosome 18, 12X, whole genome shotgun sequence	(TTTGCC)5	4441825	30	CTTTGCCTTTGCCTTTGCCT	TTACTTGCACCGCCAGTCAT	126	132
1178	NC_012024.3 Vitis vinifera cultivar PN40024 chromosome 18, 12X, whole genome shotgun sequence	(TC)6	5651728	12	CTTGGATGCTGGTGGGGAAT	CCTGCGTGTTGCTTTATCCG	191	199
1179	NC_012024.3 Vitis vinifera cultivar PN40024 chromosome 18, 12X, whole genome shotgun sequence	(CA)6	6295883	12	acacacacacaattccaaaggg	agagacgagtttcctttggga	132	145
1180	NC_012024.3 Vitis vinifera cultivar PN40024 chromosome 18, 12X, whole genome shotgun sequence	(TC)6	8199620	12	CTGGGGTGAAGGGGGAAAAT	TGGCCCAAGTCATCCAATCA	169	156
1181	NC_012024.3 Vitis vinifera cultivar PN40024 chromosome 18, 12X, whole genome shotgun sequence	(GGTGCT)7	10847959	42	TCCCCATCCCCTAGTTCTGG	GAAAGCGACGGATTGAAGGC	182	158
1182	NC_012024.3 Vitis vinifera cultivar PN40024 chromosome 18, 12X, whole genome shotgun sequence	(GGTGCT)7	10847959	42	TCCCCATCCCCTAGTTCTGG	CGGATTGAAGGCTCGGAGAA	174	150
1183	NC_012024.3 Vitis vinifera cultivar PN40024 chromosome 18, 12X, whole genome shotgun sequence	(GGTGCT)7	10847959	42	TCCCCATCCCCTAGTTCTGG	TTAGGTGAGGAAAGCGACGG	191	167
1184	NC_012024.3 Vitis vinifera cultivar PN40024 chromosome 18, 12X, whole genome shotgun sequence	(GGTGCT)7	10847959	42	CATCCCCTAGTTCTGGTGCC	GAAAGCGACGGATTGAAGGC	178	154
1185	NC_012024.3 Vitis vinifera cultivar PN40024 chromosome 18, 12X, whole genome shotgun sequence	(GT)6	11916858	12	CTGTAACGGAGAGAGCCTGC	ACGACAAAGAATGGACGGCT	196	165
1186	NC_012024.3 Vitis vinifera cultivar PN40024 chromosome 18, 12X, whole genome shotgun sequence	(AC)6	18996586	12	cacAAACCCACCtcaaccct	TACCCGGTGTTGGTTGTTGT	183	178
1187	NC_012024.3 Vitis vinifera cultivar PN40024 chromosome 18, 12X, whole genome shotgun sequence	(AC)6	18996586	12	ccacttgagccaacCCTCAA	TACCCGGTGTTGGTTGTTGT	160	155
1188	NC_012024.3 Vitis vinifera cultivar PN40024 chromosome 18, 12X, whole genome shotgun sequence	(AC)6	18996586	12	cacAAACCCACCtcaaccct	TGGGTTTGAATCCTGCCACT	219	214
1189	NC_012024.3 Vitis vinifera cultivar PN40024 chromosome 18, 12X, whole genome shotgun sequence	(AC)6	18997194	12	cacAAACCCACCtcaaccct	AGGGCGAACACTGAGAAGTG	265	260
1190	NC_012024.3 Vitis vinifera cultivar PN40024 chromosome 18, 12X, whole genome shotgun sequence	(AC)6	18997194	12	ccacttgagccaacCCTCAA	AGGGCGAACACTGAGAAGTG	242	237
1191	NC_012024.3 Vitis vinifera cultivar PN40024 chromosome 18, 12X, whole genome shotgun sequence	(AC)6	18997194	12	cacAAACCCACCtcaaccct	CCAGTTGGTTAGGGCGAACA	275	270
1192	NC_012024.3 Vitis vinifera cultivar PN40024 chromosome 18, 12X, whole genome shotgun sequence	(AC)6	18997194	12	cacAAACCCACCtcaaccct	GGTAGCCCAGTTGGTTAGGG	281	276
1193	NC_012024.3 Vitis vinifera cultivar PN40024 chromosome 18, 12X, whole genome shotgun sequence	(TC)6	20270963	12	cgtgtcatcaactccgggaa	CTTTTGATgccggtgccttc	224	236
1194	NC_012024.3 Vitis vinifera cultivar PN40024 chromosome 18, 12X, whole genome shotgun sequence	(TC)6	25144530	12	TCCCCGAAACAACCAAACCA	CTGTTGGGGCACTAGAGTGG	221	222
1195	NC_012024.3 Vitis vinifera cultivar PN40024 chromosome 18, 12X, whole genome shotgun sequence	(TC)6	25144530	12	AAAAGATCTCTGCAGCCCCC	CTGTTGGGGCACTAGAGTGG	187	188
1196	NC_012024.3 Vitis vinifera cultivar PN40024 chromosome 18, 12X, whole genome shotgun sequence	(TC)6	25144530	12	TCCCCGAAACAACCAAACCA	ATCTCTGGTTGGCTGTTGGG	233	234
1197	NC_012024.3 Vitis vinifera cultivar PN40024 chromosome 18, 12X, whole genome shotgun sequence	(TC)6	25159718	12	AATCCCTCAGACTTGCAGCC	TGGTTTGGTTGTTTCGGGGA	300	299
1198	NC_012024.3 Vitis vinifera cultivar PN40024 chromosome 18, 12X, whole genome shotgun sequence	(TC)6	25159718	12	TCCCCGAAACAACCAAACCA	ATCTCTGGTTGGCTGTTGGG	233	234
1199	NC_012024.3 Vitis vinifera cultivar PN40024 chromosome 18, 12X, whole genome shotgun sequence	(TC)6	25159718	12	CTCGAGCTTCACAGTCTGCA	TGGTTTGGTTGTTTCGGGGA	151	150
1200	NC_012024.3 Vitis vinifera cultivar PN40024 chromosome 18, 12X, whole genome shotgun sequence	(GA)6	26598086	12	CCCTCGCGAGCCTAAAGTAC	CCCACTTTGCTTTTGTCCCG	190	189
1201	NC_012024.3 Vitis vinifera cultivar PN40024 chromosome 18, 12X, whole genome shotgun sequence	(GA)6	26598086	12	CCCTCGCGAGCCTAAAGTAC	CACTCGATGGTGGGTTCCAA	149	148
1202	NC_012024.3 Vitis vinifera cultivar PN40024 chromosome 18, 12X, whole genome shotgun sequence	(GA)6	26598086	12	CCCTCGCGAGCCTAAAGTAC	GACTAGACCAGGCTTCGCTC	168	167
1203	NC_012024.3 Vitis vinifera cultivar PN40024 chromosome 18, 12X, whole genome shotgun sequence	(TC)6	26777748	12	ccgaccataccagaaggagc	tccccaaaagaggtacgtgc	228	249
1204	NC_012024.3 Vitis vinifera cultivar PN40024 chromosome 18, 12X, whole genome shotgun sequence	(TG)6	27570841	12	GCAAGGGCAGTTTGTGTCTC	AGCCCAAAACAGGTTGGTGA	226	225
1205	NC_012024.3 Vitis vinifera cultivar PN40024 chromosome 18, 12X, whole genome shotgun sequence	(TC)6	28451272	12	TTTGGCTCTGTACAGGCCTG	CAGAAGATGGAGGGGAGGGA	236	239
1206	NC_012024.3 Vitis vinifera cultivar PN40024 chromosome 18, 12X, whole genome shotgun sequence	(TC)6	28451272	12	TCTGGCGTGATTTTGGCTCT	CAGAAGATGGAGGGGAGGGA	247	250
1207	NC_012024.3 Vitis vinifera cultivar PN40024 chromosome 18, 12X, whole genome shotgun sequence	(TC)6	28451272	12	CTGGCGTGATTTTGGCTCTG	CAGAAGATGGAGGGGAGGGA	246	249
1208	NC_012024.3 Vitis vinifera cultivar PN40024 chromosome 18, 12X, whole genome shotgun sequence	(GA)6	29222784	12	aggGTTTTCTGGCTCCGATG	tcgtcagaaaccactcaccg	151	138
1209	NC_012024.3 Vitis vinifera cultivar PN40024 chromosome 18, 12X, whole genome shotgun sequence	(GA)6	29222784	12	cggtgagtggtttctgacga	cgtgtcatcaactccgggaa	101	110
1210	NC_012024.3 Vitis vinifera cultivar PN40024 chromosome 18, 12X, whole genome shotgun sequence	(GA)6	29222784	12	cggtgagtggtttctgacga	ttcccgtgtcatcaactccg	105	114
1211	NC_012024.3 Vitis vinifera cultivar PN40024 chromosome 18, 12X, whole genome shotgun sequence	(GA)6	29222784	12	aggGTTTTCTGGCTCCGATG	cgtgtcatcaactccgggaa	232	207
1212	NC_012025.3 Vitis vinifera cultivar PN40024 chromosome 19, 12X, whole genome shotgun sequence	(TCG)5	3197016	15	CATCCTCCTCTTCGTCGTCG	GTCCCACCATCTGCTCCTTC	276	110
1213	NC_012025.3 Vitis vinifera cultivar PN40024 chromosome 19, 12X, whole genome shotgun sequence	(CA)6	12285036	12	ACATGCACACTGTTCCCACT	TGGAGTTGGTGGTTGCACTT	168	169
1214	NC_012025.3 Vitis vinifera cultivar PN40024 chromosome 19, 12X, whole genome shotgun sequence	(CA)6	12285036	12	ACATGCACACTGTTCCCACT	TTGGAGTTGGTGGTTGCACT	169	170
1215	NC_012025.3 Vitis vinifera cultivar PN40024 chromosome 19, 12X, whole genome shotgun sequence	(TG)6	17400077	12	CAGAGCTCCCTGTGCTGAAA	AAAGAGCCACCTGACATGGG	207	209
1216	NC_012025.3 Vitis vinifera cultivar PN40024 chromosome 19, 12X, whole genome shotgun sequence	(TG)6	17400077	12	AGCTCCCTGTGCTGAAACTC	AAAGAGCCACCTGACATGGG	204	206
1217	NC_012025.3 Vitis vinifera cultivar PN40024 chromosome 19, 12X, whole genome shotgun sequence	(TG)6	17400077	12	GAGCTCCCTGTGCTGAAACT	AAAGAGCCACCTGACATGGG	205	207
1218	NC_012025.3 Vitis vinifera cultivar PN40024 chromosome 19, 12X, whole genome shotgun sequence	(TG)6	17400077	12	AGAGCTCCCTGTGCTGAAAC	AAAGAGCCACCTGACATGGG	206	208
1219	NC_012025.3 Vitis vinifera cultivar PN40024 chromosome 19, 12X, whole genome shotgun sequence	(CAACT)5	17469445	25	TATTCCCGTCTCTGGGGTGT	CCTGTCCCTGAGCAGTTCTG	152	136
1220	NC_012025.3 Vitis vinifera cultivar PN40024 chromosome 19, 12X, whole genome shotgun sequence	(TG)6	20684805	12	GAGGCTCCCACAAAGTCACA	TGAACCTGAGATGCCCAACC	228	230
1221	NC_012025.3 Vitis vinifera cultivar PN40024 chromosome 19, 12X, whole genome shotgun sequence	(TG)6	23633417	12	TGCGATCTTCATGATTTTTGGAGA	aGGGTTTTAGGATCGAGTGCA	297	295
1222	NC_012025.3 Vitis vinifera cultivar PN40024 chromosome 19, 12X, whole genome shotgun sequence	(TG)6	23633417	12	TGCGATCTTCATGATTTTTGGAGA	CGAGTGCATTTTGAGTTTGGGT	284	282
1223	NC_012025.3 Vitis vinifera cultivar PN40024 chromosome 19, 12X, whole genome shotgun sequence	(TG)6	23633417	12	TGCGATCTTCATGATTTTTGGAG	aGGGTTTTAGGATCGAGTGCA	297	295
1224	NC_012025.3 Vitis vinifera cultivar PN40024 chromosome 19, 12X, whole genome shotgun sequence	(TG)6	23633417	12	TGCGATCTTCATGATTTTTGGA	aGGGTTTTAGGATCGAGTGCA	297	295
1225	NC_012025.3 Vitis vinifera cultivar PN40024 chromosome 19, 12X, whole genome shotgun sequence	(TG)6	23633417	12	TGCGATCTTCATGATTTTTGGAGA	TCGAGTGCATTTTGAGTTTGGG	285	283
1226	NW_003725772.1 Vitis vinifera cultivar PN40024 unplaced genomic scaffold, 12X scaffold_2614.assembly12x, whole genome shotgun sequence	(TA)8	1	16	TTGGCAAAGGCAAAAGCTCC	GAATGAGTCACTCCACCCcg	156	157
1227	NW_003725772.1 Vitis vinifera cultivar PN40024 unplaced genomic scaffold, 12X scaffold_2614.assembly12x, whole genome shotgun sequence	(TA)8	1	16	TTGGCAAAGGCAAAAGCTCC	ATGAGTCACTCCACCCcgat	154	155
1228	NW_003724996.1 Vitis vinifera cultivar PN40024 unplaced genomic scaffold, 12X scaffold_1583.assembly12x, whole genome shotgun sequence	(TG)6	1490	12	TGTCCACATGTGCATGCTCT	CAGCCATATTCCTGCTCTGGT	195	190
1229	NW_003724996.1 Vitis vinifera cultivar PN40024 unplaced genomic scaffold, 12X scaffold_1583.assembly12x, whole genome shotgun sequence	(TG)6	1490	12	TGTCCACATGTGCATGCTCT	ACAGCCATATTCCTGCTCTGG	196	191
1230	NW_003724996.1 Vitis vinifera cultivar PN40024 unplaced genomic scaffold, 12X scaffold_1583.assembly12x, whole genome shotgun sequence	(TG)6	1490	12	TGTCCACATGTGCATGCTCT	AGCCTAGTTTCAACACAGCCA	210	205
1231	NW_003724208.1 Vitis vinifera cultivar PN40024 unplaced genomic scaffold, 12X scaffold_187.assembly12x, whole genome shotgun sequence	(GCTGG)5	21776	25	tttcccaaacccgtcccaaa	AGATGAAAACCCCAGCCCAG	228	202
1232	NC_012119.1 Vitis vinifera mitochondrion, complete genome	(AT)12	26582	24	GCTGCTCCCCTATCCGAATC	TGTTCTGTTCACGCGCTACT	217	218
1233	NC_012119.1 Vitis vinifera mitochondrion, complete genome	(TA)6	177306	12	TTCGCTGTATACCCCCTCCA	ACCGAACCCCCACCAATAAC	294	302
1234	NC_012119.1 Vitis vinifera mitochondrion, complete genome	(AT)6	238425	12	GCACAAATTCTGGGAAGAACCA	ACCAAGACCGGGTCGAATAA	180	181
1235	NC_012119.1 Vitis vinifera mitochondrion, complete genome	(AT)6	238425	12	GCACAAATTCTGGGAAGAACCA	AATACCAAGACCGGGTCGAA	183	184
1236	NC_012119.1 Vitis vinifera mitochondrion, complete genome	(AT)6	238425	12	GCACAAATTCTGGGAAGAACCA	AAATACCAAGACCGGGTCGA	184	185
1237	NC_012119.1 Vitis vinifera mitochondrion, complete genome	(AT)6	238425	12	GCACAAATTCTGGGAAGAACCA	ATACCAAGACCGGGTCGAAT	182	183
1238	NC_012119.1 Vitis vinifera mitochondrion, complete genome	(AT)6	238425	12	AGCACAAATTCTGGGAAGAACC	ACCAAGACCGGGTCGAATAA	181	182

## Sheet: Saperavi
Sl. No.	Chromosome	Repeats	Forward Primer	Reverse Primer	Amplicon size (Reference)	Amplicon size (Saperavi)
1	NC_012007.3 Vitis vinifera cultivar PN40024 chromosome 1, 12X, whole genome shotgun sequence	(TA)6	CCCTGTCCGATCCAACCAAA	GATTCGGATAGGGGAGCAGC	120	122
2	NC_012007.3 Vitis vinifera cultivar PN40024 chromosome 1, 12X, whole genome shotgun sequence	(TA)6	AGAAGTCCCTGTCCGATCCA	GATTCGGATAGGGGAGCAGC	126	128
3	NC_012007.3 Vitis vinifera cultivar PN40024 chromosome 1, 12X, whole genome shotgun sequence	(TG)6	TAGGTGTgggcatgtgtgtg	TGAGTAACCCAAGGCCCAAG	102	100
4	NC_012007.3 Vitis vinifera cultivar PN40024 chromosome 1, 12X, whole genome shotgun sequence	(TG)6	TAGGTGTgggcatgtgtgtg	GAGTAACCCAAGGCCCAAGA	101	99
5	NC_012007.3 Vitis vinifera cultivar PN40024 chromosome 1, 12X, whole genome shotgun sequence	(TG)6	TAGGTGTgggcatgtgtgtg	AGTAACCCAAGGCCCAAGAG	100	98
6	NC_012007.3 Vitis vinifera cultivar PN40024 chromosome 1, 12X, whole genome shotgun sequence	(TG)6	ATAGGTGTgggcatgtgtgt	TGAGTAACCCAAGGCCCAAG	103	101
7	NC_012007.3 Vitis vinifera cultivar PN40024 chromosome 1, 12X, whole genome shotgun sequence	(TG)6	TAGGTGTgggcatgtgtgtg	TTGAGTAACCCAAGGCCCAA	103	101
8	NC_012007.3 Vitis vinifera cultivar PN40024 chromosome 1, 12X, whole genome shotgun sequence	(TG)6	taggctaggaacgcacctct	taaagcctggtgccctaagc	124	123
9	NC_012007.3 Vitis vinifera cultivar PN40024 chromosome 1, 12X, whole genome shotgun sequence	(TG)6	taggctaggaacgcacctct	aacctgagcatggtccgaag	160	159
10	NC_012007.3 Vitis vinifera cultivar PN40024 chromosome 1, 12X, whole genome shotgun sequence	(TG)6	taggctaggaacgcacctct	gaaacctgagcatggtccga	162	161
11	NC_012007.3 Vitis vinifera cultivar PN40024 chromosome 1, 12X, whole genome shotgun sequence	(TG)6	taggctaggaacgcacctct	gcttgccttgaaacctgagc	171	170
12	NC_012007.3 Vitis vinifera cultivar PN40024 chromosome 1, 12X, whole genome shotgun sequence	(AT)7	CCTAGTCACTTCGTCGCTCC	CGAAGCTTTGCGACTATGCC	195	193
13	NC_012007.3 Vitis vinifera cultivar PN40024 chromosome 1, 12X, whole genome shotgun sequence	(AT)7	CCCTAGTCACTTCGTCGCTC	CGAAGCTTTGCGACTATGCC	196	194
14	NC_012007.3 Vitis vinifera cultivar PN40024 chromosome 1, 12X, whole genome shotgun sequence	(AT)7	CCTAGTCACTTCGTCGCTCC	TGCTTGTGTGGATAGCTGGG	228	226
15	NC_012007.3 Vitis vinifera cultivar PN40024 chromosome 1, 12X, whole genome shotgun sequence	(AT)7	CCCTAGTCACTTCGTCGCTC	TGCTTGTGTGGATAGCTGGG	229	227
16	NC_012007.3 Vitis vinifera cultivar PN40024 chromosome 1, 12X, whole genome shotgun sequence	(AT)9	CCTGTGTTACGCGTCTCAGT	ACACTCAGGGGACAAGGAGT	158	154
17	NC_012007.3 Vitis vinifera cultivar PN40024 chromosome 1, 12X, whole genome shotgun sequence	(AT)9	CCTGTGTTACGCGTCTCAGT	CTCTTAGCGGCTGAGCAAGA	223	219
18	NC_012007.3 Vitis vinifera cultivar PN40024 chromosome 1, 12X, whole genome shotgun sequence	(TAT)5	CAAACCAGCAAACGGAGGTG	CCAACAAGCGGGACTACCTT	109	103
19	NC_012007.3 Vitis vinifera cultivar PN40024 chromosome 1, 12X, whole genome shotgun sequence	(TAT)5	CTGACCAAACCAGCAAACGG	CCAACAAGCGGGACTACCTT	114	108
20	NC_012007.3 Vitis vinifera cultivar PN40024 chromosome 1, 12X, whole genome shotgun sequence	(TAT)5	CAAACCAGCAAACGGAGGTG	GTCGAATCTATGGCGGGAGG	181	168
21	NC_012007.3 Vitis vinifera cultivar PN40024 chromosome 1, 12X, whole genome shotgun sequence	(TAT)5	CTGACCAAACCAGCAAACGG	GTCGAATCTATGGCGGGAGG	186	180
22	NC_012007.3 Vitis vinifera cultivar PN40024 chromosome 1, 12X, whole genome shotgun sequence	(AT)10	ACCTCTCGGAGAAAAAGCGG	AAGCGGGTCCAAGTACCATG	191	200
23	NC_012007.3 Vitis vinifera cultivar PN40024 chromosome 1, 12X, whole genome shotgun sequence	(AT)10	TCCCCTCTTTTGTCTGTGCC	AAGCGGGTCCAAGTACCATG	275	284
24	NC_012007.3 Vitis vinifera cultivar PN40024 chromosome 1, 12X, whole genome shotgun sequence	(AT)10	CCCTCTTTTGTCTGTGCCCT	AAGCGGGTCCAAGTACCATG	273	282
26	NC_012007.3 Vitis vinifera cultivar PN40024 chromosome 1, 12X, whole genome shotgun sequence	(CA)6	TTCTCTGTGGCCACCATAGC	TCAGGCACTTGGAAGACACC	104	103
27	NC_012007.3 Vitis vinifera cultivar PN40024 chromosome 1, 12X, whole genome shotgun sequence	(AG)6	TTCTCTGTGGCCACCATAGC	TCAGGCACTTGGAAGACACC	104	103
28	NC_012007.3 Vitis vinifera cultivar PN40024 chromosome 1, 12X, whole genome shotgun sequence	(AT)7	TTCTCTGTGGCCACCATAGC	TCAGGCACTTGGAAGACACC	104	103
29	NC_012007.3 Vitis vinifera cultivar PN40024 chromosome 1, 12X, whole genome shotgun sequence	(AT)11	TTCTCTGTGGCCACCATAGC	TCAGGCACTTGGAAGACACC	104	103
30	NC_012007.3 Vitis vinifera cultivar PN40024 chromosome 1, 12X, whole genome shotgun sequence	(AT)6	TTCTCTGTGGCCACCATAGC	TCAGGCACTTGGAAGACACC	104	103
31	NC_012007.3 Vitis vinifera cultivar PN40024 chromosome 1, 12X, whole genome shotgun sequence	(AT)11	TTCTCTGTGGCCACCATAGC	TCAGGCACTTGGAAGACACC	104	103
32	NC_012007.3 Vitis vinifera cultivar PN40024 chromosome 1, 12X, whole genome shotgun sequence	(AT)6	TTCTCTGTGGCCACCATAGC	TCAGGCACTTGGAAGACACC	104	103
33	NC_012007.3 Vitis vinifera cultivar PN40024 chromosome 1, 12X, whole genome shotgun sequence	(AT)9	TTCTCTGTGGCCACCATAGC	TCAGGCACTTGGAAGACACC	104	103
34	NC_012007.3 Vitis vinifera cultivar PN40024 chromosome 1, 12X, whole genome shotgun sequence	(TA)10	TTCTCTGTGGCCACCATAGC	TCAGGCACTTGGAAGACACC	104	103
35	NC_012007.3 Vitis vinifera cultivar PN40024 chromosome 1, 12X, whole genome shotgun sequence	(AG)6	TTCTCTGTGGCCACCATAGC	TCAGGCACTTGGAAGACACC	104	103
36	NC_012007.3 Vitis vinifera cultivar PN40024 chromosome 1, 12X, whole genome shotgun sequence	(TC)6	cccatcccagtgaatgaccc	aatggtccctgacagtggtg	165	162
37	NC_012007.3 Vitis vinifera cultivar PN40024 chromosome 1, 12X, whole genome shotgun sequence	(TC)6	cccatcccagtgaatgaccc	caatggtccctgacagtggt	166	163
38	NC_012007.3 Vitis vinifera cultivar PN40024 chromosome 1, 12X, whole genome shotgun sequence	(TC)6	cccatcccagtgaatgaccc	ccctgacagtggtgccattt	159	156
39	NC_012007.3 Vitis vinifera cultivar PN40024 chromosome 1, 12X, whole genome shotgun sequence	(TC)6	cccatcccagtgaatgaccc	cctgacagtggtgccatttg	158	155
41	NC_012007.3 Vitis vinifera cultivar PN40024 chromosome 1, 12X, whole genome shotgun sequence	(TA)6	cccatcccagtgaatgaccc	aatggtccctgacagtggtg	165	162
42	NC_012007.3 Vitis vinifera cultivar PN40024 chromosome 1, 12X, whole genome shotgun sequence	(TA)6	cccatcccagtgaatgaccc	caatggtccctgacagtggt	166	163
43	NC_012007.3 Vitis vinifera cultivar PN40024 chromosome 1, 12X, whole genome shotgun sequence	(TA)6	cccatcccagtgaatgaccc	ccctgacagtggtgccattt	159	156
44	NC_012007.3 Vitis vinifera cultivar PN40024 chromosome 1, 12X, whole genome shotgun sequence	(TA)6	cccatcccagtgaatgaccc	cctgacagtggtgccatttg	158	155
46	NC_012007.3 Vitis vinifera cultivar PN40024 chromosome 1, 12X, whole genome shotgun sequence	(TA)7	cccatcccagtgaatgaccc	aatggtccctgacagtggtg	165	162
47	NC_012007.3 Vitis vinifera cultivar PN40024 chromosome 1, 12X, whole genome shotgun sequence	(TA)7	cccatcccagtgaatgaccc	caatggtccctgacagtggt	166	163
48	NC_012007.3 Vitis vinifera cultivar PN40024 chromosome 1, 12X, whole genome shotgun sequence	(TA)7	cccatcccagtgaatgaccc	ccctgacagtggtgccattt	159	156
49	NC_012007.3 Vitis vinifera cultivar PN40024 chromosome 1, 12X, whole genome shotgun sequence	(TA)7	cccatcccagtgaatgaccc	cctgacagtggtgccatttg	158	155
51	NC_012007.3 Vitis vinifera cultivar PN40024 chromosome 1, 12X, whole genome shotgun sequence	(AT)6	cccatcccagtgaatgaccc	aatggtccctgacagtggtg	165	162
52	NC_012007.3 Vitis vinifera cultivar PN40024 chromosome 1, 12X, whole genome shotgun sequence	(AT)6	cccatcccagtgaatgaccc	caatggtccctgacagtggt	166	163
53	NC_012007.3 Vitis vinifera cultivar PN40024 chromosome 1, 12X, whole genome shotgun sequence	(AT)6	cccatcccagtgaatgaccc	ccctgacagtggtgccattt	159	156
54	NC_012007.3 Vitis vinifera cultivar PN40024 chromosome 1, 12X, whole genome shotgun sequence	(AT)6	cccatcccagtgaatgaccc	cctgacagtggtgccatttg	158	155
56	NC_012007.3 Vitis vinifera cultivar PN40024 chromosome 1, 12X, whole genome shotgun sequence	(TTA)5	cccatcccagtgaatgaccc	aatggtccctgacagtggtg	165	162
57	NC_012007.3 Vitis vinifera cultivar PN40024 chromosome 1, 12X, whole genome shotgun sequence	(TTA)5	cccatcccagtgaatgaccc	caatggtccctgacagtggt	166	163
58	NC_012007.3 Vitis vinifera cultivar PN40024 chromosome 1, 12X, whole genome shotgun sequence	(TTA)5	cccatcccagtgaatgaccc	ccctgacagtggtgccattt	159	156
59	NC_012007.3 Vitis vinifera cultivar PN40024 chromosome 1, 12X, whole genome shotgun sequence	(TTA)5	cccatcccagtgaatgaccc	cctgacagtggtgccatttg	158	155
61	NC_012007.3 Vitis vinifera cultivar PN40024 chromosome 1, 12X, whole genome shotgun sequence	(ATT)5	cccatcccagtgaatgaccc	aatggtccctgacagtggtg	165	162
62	NC_012007.3 Vitis vinifera cultivar PN40024 chromosome 1, 12X, whole genome shotgun sequence	(ATT)5	cccatcccagtgaatgaccc	caatggtccctgacagtggt	166	163
63	NC_012007.3 Vitis vinifera cultivar PN40024 chromosome 1, 12X, whole genome shotgun sequence	(ATT)5	cccatcccagtgaatgaccc	ccctgacagtggtgccattt	159	156
64	NC_012007.3 Vitis vinifera cultivar PN40024 chromosome 1, 12X, whole genome shotgun sequence	(ATT)5	cccatcccagtgaatgaccc	cctgacagtggtgccatttg	158	155
66	NC_012007.3 Vitis vinifera cultivar PN40024 chromosome 1, 12X, whole genome shotgun sequence	(TAA)6	cccatcccagtgaatgaccc	aatggtccctgacagtggtg	165	162
67	NC_012007.3 Vitis vinifera cultivar PN40024 chromosome 1, 12X, whole genome shotgun sequence	(TAA)6	cccatcccagtgaatgaccc	caatggtccctgacagtggt	166	163
68	NC_012007.3 Vitis vinifera cultivar PN40024 chromosome 1, 12X, whole genome shotgun sequence	(TAA)6	cccatcccagtgaatgaccc	ccctgacagtggtgccattt	159	156
69	NC_012007.3 Vitis vinifera cultivar PN40024 chromosome 1, 12X, whole genome shotgun sequence	(TAA)6	cccatcccagtgaatgaccc	cctgacagtggtgccatttg	158	155
71	NC_012007.3 Vitis vinifera cultivar PN40024 chromosome 1, 12X, whole genome shotgun sequence	(TA)9	cccatcccagtgaatgaccc	aatggtccctgacagtggtg	165	162
72	NC_012007.3 Vitis vinifera cultivar PN40024 chromosome 1, 12X, whole genome shotgun sequence	(TA)9	cccatcccagtgaatgaccc	caatggtccctgacagtggt	166	163
73	NC_012007.3 Vitis vinifera cultivar PN40024 chromosome 1, 12X, whole genome shotgun sequence	(TA)9	cccatcccagtgaatgaccc	ccctgacagtggtgccattt	159	156
74	NC_012007.3 Vitis vinifera cultivar PN40024 chromosome 1, 12X, whole genome shotgun sequence	(TA)9	cccatcccagtgaatgaccc	cctgacagtggtgccatttg	158	155
76	NC_012007.3 Vitis vinifera cultivar PN40024 chromosome 1, 12X, whole genome shotgun sequence	(AT)6	cccatcccagtgaatgaccc	aatggtccctgacagtggtg	165	162
77	NC_012007.3 Vitis vinifera cultivar PN40024 chromosome 1, 12X, whole genome shotgun sequence	(AT)6	cccatcccagtgaatgaccc	caatggtccctgacagtggt	166	163
78	NC_012007.3 Vitis vinifera cultivar PN40024 chromosome 1, 12X, whole genome shotgun sequence	(AT)6	cccatcccagtgaatgaccc	ccctgacagtggtgccattt	159	156
79	NC_012007.3 Vitis vinifera cultivar PN40024 chromosome 1, 12X, whole genome shotgun sequence	(AT)6	cccatcccagtgaatgaccc	cctgacagtggtgccatttg	158	155
81	NC_012007.3 Vitis vinifera cultivar PN40024 chromosome 1, 12X, whole genome shotgun sequence	(TA)7	cccatcccagtgaatgaccc	aatggtccctgacagtggtg	165	162
82	NC_012007.3 Vitis vinifera cultivar PN40024 chromosome 1, 12X, whole genome shotgun sequence	(TA)7	cccatcccagtgaatgaccc	caatggtccctgacagtggt	166	163
83	NC_012007.3 Vitis vinifera cultivar PN40024 chromosome 1, 12X, whole genome shotgun sequence	(TA)7	cccatcccagtgaatgaccc	ccctgacagtggtgccattt	159	156
84	NC_012007.3 Vitis vinifera cultivar PN40024 chromosome 1, 12X, whole genome shotgun sequence	(TA)7	cccatcccagtgaatgaccc	cctgacagtggtgccatttg	158	155
86	NC_012007.3 Vitis vinifera cultivar PN40024 chromosome 1, 12X, whole genome shotgun sequence	(AG)6	cccatcccagtgaatgaccc	aatggtccctgacagtggtg	165	162
87	NC_012007.3 Vitis vinifera cultivar PN40024 chromosome 1, 12X, whole genome shotgun sequence	(AG)6	cccatcccagtgaatgaccc	caatggtccctgacagtggt	166	163
88	NC_012007.3 Vitis vinifera cultivar PN40024 chromosome 1, 12X, whole genome shotgun sequence	(AG)6	cccatcccagtgaatgaccc	ccctgacagtggtgccattt	159	156
89	NC_012007.3 Vitis vinifera cultivar PN40024 chromosome 1, 12X, whole genome shotgun sequence	(AG)6	cccatcccagtgaatgaccc	cctgacagtggtgccatttg	158	155
91	NC_012007.3 Vitis vinifera cultivar PN40024 chromosome 1, 12X, whole genome shotgun sequence	(AT)10	cccatcccagtgaatgaccc	aatggtccctgacagtggtg	165	162
92	NC_012007.3 Vitis vinifera cultivar PN40024 chromosome 1, 12X, whole genome shotgun sequence	(AT)10	cccatcccagtgaatgaccc	caatggtccctgacagtggt	166	163
93	NC_012007.3 Vitis vinifera cultivar PN40024 chromosome 1, 12X, whole genome shotgun sequence	(AT)10	cccatcccagtgaatgaccc	ccctgacagtggtgccattt	159	156
94	NC_012007.3 Vitis vinifera cultivar PN40024 chromosome 1, 12X, whole genome shotgun sequence	(AT)10	cccatcccagtgaatgaccc	cctgacagtggtgccatttg	158	155
96	NC_012007.3 Vitis vinifera cultivar PN40024 chromosome 1, 12X, whole genome shotgun sequence	(AT)6	cccatcccagtgaatgaccc	aatggtccctgacagtggtg	165	162
97	NC_012007.3 Vitis vinifera cultivar PN40024 chromosome 1, 12X, whole genome shotgun sequence	(AT)6	cccatcccagtgaatgaccc	caatggtccctgacagtggt	166	163
98	NC_012007.3 Vitis vinifera cultivar PN40024 chromosome 1, 12X, whole genome shotgun sequence	(AT)6	cccatcccagtgaatgaccc	ccctgacagtggtgccattt	159	156
99	NC_012007.3 Vitis vinifera cultivar PN40024 chromosome 1, 12X, whole genome shotgun sequence	(AT)6	cccatcccagtgaatgaccc	cctgacagtggtgccatttg	158	155
101	NC_012007.3 Vitis vinifera cultivar PN40024 chromosome 1, 12X, whole genome shotgun sequence	(AG)6	cccatcccagtgaatgaccc	aatggtccctgacagtggtg	165	162
102	NC_012007.3 Vitis vinifera cultivar PN40024 chromosome 1, 12X, whole genome shotgun sequence	(AG)6	cccatcccagtgaatgaccc	caatggtccctgacagtggt	166	163
103	NC_012007.3 Vitis vinifera cultivar PN40024 chromosome 1, 12X, whole genome shotgun sequence	(AG)6	cccatcccagtgaatgaccc	ccctgacagtggtgccattt	159	156
104	NC_012007.3 Vitis vinifera cultivar PN40024 chromosome 1, 12X, whole genome shotgun sequence	(AG)6	cccatcccagtgaatgaccc	cctgacagtggtgccatttg	158	155
106	NC_012007.3 Vitis vinifera cultivar PN40024 chromosome 1, 12X, whole genome shotgun sequence	(AT)8	cccatcccagtgaatgaccc	aatggtccctgacagtggtg	165	162
107	NC_012007.3 Vitis vinifera cultivar PN40024 chromosome 1, 12X, whole genome shotgun sequence	(AT)8	cccatcccagtgaatgaccc	caatggtccctgacagtggt	166	163
108	NC_012007.3 Vitis vinifera cultivar PN40024 chromosome 1, 12X, whole genome shotgun sequence	(AT)8	cccatcccagtgaatgaccc	ccctgacagtggtgccattt	159	156
109	NC_012007.3 Vitis vinifera cultivar PN40024 chromosome 1, 12X, whole genome shotgun sequence	(AT)8	cccatcccagtgaatgaccc	cctgacagtggtgccatttg	158	155
111	NC_012007.3 Vitis vinifera cultivar PN40024 chromosome 1, 12X, whole genome shotgun sequence	(AAT)5	cccatcccagtgaatgaccc	aatggtccctgacagtggtg	165	162
112	NC_012007.3 Vitis vinifera cultivar PN40024 chromosome 1, 12X, whole genome shotgun sequence	(AAT)5	cccatcccagtgaatgaccc	caatggtccctgacagtggt	166	163
113	NC_012007.3 Vitis vinifera cultivar PN40024 chromosome 1, 12X, whole genome shotgun sequence	(AAT)5	cccatcccagtgaatgaccc	ccctgacagtggtgccattt	159	156
114	NC_012007.3 Vitis vinifera cultivar PN40024 chromosome 1, 12X, whole genome shotgun sequence	(AAT)5	cccatcccagtgaatgaccc	cctgacagtggtgccatttg	158	155
116	NC_012007.3 Vitis vinifera cultivar PN40024 chromosome 1, 12X, whole genome shotgun sequence	(TA)10	cccatcccagtgaatgaccc	aatggtccctgacagtggtg	165	162
117	NC_012007.3 Vitis vinifera cultivar PN40024 chromosome 1, 12X, whole genome shotgun sequence	(TA)10	cccatcccagtgaatgaccc	caatggtccctgacagtggt	166	163
118	NC_012007.3 Vitis vinifera cultivar PN40024 chromosome 1, 12X, whole genome shotgun sequence	(TA)10	cccatcccagtgaatgaccc	ccctgacagtggtgccattt	159	156
119	NC_012007.3 Vitis vinifera cultivar PN40024 chromosome 1, 12X, whole genome shotgun sequence	(TA)10	cccatcccagtgaatgaccc	cctgacagtggtgccatttg	158	155
121	NC_012007.3 Vitis vinifera cultivar PN40024 chromosome 1, 12X, whole genome shotgun sequence	(ATA)5	cccatcccagtgaatgaccc	aatggtccctgacagtggtg	165	162
122	NC_012007.3 Vitis vinifera cultivar PN40024 chromosome 1, 12X, whole genome shotgun sequence	(ATA)5	cccatcccagtgaatgaccc	caatggtccctgacagtggt	166	163
123	NC_012007.3 Vitis vinifera cultivar PN40024 chromosome 1, 12X, whole genome shotgun sequence	(ATA)5	cccatcccagtgaatgaccc	ccctgacagtggtgccattt	159	156
124	NC_012007.3 Vitis vinifera cultivar PN40024 chromosome 1, 12X, whole genome shotgun sequence	(ATA)5	cccatcccagtgaatgaccc	cctgacagtggtgccatttg	158	155
126	NC_012007.3 Vitis vinifera cultivar PN40024 chromosome 1, 12X, whole genome shotgun sequence	(AT)8	cccatcccagtgaatgaccc	aatggtccctgacagtggtg	165	162
127	NC_012007.3 Vitis vinifera cultivar PN40024 chromosome 1, 12X, whole genome shotgun sequence	(AT)8	cccatcccagtgaatgaccc	caatggtccctgacagtggt	166	163
128	NC_012007.3 Vitis vinifera cultivar PN40024 chromosome 1, 12X, whole genome shotgun sequence	(AT)8	cccatcccagtgaatgaccc	ccctgacagtggtgccattt	159	156
129	NC_012007.3 Vitis vinifera cultivar PN40024 chromosome 1, 12X, whole genome shotgun sequence	(AT)8	cccatcccagtgaatgaccc	cctgacagtggtgccatttg	158	155
131	NC_012007.3 Vitis vinifera cultivar PN40024 chromosome 1, 12X, whole genome shotgun sequence	(AT)8	cccatcccagtgaatgaccc	aatggtccctgacagtggtg	165	162
132	NC_012007.3 Vitis vinifera cultivar PN40024 chromosome 1, 12X, whole genome shotgun sequence	(AT)8	cccatcccagtgaatgaccc	caatggtccctgacagtggt	166	163
133	NC_012007.3 Vitis vinifera cultivar PN40024 chromosome 1, 12X, whole genome shotgun sequence	(AT)8	cccatcccagtgaatgaccc	ccctgacagtggtgccattt	159	156
134	NC_012007.3 Vitis vinifera cultivar PN40024 chromosome 1, 12X, whole genome shotgun sequence	(AT)8	cccatcccagtgaatgaccc	cctgacagtggtgccatttg	158	155
136	NC_012007.3 Vitis vinifera cultivar PN40024 chromosome 1, 12X, whole genome shotgun sequence	(AT)6	cccatcccagtgaatgaccc	aatggtccctgacagtggtg	165	162
137	NC_012007.3 Vitis vinifera cultivar PN40024 chromosome 1, 12X, whole genome shotgun sequence	(AT)6	cccatcccagtgaatgaccc	caatggtccctgacagtggt	166	163
138	NC_012007.3 Vitis vinifera cultivar PN40024 chromosome 1, 12X, whole genome shotgun sequence	(AT)6	cccatcccagtgaatgaccc	ccctgacagtggtgccattt	159	156
139	NC_012007.3 Vitis vinifera cultivar PN40024 chromosome 1, 12X, whole genome shotgun sequence	(AT)6	cccatcccagtgaatgaccc	cctgacagtggtgccatttg	158	155
141	NC_012007.3 Vitis vinifera cultivar PN40024 chromosome 1, 12X, whole genome shotgun sequence	(AT)6	cccatcccagtgaatgaccc	aatggtccctgacagtggtg	165	162
142	NC_012007.3 Vitis vinifera cultivar PN40024 chromosome 1, 12X, whole genome shotgun sequence	(AT)6	cccatcccagtgaatgaccc	caatggtccctgacagtggt	166	163
143	NC_012007.3 Vitis vinifera cultivar PN40024 chromosome 1, 12X, whole genome shotgun sequence	(AT)6	cccatcccagtgaatgaccc	ccctgacagtggtgccattt	159	156
144	NC_012007.3 Vitis vinifera cultivar PN40024 chromosome 1, 12X, whole genome shotgun sequence	(AT)6	cccatcccagtgaatgaccc	cctgacagtggtgccatttg	158	155
146	NC_012007.3 Vitis vinifera cultivar PN40024 chromosome 1, 12X, whole genome shotgun sequence	(TA)6	cccatcccagtgaatgaccc	aatggtccctgacagtggtg	165	162
147	NC_012007.3 Vitis vinifera cultivar PN40024 chromosome 1, 12X, whole genome shotgun sequence	(TA)6	cccatcccagtgaatgaccc	caatggtccctgacagtggt	166	163
148	NC_012007.3 Vitis vinifera cultivar PN40024 chromosome 1, 12X, whole genome shotgun sequence	(TA)6	cccatcccagtgaatgaccc	ccctgacagtggtgccattt	159	156
149	NC_012007.3 Vitis vinifera cultivar PN40024 chromosome 1, 12X, whole genome shotgun sequence	(TA)6	cccatcccagtgaatgaccc	cctgacagtggtgccatttg	158	155
151	NC_012007.3 Vitis vinifera cultivar PN40024 chromosome 1, 12X, whole genome shotgun sequence	(AT)12	cccatcccagtgaatgaccc	aatggtccctgacagtggtg	165	162
152	NC_012007.3 Vitis vinifera cultivar PN40024 chromosome 1, 12X, whole genome shotgun sequence	(AT)12	cccatcccagtgaatgaccc	caatggtccctgacagtggt	166	163
153	NC_012007.3 Vitis vinifera cultivar PN40024 chromosome 1, 12X, whole genome shotgun sequence	(AT)12	cccatcccagtgaatgaccc	ccctgacagtggtgccattt	159	156
154	NC_012007.3 Vitis vinifera cultivar PN40024 chromosome 1, 12X, whole genome shotgun sequence	(AT)12	cccatcccagtgaatgaccc	cctgacagtggtgccatttg	158	155
156	NC_012007.3 Vitis vinifera cultivar PN40024 chromosome 1, 12X, whole genome shotgun sequence	(AAAT)6	cccatcccagtgaatgaccc	aatggtccctgacagtggtg	165	162
157	NC_012007.3 Vitis vinifera cultivar PN40024 chromosome 1, 12X, whole genome shotgun sequence	(AAAT)6	cccatcccagtgaatgaccc	caatggtccctgacagtggt	166	163
158	NC_012007.3 Vitis vinifera cultivar PN40024 chromosome 1, 12X, whole genome shotgun sequence	(AAAT)6	cccatcccagtgaatgaccc	ccctgacagtggtgccattt	159	156
159	NC_012007.3 Vitis vinifera cultivar PN40024 chromosome 1, 12X, whole genome shotgun sequence	(AAAT)6	cccatcccagtgaatgaccc	cctgacagtggtgccatttg	158	155
161	NC_012007.3 Vitis vinifera cultivar PN40024 chromosome 1, 12X, whole genome shotgun sequence	(AAAT)5	cccatcccagtgaatgaccc	aatggtccctgacagtggtg	165	162
162	NC_012007.3 Vitis vinifera cultivar PN40024 chromosome 1, 12X, whole genome shotgun sequence	(AAAT)5	cccatcccagtgaatgaccc	caatggtccctgacagtggt	166	163
163	NC_012007.3 Vitis vinifera cultivar PN40024 chromosome 1, 12X, whole genome shotgun sequence	(AAAT)5	cccatcccagtgaatgaccc	ccctgacagtggtgccattt	159	156
164	NC_012007.3 Vitis vinifera cultivar PN40024 chromosome 1, 12X, whole genome shotgun sequence	(AAAT)5	cccatcccagtgaatgaccc	cctgacagtggtgccatttg	158	155
166	NC_012007.3 Vitis vinifera cultivar PN40024 chromosome 1, 12X, whole genome shotgun sequence	(AT)6	cccatcccagtgaatgaccc	aatggtccctgacagtggtg	165	162
167	NC_012007.3 Vitis vinifera cultivar PN40024 chromosome 1, 12X, whole genome shotgun sequence	(AT)6	cccatcccagtgaatgaccc	caatggtccctgacagtggt	166	163
168	NC_012007.3 Vitis vinifera cultivar PN40024 chromosome 1, 12X, whole genome shotgun sequence	(AT)6	cccatcccagtgaatgaccc	ccctgacagtggtgccattt	159	156
169	NC_012007.3 Vitis vinifera cultivar PN40024 chromosome 1, 12X, whole genome shotgun sequence	(AT)6	cccatcccagtgaatgaccc	cctgacagtggtgccatttg	158	155
171	NC_012007.3 Vitis vinifera cultivar PN40024 chromosome 1, 12X, whole genome shotgun sequence	(TTAA)5	cccatcccagtgaatgaccc	aatggtccctgacagtggtg	165	162
172	NC_012007.3 Vitis vinifera cultivar PN40024 chromosome 1, 12X, whole genome shotgun sequence	(TTAA)5	cccatcccagtgaatgaccc	caatggtccctgacagtggt	166	163
173	NC_012007.3 Vitis vinifera cultivar PN40024 chromosome 1, 12X, whole genome shotgun sequence	(TTAA)5	cccatcccagtgaatgaccc	ccctgacagtggtgccattt	159	156
174	NC_012007.3 Vitis vinifera cultivar PN40024 chromosome 1, 12X, whole genome shotgun sequence	(TTAA)5	cccatcccagtgaatgaccc	cctgacagtggtgccatttg	158	155
176	NC_012007.3 Vitis vinifera cultivar PN40024 chromosome 1, 12X, whole genome shotgun sequence	(AT)9	cccatcccagtgaatgaccc	aatggtccctgacagtggtg	165	162
177	NC_012007.3 Vitis vinifera cultivar PN40024 chromosome 1, 12X, whole genome shotgun sequence	(AT)9	cccatcccagtgaatgaccc	caatggtccctgacagtggt	166	163
178	NC_012007.3 Vitis vinifera cultivar PN40024 chromosome 1, 12X, whole genome shotgun sequence	(AT)9	cccatcccagtgaatgaccc	ccctgacagtggtgccattt	159	156
179	NC_012007.3 Vitis vinifera cultivar PN40024 chromosome 1, 12X, whole genome shotgun sequence	(AT)9	cccatcccagtgaatgaccc	cctgacagtggtgccatttg	158	155
181	NC_012007.3 Vitis vinifera cultivar PN40024 chromosome 1, 12X, whole genome shotgun sequence	(AATA)6	cccatcccagtgaatgaccc	aatggtccctgacagtggtg	165	162
182	NC_012007.3 Vitis vinifera cultivar PN40024 chromosome 1, 12X, whole genome shotgun sequence	(AATA)6	cccatcccagtgaatgaccc	caatggtccctgacagtggt	166	163
183	NC_012007.3 Vitis vinifera cultivar PN40024 chromosome 1, 12X, whole genome shotgun sequence	(AATA)6	cccatcccagtgaatgaccc	ccctgacagtggtgccattt	159	156
184	NC_012007.3 Vitis vinifera cultivar PN40024 chromosome 1, 12X, whole genome shotgun sequence	(AATA)6	cccatcccagtgaatgaccc	cctgacagtggtgccatttg	158	155
186	NC_012007.3 Vitis vinifera cultivar PN40024 chromosome 1, 12X, whole genome shotgun sequence	(AT)12	cccatcccagtgaatgaccc	aatggtccctgacagtggtg	165	162
187	NC_012007.3 Vitis vinifera cultivar PN40024 chromosome 1, 12X, whole genome shotgun sequence	(AT)12	cccatcccagtgaatgaccc	caatggtccctgacagtggt	166	163
188	NC_012007.3 Vitis vinifera cultivar PN40024 chromosome 1, 12X, whole genome shotgun sequence	(AT)12	cccatcccagtgaatgaccc	ccctgacagtggtgccattt	159	156
189	NC_012007.3 Vitis vinifera cultivar PN40024 chromosome 1, 12X, whole genome shotgun sequence	(AT)12	cccatcccagtgaatgaccc	cctgacagtggtgccatttg	158	155
191	NC_012007.3 Vitis vinifera cultivar PN40024 chromosome 1, 12X, whole genome shotgun sequence	(AT)8	cccatcccagtgaatgaccc	aatggtccctgacagtggtg	165	162
192	NC_012007.3 Vitis vinifera cultivar PN40024 chromosome 1, 12X, whole genome shotgun sequence	(AT)8	cccatcccagtgaatgaccc	caatggtccctgacagtggt	166	163
193	NC_012007.3 Vitis vinifera cultivar PN40024 chromosome 1, 12X, whole genome shotgun sequence	(AT)8	cccatcccagtgaatgaccc	ccctgacagtggtgccattt	159	156
194	NC_012007.3 Vitis vinifera cultivar PN40024 chromosome 1, 12X, whole genome shotgun sequence	(AT)8	cccatcccagtgaatgaccc	cctgacagtggtgccatttg	158	155
196	NC_012007.3 Vitis vinifera cultivar PN40024 chromosome 1, 12X, whole genome shotgun sequence	(AT)9	cccatcccagtgaatgaccc	aatggtccctgacagtggtg	165	162
197	NC_012007.3 Vitis vinifera cultivar PN40024 chromosome 1, 12X, whole genome shotgun sequence	(AT)9	cccatcccagtgaatgaccc	caatggtccctgacagtggt	166	163
198	NC_012007.3 Vitis vinifera cultivar PN40024 chromosome 1, 12X, whole genome shotgun sequence	(AT)9	cccatcccagtgaatgaccc	ccctgacagtggtgccattt	159	156
199	NC_012007.3 Vitis vinifera cultivar PN40024 chromosome 1, 12X, whole genome shotgun sequence	(AT)9	cccatcccagtgaatgaccc	cctgacagtggtgccatttg	158	155
201	NC_012007.3 Vitis vinifera cultivar PN40024 chromosome 1, 12X, whole genome shotgun sequence	(TTA)5	cccatcccagtgaatgaccc	aatggtccctgacagtggtg	165	162
202	NC_012007.3 Vitis vinifera cultivar PN40024 chromosome 1, 12X, whole genome shotgun sequence	(TTA)5	cccatcccagtgaatgaccc	caatggtccctgacagtggt	166	163
203	NC_012007.3 Vitis vinifera cultivar PN40024 chromosome 1, 12X, whole genome shotgun sequence	(TTA)5	cccatcccagtgaatgaccc	ccctgacagtggtgccattt	159	156
204	NC_012007.3 Vitis vinifera cultivar PN40024 chromosome 1, 12X, whole genome shotgun sequence	(TTA)5	cccatcccagtgaatgaccc	cctgacagtggtgccatttg	158	155
206	NC_012007.3 Vitis vinifera cultivar PN40024 chromosome 1, 12X, whole genome shotgun sequence	(GT)6	GCCACCCCCTCTTTTCTTCA	GCCCGTAGTGTGAGTTCCAA	155	156
207	NC_012007.3 Vitis vinifera cultivar PN40024 chromosome 1, 12X, whole genome shotgun sequence	(GT)6	AAAGGCCACCCCCTCTTTTC	GCCCGTAGTGTGAGTTCCAA	159	160
208	NC_012007.3 Vitis vinifera cultivar PN40024 chromosome 1, 12X, whole genome shotgun sequence	(AT)6	GCCACCCCCTCTTTTCTTCA	GCCCGTAGTGTGAGTTCCAA	155	156
209	NC_012007.3 Vitis vinifera cultivar PN40024 chromosome 1, 12X, whole genome shotgun sequence	(AT)6	AAAGGCCACCCCCTCTTTTC	GCCCGTAGTGTGAGTTCCAA	159	160
210	NC_012007.3 Vitis vinifera cultivar PN40024 chromosome 1, 12X, whole genome shotgun sequence	(AT)6	GCCACCCCCTCTTTTCTTCA	GCCCGTAGTGTGAGTTCCAA	155	156
211	NC_012007.3 Vitis vinifera cultivar PN40024 chromosome 1, 12X, whole genome shotgun sequence	(AT)6	AAAGGCCACCCCCTCTTTTC	GCCCGTAGTGTGAGTTCCAA	159	160
212	NC_012007.3 Vitis vinifera cultivar PN40024 chromosome 1, 12X, whole genome shotgun sequence	(TA)6	GCCACCCCCTCTTTTCTTCA	GCCCGTAGTGTGAGTTCCAA	155	156
213	NC_012007.3 Vitis vinifera cultivar PN40024 chromosome 1, 12X, whole genome shotgun sequence	(TA)6	AAAGGCCACCCCCTCTTTTC	GCCCGTAGTGTGAGTTCCAA	159	160
214	NC_012007.3 Vitis vinifera cultivar PN40024 chromosome 1, 12X, whole genome shotgun sequence	(TA)6	GCCACCCCCTCTTTTCTTCA	GCCCGTAGTGTGAGTTCCAA	155	156
215	NC_012007.3 Vitis vinifera cultivar PN40024 chromosome 1, 12X, whole genome shotgun sequence	(TA)6	AAAGGCCACCCCCTCTTTTC	GCCCGTAGTGTGAGTTCCAA	159	160
216	NC_012007.3 Vitis vinifera cultivar PN40024 chromosome 1, 12X, whole genome shotgun sequence	(AT)8	GCCACCCCCTCTTTTCTTCA	GCCCGTAGTGTGAGTTCCAA	155	156
217	NC_012007.3 Vitis vinifera cultivar PN40024 chromosome 1, 12X, whole genome shotgun sequence	(AT)8	AAAGGCCACCCCCTCTTTTC	GCCCGTAGTGTGAGTTCCAA	159	160
218	NC_012007.3 Vitis vinifera cultivar PN40024 chromosome 1, 12X, whole genome shotgun sequence	(TA)11	GCCACCCCCTCTTTTCTTCA	GCCCGTAGTGTGAGTTCCAA	155	156
219	NC_012007.3 Vitis vinifera cultivar PN40024 chromosome 1, 12X, whole genome shotgun sequence	(TA)11	AAAGGCCACCCCCTCTTTTC	GCCCGTAGTGTGAGTTCCAA	159	160
220	NC_012007.3 Vitis vinifera cultivar PN40024 chromosome 1, 12X, whole genome shotgun sequence	(ATAA)5	GCCACCCCCTCTTTTCTTCA	GCCCGTAGTGTGAGTTCCAA	155	156
221	NC_012007.3 Vitis vinifera cultivar PN40024 chromosome 1, 12X, whole genome shotgun sequence	(ATAA)5	AAAGGCCACCCCCTCTTTTC	GCCCGTAGTGTGAGTTCCAA	159	160
222	NC_012007.3 Vitis vinifera cultivar PN40024 chromosome 1, 12X, whole genome shotgun sequence	(ATT)5	GCCACCCCCTCTTTTCTTCA	GCCCGTAGTGTGAGTTCCAA	155	156
223	NC_012007.3 Vitis vinifera cultivar PN40024 chromosome 1, 12X, whole genome shotgun sequence	(ATT)5	AAAGGCCACCCCCTCTTTTC	GCCCGTAGTGTGAGTTCCAA	159	160
224	NC_012007.3 Vitis vinifera cultivar PN40024 chromosome 1, 12X, whole genome shotgun sequence	(AT)9	GCCACCCCCTCTTTTCTTCA	GCCCGTAGTGTGAGTTCCAA	155	156
225	NC_012007.3 Vitis vinifera cultivar PN40024 chromosome 1, 12X, whole genome shotgun sequence	(AT)9	AAAGGCCACCCCCTCTTTTC	GCCCGTAGTGTGAGTTCCAA	159	160
226	NC_012007.3 Vitis vinifera cultivar PN40024 chromosome 1, 12X, whole genome shotgun sequence	(ATAA)5	GCCACCCCCTCTTTTCTTCA	GCCCGTAGTGTGAGTTCCAA	155	156
227	NC_012007.3 Vitis vinifera cultivar PN40024 chromosome 1, 12X, whole genome shotgun sequence	(ATAA)5	AAAGGCCACCCCCTCTTTTC	GCCCGTAGTGTGAGTTCCAA	159	160
228	NC_012007.3 Vitis vinifera cultivar PN40024 chromosome 1, 12X, whole genome shotgun sequence	(TA)11	GCCACCCCCTCTTTTCTTCA	GCCCGTAGTGTGAGTTCCAA	155	156
229	NC_012007.3 Vitis vinifera cultivar PN40024 chromosome 1, 12X, whole genome shotgun sequence	(TA)11	AAAGGCCACCCCCTCTTTTC	GCCCGTAGTGTGAGTTCCAA	159	160
230	NC_012007.3 Vitis vinifera cultivar PN40024 chromosome 1, 12X, whole genome shotgun sequence	(TA)7	GCCACCCCCTCTTTTCTTCA	GCCCGTAGTGTGAGTTCCAA	155	156
231	NC_012007.3 Vitis vinifera cultivar PN40024 chromosome 1, 12X, whole genome shotgun sequence	(TA)7	AAAGGCCACCCCCTCTTTTC	GCCCGTAGTGTGAGTTCCAA	159	160
232	NC_012007.3 Vitis vinifera cultivar PN40024 chromosome 1, 12X, whole genome shotgun sequence	(AT)10	GCCACCCCCTCTTTTCTTCA	GCCCGTAGTGTGAGTTCCAA	155	156
233	NC_012007.3 Vitis vinifera cultivar PN40024 chromosome 1, 12X, whole genome shotgun sequence	(AT)10	AAAGGCCACCCCCTCTTTTC	GCCCGTAGTGTGAGTTCCAA	159	160
234	NC_012007.3 Vitis vinifera cultivar PN40024 chromosome 1, 12X, whole genome shotgun sequence	(AT)6	GCCACCCCCTCTTTTCTTCA	GCCCGTAGTGTGAGTTCCAA	155	156
235	NC_012007.3 Vitis vinifera cultivar PN40024 chromosome 1, 12X, whole genome shotgun sequence	(AT)6	AAAGGCCACCCCCTCTTTTC	GCCCGTAGTGTGAGTTCCAA	159	160
236	NC_012007.3 Vitis vinifera cultivar PN40024 chromosome 1, 12X, whole genome shotgun sequence	(AT)10	GCCACCCCCTCTTTTCTTCA	GCCCGTAGTGTGAGTTCCAA	155	156
237	NC_012007.3 Vitis vinifera cultivar PN40024 chromosome 1, 12X, whole genome shotgun sequence	(AT)10	AAAGGCCACCCCCTCTTTTC	GCCCGTAGTGTGAGTTCCAA	159	160
238	NC_012007.3 Vitis vinifera cultivar PN40024 chromosome 1, 12X, whole genome shotgun sequence	(TA)6	GCCACCCCCTCTTTTCTTCA	GCCCGTAGTGTGAGTTCCAA	155	156
239	NC_012007.3 Vitis vinifera cultivar PN40024 chromosome 1, 12X, whole genome shotgun sequence	(TA)6	AAAGGCCACCCCCTCTTTTC	GCCCGTAGTGTGAGTTCCAA	159	160
240	NC_012007.3 Vitis vinifera cultivar PN40024 chromosome 1, 12X, whole genome shotgun sequence	(TTA)5	GCCACCCCCTCTTTTCTTCA	GCCCGTAGTGTGAGTTCCAA	155	156
241	NC_012007.3 Vitis vinifera cultivar PN40024 chromosome 1, 12X, whole genome shotgun sequence	(TTA)5	AAAGGCCACCCCCTCTTTTC	GCCCGTAGTGTGAGTTCCAA	159	160
242	NC_012007.3 Vitis vinifera cultivar PN40024 chromosome 1, 12X, whole genome shotgun sequence	(AT)7	GCCACCCCCTCTTTTCTTCA	GCCCGTAGTGTGAGTTCCAA	155	156
243	NC_012007.3 Vitis vinifera cultivar PN40024 chromosome 1, 12X, whole genome shotgun sequence	(AT)7	AAAGGCCACCCCCTCTTTTC	GCCCGTAGTGTGAGTTCCAA	159	160
244	NC_012007.3 Vitis vinifera cultivar PN40024 chromosome 1, 12X, whole genome shotgun sequence	(TAA)6	GCCACCCCCTCTTTTCTTCA	GCCCGTAGTGTGAGTTCCAA	155	156
245	NC_012007.3 Vitis vinifera cultivar PN40024 chromosome 1, 12X, whole genome shotgun sequence	(TAA)6	AAAGGCCACCCCCTCTTTTC	GCCCGTAGTGTGAGTTCCAA	159	160
246	NC_012007.3 Vitis vinifera cultivar PN40024 chromosome 1, 12X, whole genome shotgun sequence	(TA)6	GCCACCCCCTCTTTTCTTCA	GCCCGTAGTGTGAGTTCCAA	155	156
247	NC_012007.3 Vitis vinifera cultivar PN40024 chromosome 1, 12X, whole genome shotgun sequence	(TA)6	AAAGGCCACCCCCTCTTTTC	GCCCGTAGTGTGAGTTCCAA	159	160
248	NC_012007.3 Vitis vinifera cultivar PN40024 chromosome 1, 12X, whole genome shotgun sequence	(TA)6	GCCACCCCCTCTTTTCTTCA	GCCCGTAGTGTGAGTTCCAA	155	156
249	NC_012007.3 Vitis vinifera cultivar PN40024 chromosome 1, 12X, whole genome shotgun sequence	(TA)6	AAAGGCCACCCCCTCTTTTC	GCCCGTAGTGTGAGTTCCAA	159	160
250	NC_012007.3 Vitis vinifera cultivar PN40024 chromosome 1, 12X, whole genome shotgun sequence	(TA)6	GCCACCCCCTCTTTTCTTCA	GCCCGTAGTGTGAGTTCCAA	155	156
251	NC_012007.3 Vitis vinifera cultivar PN40024 chromosome 1, 12X, whole genome shotgun sequence	(TA)6	AAAGGCCACCCCCTCTTTTC	GCCCGTAGTGTGAGTTCCAA	159	160
252	NC_012007.3 Vitis vinifera cultivar PN40024 chromosome 1, 12X, whole genome shotgun sequence	(TA)11	GCCACCCCCTCTTTTCTTCA	GCCCGTAGTGTGAGTTCCAA	155	156
253	NC_012007.3 Vitis vinifera cultivar PN40024 chromosome 1, 12X, whole genome shotgun sequence	(TA)11	AAAGGCCACCCCCTCTTTTC	GCCCGTAGTGTGAGTTCCAA	159	160
254	NC_012007.3 Vitis vinifera cultivar PN40024 chromosome 1, 12X, whole genome shotgun sequence	(AT)10	GCCACCCCCTCTTTTCTTCA	GCCCGTAGTGTGAGTTCCAA	155	156
255	NC_012007.3 Vitis vinifera cultivar PN40024 chromosome 1, 12X, whole genome shotgun sequence	(AT)10	AAAGGCCACCCCCTCTTTTC	GCCCGTAGTGTGAGTTCCAA	159	160
256	NC_012007.3 Vitis vinifera cultivar PN40024 chromosome 1, 12X, whole genome shotgun sequence	(AT)9	GCCACCCCCTCTTTTCTTCA	GCCCGTAGTGTGAGTTCCAA	155	156
257	NC_012007.3 Vitis vinifera cultivar PN40024 chromosome 1, 12X, whole genome shotgun sequence	(AT)9	AAAGGCCACCCCCTCTTTTC	GCCCGTAGTGTGAGTTCCAA	159	160
258	NC_012007.3 Vitis vinifera cultivar PN40024 chromosome 1, 12X, whole genome shotgun sequence	(ATA)5	GCCACCCCCTCTTTTCTTCA	GCCCGTAGTGTGAGTTCCAA	155	156
259	NC_012007.3 Vitis vinifera cultivar PN40024 chromosome 1, 12X, whole genome shotgun sequence	(ATA)5	AAAGGCCACCCCCTCTTTTC	GCCCGTAGTGTGAGTTCCAA	159	160
260	NC_012007.3 Vitis vinifera cultivar PN40024 chromosome 1, 12X, whole genome shotgun sequence	(TA)6	GCCACCCCCTCTTTTCTTCA	GCCCGTAGTGTGAGTTCCAA	155	156
261	NC_012007.3 Vitis vinifera cultivar PN40024 chromosome 1, 12X, whole genome shotgun sequence	(TA)6	AAAGGCCACCCCCTCTTTTC	GCCCGTAGTGTGAGTTCCAA	159	160
262	NC_012007.3 Vitis vinifera cultivar PN40024 chromosome 1, 12X, whole genome shotgun sequence	(CA)6	CACCTTGGAGCTTGTCCCAT	GACAAAGCCATCACCTGCCT	103	101
263	NC_012007.3 Vitis vinifera cultivar PN40024 chromosome 1, 12X, whole genome shotgun sequence	(CA)6	CACCTTGGAGCTTGTCCCAT	AGACAAAGCCATCACCTGCC	104	102
264	NC_012007.3 Vitis vinifera cultivar PN40024 chromosome 1, 12X, whole genome shotgun sequence	(AT)6	CACCTTGGAGCTTGTCCCAT	GACAAAGCCATCACCTGCCT	103	101
265	NC_012007.3 Vitis vinifera cultivar PN40024 chromosome 1, 12X, whole genome shotgun sequence	(AT)6	CACCTTGGAGCTTGTCCCAT	AGACAAAGCCATCACCTGCC	104	102
266	NC_012007.3 Vitis vinifera cultivar PN40024 chromosome 1, 12X, whole genome shotgun sequence	(TA)6	CACCTTGGAGCTTGTCCCAT	GACAAAGCCATCACCTGCCT	103	101
267	NC_012007.3 Vitis vinifera cultivar PN40024 chromosome 1, 12X, whole genome shotgun sequence	(TA)6	CACCTTGGAGCTTGTCCCAT	AGACAAAGCCATCACCTGCC	104	102
268	NC_012007.3 Vitis vinifera cultivar PN40024 chromosome 1, 12X, whole genome shotgun sequence	(AT)8	CACCTTGGAGCTTGTCCCAT	GACAAAGCCATCACCTGCCT	103	101
269	NC_012007.3 Vitis vinifera cultivar PN40024 chromosome 1, 12X, whole genome shotgun sequence	(AT)8	CACCTTGGAGCTTGTCCCAT	AGACAAAGCCATCACCTGCC	104	102
270	NC_012007.3 Vitis vinifera cultivar PN40024 chromosome 1, 12X, whole genome shotgun sequence	(AT)8	CACCTTGGAGCTTGTCCCAT	GACAAAGCCATCACCTGCCT	103	101
271	NC_012007.3 Vitis vinifera cultivar PN40024 chromosome 1, 12X, whole genome shotgun sequence	(AT)8	CACCTTGGAGCTTGTCCCAT	AGACAAAGCCATCACCTGCC	104	102
272	NC_012007.3 Vitis vinifera cultivar PN40024 chromosome 1, 12X, whole genome shotgun sequence	(AATT)5	CACCTTGGAGCTTGTCCCAT	GACAAAGCCATCACCTGCCT	103	101
273	NC_012007.3 Vitis vinifera cultivar PN40024 chromosome 1, 12X, whole genome shotgun sequence	(AATT)5	CACCTTGGAGCTTGTCCCAT	AGACAAAGCCATCACCTGCC	104	102
274	NC_012007.3 Vitis vinifera cultivar PN40024 chromosome 1, 12X, whole genome shotgun sequence	(AATT)5	CACCTTGGAGCTTGTCCCAT	GACAAAGCCATCACCTGCCT	103	101
275	NC_012007.3 Vitis vinifera cultivar PN40024 chromosome 1, 12X, whole genome shotgun sequence	(AATT)5	CACCTTGGAGCTTGTCCCAT	AGACAAAGCCATCACCTGCC	104	102
276	NC_012007.3 Vitis vinifera cultivar PN40024 chromosome 1, 12X, whole genome shotgun sequence	(AAT)5	CACCTTGGAGCTTGTCCCAT	GACAAAGCCATCACCTGCCT	103	101
277	NC_012007.3 Vitis vinifera cultivar PN40024 chromosome 1, 12X, whole genome shotgun sequence	(AAT)5	CACCTTGGAGCTTGTCCCAT	AGACAAAGCCATCACCTGCC	104	102
278	NC_012007.3 Vitis vinifera cultivar PN40024 chromosome 1, 12X, whole genome shotgun sequence	(TA)11	CACCTTGGAGCTTGTCCCAT	GACAAAGCCATCACCTGCCT	103	101
279	NC_012007.3 Vitis vinifera cultivar PN40024 chromosome 1, 12X, whole genome shotgun sequence	(TA)11	CACCTTGGAGCTTGTCCCAT	AGACAAAGCCATCACCTGCC	104	102
280	NC_012007.3 Vitis vinifera cultivar PN40024 chromosome 1, 12X, whole genome shotgun sequence	(TAT)5	CACCTTGGAGCTTGTCCCAT	GACAAAGCCATCACCTGCCT	103	101
281	NC_012007.3 Vitis vinifera cultivar PN40024 chromosome 1, 12X, whole genome shotgun sequence	(TAT)5	CACCTTGGAGCTTGTCCCAT	AGACAAAGCCATCACCTGCC	104	102
282	NC_012007.3 Vitis vinifera cultivar PN40024 chromosome 1, 12X, whole genome shotgun sequence	(AT)6	CACCTTGGAGCTTGTCCCAT	GACAAAGCCATCACCTGCCT	103	101
283	NC_012007.3 Vitis vinifera cultivar PN40024 chromosome 1, 12X, whole genome shotgun sequence	(AT)6	CACCTTGGAGCTTGTCCCAT	AGACAAAGCCATCACCTGCC	104	102
284	NC_012007.3 Vitis vinifera cultivar PN40024 chromosome 1, 12X, whole genome shotgun sequence	(GA)6	CTCGACGTCCTCACCAAGTT	ATTTGgggtgtttggttgcc	194	207
285	NC_012007.3 Vitis vinifera cultivar PN40024 chromosome 1, 12X, whole genome shotgun sequence	(GA)6	CTCGACGTCCTCACCAAGTT	gggtgtttggttgccaagaa	189	202
286	NC_012007.3 Vitis vinifera cultivar PN40024 chromosome 1, 12X, whole genome shotgun sequence	(GA)6	TCGACGTCCTCACCAAGTTT	ATTTGgggtgtttggttgcc	193	206
287	NC_012007.3 Vitis vinifera cultivar PN40024 chromosome 1, 12X, whole genome shotgun sequence	(GA)6	CTCGACGTCCTCACCAAGTT	TTGgggtgtttggttgccaa	192	205
288	NC_012007.3 Vitis vinifera cultivar PN40024 chromosome 1, 12X, whole genome shotgun sequence	(GA)6	CTCGACGTCCTCACCAAGTT	TTTGgggtgtttggttgcca	193	206
289	NC_012007.3 Vitis vinifera cultivar PN40024 chromosome 1, 12X, whole genome shotgun sequence	(TA)6	CTCGACGTCCTCACCAAGTT	ATTTGgggtgtttggttgcc	194	207
290	NC_012007.3 Vitis vinifera cultivar PN40024 chromosome 1, 12X, whole genome shotgun sequence	(TA)6	CTCGACGTCCTCACCAAGTT	gggtgtttggttgccaagaa	189	202
291	NC_012007.3 Vitis vinifera cultivar PN40024 chromosome 1, 12X, whole genome shotgun sequence	(TA)6	TCGACGTCCTCACCAAGTTT	ATTTGgggtgtttggttgcc	193	206
292	NC_012007.3 Vitis vinifera cultivar PN40024 chromosome 1, 12X, whole genome shotgun sequence	(TA)6	CTCGACGTCCTCACCAAGTT	TTGgggtgtttggttgccaa	192	205
293	NC_012007.3 Vitis vinifera cultivar PN40024 chromosome 1, 12X, whole genome shotgun sequence	(TA)6	CTCGACGTCCTCACCAAGTT	TTTGgggtgtttggttgcca	193	206
294	NC_012007.3 Vitis vinifera cultivar PN40024 chromosome 1, 12X, whole genome shotgun sequence	(AAT)5	CTCGACGTCCTCACCAAGTT	ATTTGgggtgtttggttgcc	194	207
295	NC_012007.3 Vitis vinifera cultivar PN40024 chromosome 1, 12X, whole genome shotgun sequence	(AAT)5	CTCGACGTCCTCACCAAGTT	gggtgtttggttgccaagaa	189	202
296	NC_012007.3 Vitis vinifera cultivar PN40024 chromosome 1, 12X, whole genome shotgun sequence	(AAT)5	TCGACGTCCTCACCAAGTTT	ATTTGgggtgtttggttgcc	193	206
297	NC_012007.3 Vitis vinifera cultivar PN40024 chromosome 1, 12X, whole genome shotgun sequence	(AAT)5	CTCGACGTCCTCACCAAGTT	TTGgggtgtttggttgccaa	192	205
298	NC_012007.3 Vitis vinifera cultivar PN40024 chromosome 1, 12X, whole genome shotgun sequence	(AAT)5	CTCGACGTCCTCACCAAGTT	TTTGgggtgtttggttgcca	193	206
299	NC_012007.3 Vitis vinifera cultivar PN40024 chromosome 1, 12X, whole genome shotgun sequence	(TA)6	CTCGACGTCCTCACCAAGTT	ATTTGgggtgtttggttgcc	194	207
300	NC_012007.3 Vitis vinifera cultivar PN40024 chromosome 1, 12X, whole genome shotgun sequence	(TA)6	CTCGACGTCCTCACCAAGTT	gggtgtttggttgccaagaa	189	202
301	NC_012007.3 Vitis vinifera cultivar PN40024 chromosome 1, 12X, whole genome shotgun sequence	(TA)6	TCGACGTCCTCACCAAGTTT	ATTTGgggtgtttggttgcc	193	206
302	NC_012007.3 Vitis vinifera cultivar PN40024 chromosome 1, 12X, whole genome shotgun sequence	(TA)6	CTCGACGTCCTCACCAAGTT	TTGgggtgtttggttgccaa	192	205
303	NC_012007.3 Vitis vinifera cultivar PN40024 chromosome 1, 12X, whole genome shotgun sequence	(TA)6	CTCGACGTCCTCACCAAGTT	TTTGgggtgtttggttgcca	193	206
305	NC_012007.3 Vitis vinifera cultivar PN40024 chromosome 1, 12X, whole genome shotgun sequence	(GA)6	AATGGCGGGAGGTACGTTTT	gtggaacctcaagcttggga	296	302
306	NC_012007.3 Vitis vinifera cultivar PN40024 chromosome 1, 12X, whole genome shotgun sequence	(GA)6	AATGGCGGGAGGTACGTTTT	agtggaacctcaagcttggg	297	303
308	NC_012007.3 Vitis vinifera cultivar PN40024 chromosome 1, 12X, whole genome shotgun sequence	(TC)6	AAAAGACCGCCACGCTCTTA	GGGAGAGAAGACAGGGGAGT	243	245
309	NC_012007.3 Vitis vinifera cultivar PN40024 chromosome 1, 12X, whole genome shotgun sequence	(TC)6	TTAGAAACACGGATGGGCCC	GGGAGAGAAGACAGGGGAGT	226	228
310	NC_012007.3 Vitis vinifera cultivar PN40024 chromosome 1, 12X, whole genome shotgun sequence	(TC)6	GATGGGCCCACTCTTGACTC	GGGAGAGAAGACAGGGGAGT	215	217
311	NC_012007.3 Vitis vinifera cultivar PN40024 chromosome 1, 12X, whole genome shotgun sequence	(TC)6	GGCCCACTCTTGACTCCAAA	GGGAGAGAAGACAGGGGAGT	211	213
312	NC_012007.3 Vitis vinifera cultivar PN40024 chromosome 1, 12X, whole genome shotgun sequence	(TA)7	AAAAGACCGCCACGCTCTTA	GGGAGAGAAGACAGGGGAGT	243	245
313	NC_012007.3 Vitis vinifera cultivar PN40024 chromosome 1, 12X, whole genome shotgun sequence	(TA)7	TTAGAAACACGGATGGGCCC	GGGAGAGAAGACAGGGGAGT	226	228
314	NC_012007.3 Vitis vinifera cultivar PN40024 chromosome 1, 12X, whole genome shotgun sequence	(TA)7	GATGGGCCCACTCTTGACTC	GGGAGAGAAGACAGGGGAGT	215	217
315	NC_012007.3 Vitis vinifera cultivar PN40024 chromosome 1, 12X, whole genome shotgun sequence	(TA)7	GGCCCACTCTTGACTCCAAA	GGGAGAGAAGACAGGGGAGT	211	213
316	NC_012007.3 Vitis vinifera cultivar PN40024 chromosome 1, 12X, whole genome shotgun sequence	(AT)7	AAAAGACCGCCACGCTCTTA	GGGAGAGAAGACAGGGGAGT	243	245
317	NC_012007.3 Vitis vinifera cultivar PN40024 chromosome 1, 12X, whole genome shotgun sequence	(AT)7	TTAGAAACACGGATGGGCCC	GGGAGAGAAGACAGGGGAGT	226	228
318	NC_012007.3 Vitis vinifera cultivar PN40024 chromosome 1, 12X, whole genome shotgun sequence	(AT)7	GATGGGCCCACTCTTGACTC	GGGAGAGAAGACAGGGGAGT	215	217
319	NC_012007.3 Vitis vinifera cultivar PN40024 chromosome 1, 12X, whole genome shotgun sequence	(AT)7	GGCCCACTCTTGACTCCAAA	GGGAGAGAAGACAGGGGAGT	211	213
320	NC_012007.3 Vitis vinifera cultivar PN40024 chromosome 1, 12X, whole genome shotgun sequence	(AAT)5	AAAAGACCGCCACGCTCTTA	GGGAGAGAAGACAGGGGAGT	243	245
321	NC_012007.3 Vitis vinifera cultivar PN40024 chromosome 1, 12X, whole genome shotgun sequence	(AAT)5	TTAGAAACACGGATGGGCCC	GGGAGAGAAGACAGGGGAGT	226	228
322	NC_012007.3 Vitis vinifera cultivar PN40024 chromosome 1, 12X, whole genome shotgun sequence	(AAT)5	GATGGGCCCACTCTTGACTC	GGGAGAGAAGACAGGGGAGT	215	217
323	NC_012007.3 Vitis vinifera cultivar PN40024 chromosome 1, 12X, whole genome shotgun sequence	(AAT)5	GGCCCACTCTTGACTCCAAA	GGGAGAGAAGACAGGGGAGT	211	213
324	NC_012007.3 Vitis vinifera cultivar PN40024 chromosome 1, 12X, whole genome shotgun sequence	(TA)9	AAAAGACCGCCACGCTCTTA	GGGAGAGAAGACAGGGGAGT	243	245
325	NC_012007.3 Vitis vinifera cultivar PN40024 chromosome 1, 12X, whole genome shotgun sequence	(TA)9	TTAGAAACACGGATGGGCCC	GGGAGAGAAGACAGGGGAGT	226	228
326	NC_012007.3 Vitis vinifera cultivar PN40024 chromosome 1, 12X, whole genome shotgun sequence	(TA)9	GATGGGCCCACTCTTGACTC	GGGAGAGAAGACAGGGGAGT	215	217
327	NC_012007.3 Vitis vinifera cultivar PN40024 chromosome 1, 12X, whole genome shotgun sequence	(TA)9	GGCCCACTCTTGACTCCAAA	GGGAGAGAAGACAGGGGAGT	211	213
328	NC_012007.3 Vitis vinifera cultivar PN40024 chromosome 1, 12X, whole genome shotgun sequence	(TA)8	AAAAGACCGCCACGCTCTTA	GGGAGAGAAGACAGGGGAGT	243	245
329	NC_012007.3 Vitis vinifera cultivar PN40024 chromosome 1, 12X, whole genome shotgun sequence	(TA)8	TTAGAAACACGGATGGGCCC	GGGAGAGAAGACAGGGGAGT	226	228
330	NC_012007.3 Vitis vinifera cultivar PN40024 chromosome 1, 12X, whole genome shotgun sequence	(TA)8	GATGGGCCCACTCTTGACTC	GGGAGAGAAGACAGGGGAGT	215	217
331	NC_012007.3 Vitis vinifera cultivar PN40024 chromosome 1, 12X, whole genome shotgun sequence	(TA)8	GGCCCACTCTTGACTCCAAA	GGGAGAGAAGACAGGGGAGT	211	213
332	NC_012007.3 Vitis vinifera cultivar PN40024 chromosome 1, 12X, whole genome shotgun sequence	(AT)7	AAAAGACCGCCACGCTCTTA	GGGAGAGAAGACAGGGGAGT	243	245
333	NC_012007.3 Vitis vinifera cultivar PN40024 chromosome 1, 12X, whole genome shotgun sequence	(AT)7	TTAGAAACACGGATGGGCCC	GGGAGAGAAGACAGGGGAGT	226	228
334	NC_012007.3 Vitis vinifera cultivar PN40024 chromosome 1, 12X, whole genome shotgun sequence	(AT)7	GATGGGCCCACTCTTGACTC	GGGAGAGAAGACAGGGGAGT	215	217
335	NC_012007.3 Vitis vinifera cultivar PN40024 chromosome 1, 12X, whole genome shotgun sequence	(AT)7	GGCCCACTCTTGACTCCAAA	GGGAGAGAAGACAGGGGAGT	211	213
336	NC_012007.3 Vitis vinifera cultivar PN40024 chromosome 1, 12X, whole genome shotgun sequence	(TA)9	AAAAGACCGCCACGCTCTTA	GGGAGAGAAGACAGGGGAGT	243	245
337	NC_012007.3 Vitis vinifera cultivar PN40024 chromosome 1, 12X, whole genome shotgun sequence	(TA)9	TTAGAAACACGGATGGGCCC	GGGAGAGAAGACAGGGGAGT	226	228
338	NC_012007.3 Vitis vinifera cultivar PN40024 chromosome 1, 12X, whole genome shotgun sequence	(TA)9	GATGGGCCCACTCTTGACTC	GGGAGAGAAGACAGGGGAGT	215	217
339	NC_012007.3 Vitis vinifera cultivar PN40024 chromosome 1, 12X, whole genome shotgun sequence	(TA)9	GGCCCACTCTTGACTCCAAA	GGGAGAGAAGACAGGGGAGT	211	213
340	NC_012007.3 Vitis vinifera cultivar PN40024 chromosome 1, 12X, whole genome shotgun sequence	(AG)6	AAAAGACCGCCACGCTCTTA	GGGAGAGAAGACAGGGGAGT	243	245
341	NC_012007.3 Vitis vinifera cultivar PN40024 chromosome 1, 12X, whole genome shotgun sequence	(AG)6	TTAGAAACACGGATGGGCCC	GGGAGAGAAGACAGGGGAGT	226	228
342	NC_012007.3 Vitis vinifera cultivar PN40024 chromosome 1, 12X, whole genome shotgun sequence	(AG)6	GATGGGCCCACTCTTGACTC	GGGAGAGAAGACAGGGGAGT	215	217
343	NC_012007.3 Vitis vinifera cultivar PN40024 chromosome 1, 12X, whole genome shotgun sequence	(AG)6	GGCCCACTCTTGACTCCAAA	GGGAGAGAAGACAGGGGAGT	211	213
344	NC_012007.3 Vitis vinifera cultivar PN40024 chromosome 1, 12X, whole genome shotgun sequence	(AT)6	AAAAGACCGCCACGCTCTTA	GGGAGAGAAGACAGGGGAGT	243	245
345	NC_012007.3 Vitis vinifera cultivar PN40024 chromosome 1, 12X, whole genome shotgun sequence	(AT)6	TTAGAAACACGGATGGGCCC	GGGAGAGAAGACAGGGGAGT	226	228
346	NC_012007.3 Vitis vinifera cultivar PN40024 chromosome 1, 12X, whole genome shotgun sequence	(AT)6	GATGGGCCCACTCTTGACTC	GGGAGAGAAGACAGGGGAGT	215	217
347	NC_012007.3 Vitis vinifera cultivar PN40024 chromosome 1, 12X, whole genome shotgun sequence	(AT)6	GGCCCACTCTTGACTCCAAA	GGGAGAGAAGACAGGGGAGT	211	213
348	NC_012007.3 Vitis vinifera cultivar PN40024 chromosome 1, 12X, whole genome shotgun sequence	(AT)6	AAAAGACCGCCACGCTCTTA	GGGAGAGAAGACAGGGGAGT	243	245
349	NC_012007.3 Vitis vinifera cultivar PN40024 chromosome 1, 12X, whole genome shotgun sequence	(AT)6	TTAGAAACACGGATGGGCCC	GGGAGAGAAGACAGGGGAGT	226	228
350	NC_012007.3 Vitis vinifera cultivar PN40024 chromosome 1, 12X, whole genome shotgun sequence	(AT)6	GATGGGCCCACTCTTGACTC	GGGAGAGAAGACAGGGGAGT	215	217
351	NC_012007.3 Vitis vinifera cultivar PN40024 chromosome 1, 12X, whole genome shotgun sequence	(AT)6	GGCCCACTCTTGACTCCAAA	GGGAGAGAAGACAGGGGAGT	211	213
352	NC_012007.3 Vitis vinifera cultivar PN40024 chromosome 1, 12X, whole genome shotgun sequence	(AT)6	AAAAGACCGCCACGCTCTTA	GGGAGAGAAGACAGGGGAGT	243	245
353	NC_012007.3 Vitis vinifera cultivar PN40024 chromosome 1, 12X, whole genome shotgun sequence	(AT)6	TTAGAAACACGGATGGGCCC	GGGAGAGAAGACAGGGGAGT	226	228
354	NC_012007.3 Vitis vinifera cultivar PN40024 chromosome 1, 12X, whole genome shotgun sequence	(AT)6	GATGGGCCCACTCTTGACTC	GGGAGAGAAGACAGGGGAGT	215	217
355	NC_012007.3 Vitis vinifera cultivar PN40024 chromosome 1, 12X, whole genome shotgun sequence	(AT)6	GGCCCACTCTTGACTCCAAA	GGGAGAGAAGACAGGGGAGT	211	213
356	NC_012007.3 Vitis vinifera cultivar PN40024 chromosome 1, 12X, whole genome shotgun sequence	(AT)10	AAAAGACCGCCACGCTCTTA	GGGAGAGAAGACAGGGGAGT	243	245
357	NC_012007.3 Vitis vinifera cultivar PN40024 chromosome 1, 12X, whole genome shotgun sequence	(AT)10	TTAGAAACACGGATGGGCCC	GGGAGAGAAGACAGGGGAGT	226	228
358	NC_012007.3 Vitis vinifera cultivar PN40024 chromosome 1, 12X, whole genome shotgun sequence	(AT)10	GATGGGCCCACTCTTGACTC	GGGAGAGAAGACAGGGGAGT	215	217
359	NC_012007.3 Vitis vinifera cultivar PN40024 chromosome 1, 12X, whole genome shotgun sequence	(AT)10	GGCCCACTCTTGACTCCAAA	GGGAGAGAAGACAGGGGAGT	211	213
360	NC_012007.3 Vitis vinifera cultivar PN40024 chromosome 1, 12X, whole genome shotgun sequence	(TA)6	AAAAGACCGCCACGCTCTTA	GGGAGAGAAGACAGGGGAGT	243	245
361	NC_012007.3 Vitis vinifera cultivar PN40024 chromosome 1, 12X, whole genome shotgun sequence	(TA)6	TTAGAAACACGGATGGGCCC	GGGAGAGAAGACAGGGGAGT	226	228
362	NC_012007.3 Vitis vinifera cultivar PN40024 chromosome 1, 12X, whole genome shotgun sequence	(TA)6	GATGGGCCCACTCTTGACTC	GGGAGAGAAGACAGGGGAGT	215	217
363	NC_012007.3 Vitis vinifera cultivar PN40024 chromosome 1, 12X, whole genome shotgun sequence	(TA)6	GGCCCACTCTTGACTCCAAA	GGGAGAGAAGACAGGGGAGT	211	213
364	NC_012007.3 Vitis vinifera cultivar PN40024 chromosome 1, 12X, whole genome shotgun sequence	(TA)6	AAAAGACCGCCACGCTCTTA	GGGAGAGAAGACAGGGGAGT	243	245
365	NC_012007.3 Vitis vinifera cultivar PN40024 chromosome 1, 12X, whole genome shotgun sequence	(TA)6	TTAGAAACACGGATGGGCCC	GGGAGAGAAGACAGGGGAGT	226	228
366	NC_012007.3 Vitis vinifera cultivar PN40024 chromosome 1, 12X, whole genome shotgun sequence	(TA)6	GATGGGCCCACTCTTGACTC	GGGAGAGAAGACAGGGGAGT	215	217
367	NC_012007.3 Vitis vinifera cultivar PN40024 chromosome 1, 12X, whole genome shotgun sequence	(TA)6	GGCCCACTCTTGACTCCAAA	GGGAGAGAAGACAGGGGAGT	211	213
368	NC_012007.3 Vitis vinifera cultivar PN40024 chromosome 1, 12X, whole genome shotgun sequence	(AAT)5	AAAAGACCGCCACGCTCTTA	GGGAGAGAAGACAGGGGAGT	243	245
369	NC_012007.3 Vitis vinifera cultivar PN40024 chromosome 1, 12X, whole genome shotgun sequence	(AAT)5	TTAGAAACACGGATGGGCCC	GGGAGAGAAGACAGGGGAGT	226	228
370	NC_012007.3 Vitis vinifera cultivar PN40024 chromosome 1, 12X, whole genome shotgun sequence	(AAT)5	GATGGGCCCACTCTTGACTC	GGGAGAGAAGACAGGGGAGT	215	217
371	NC_012007.3 Vitis vinifera cultivar PN40024 chromosome 1, 12X, whole genome shotgun sequence	(AAT)5	GGCCCACTCTTGACTCCAAA	GGGAGAGAAGACAGGGGAGT	211	213
372	NC_012007.3 Vitis vinifera cultivar PN40024 chromosome 1, 12X, whole genome shotgun sequence	(TA)10	AAAAGACCGCCACGCTCTTA	GGGAGAGAAGACAGGGGAGT	243	245
373	NC_012007.3 Vitis vinifera cultivar PN40024 chromosome 1, 12X, whole genome shotgun sequence	(TA)10	TTAGAAACACGGATGGGCCC	GGGAGAGAAGACAGGGGAGT	226	228
374	NC_012007.3 Vitis vinifera cultivar PN40024 chromosome 1, 12X, whole genome shotgun sequence	(TA)10	GATGGGCCCACTCTTGACTC	GGGAGAGAAGACAGGGGAGT	215	217
375	NC_012007.3 Vitis vinifera cultivar PN40024 chromosome 1, 12X, whole genome shotgun sequence	(TA)10	GGCCCACTCTTGACTCCAAA	GGGAGAGAAGACAGGGGAGT	211	213
376	NC_012007.3 Vitis vinifera cultivar PN40024 chromosome 1, 12X, whole genome shotgun sequence	(AT)12	AAAAGACCGCCACGCTCTTA	GGGAGAGAAGACAGGGGAGT	243	245
377	NC_012007.3 Vitis vinifera cultivar PN40024 chromosome 1, 12X, whole genome shotgun sequence	(AT)12	TTAGAAACACGGATGGGCCC	GGGAGAGAAGACAGGGGAGT	226	228
378	NC_012007.3 Vitis vinifera cultivar PN40024 chromosome 1, 12X, whole genome shotgun sequence	(AT)12	GATGGGCCCACTCTTGACTC	GGGAGAGAAGACAGGGGAGT	215	217
379	NC_012007.3 Vitis vinifera cultivar PN40024 chromosome 1, 12X, whole genome shotgun sequence	(AT)12	GGCCCACTCTTGACTCCAAA	GGGAGAGAAGACAGGGGAGT	211	213
393	NC_012007.3 Vitis vinifera cultivar PN40024 chromosome 1, 12X, whole genome shotgun sequence	(TG)6	tttgctttcttGGTGCGTGC	ATTCAGCCACACACCACACA	242	241
394	NC_012007.3 Vitis vinifera cultivar PN40024 chromosome 1, 12X, whole genome shotgun sequence	(TG)6	TGCCCCTGCCTGTGTTTtat	AGAAGAAACACCCCCACACa	261	260
395	NC_012007.3 Vitis vinifera cultivar PN40024 chromosome 1, 12X, whole genome shotgun sequence	(TA)6	tttgctttcttGGTGCGTGC	ATTCAGCCACACACCACACA	242	241
396	NC_012007.3 Vitis vinifera cultivar PN40024 chromosome 1, 12X, whole genome shotgun sequence	(TA)6	TGCCCCTGCCTGTGTTTtat	AGAAGAAACACCCCCACACa	261	260
397	NC_012007.3 Vitis vinifera cultivar PN40024 chromosome 1, 12X, whole genome shotgun sequence	(AT)6	tttgctttcttGGTGCGTGC	ATTCAGCCACACACCACACA	242	241
398	NC_012007.3 Vitis vinifera cultivar PN40024 chromosome 1, 12X, whole genome shotgun sequence	(AT)6	TGCCCCTGCCTGTGTTTtat	AGAAGAAACACCCCCACACa	261	260
399	NC_012007.3 Vitis vinifera cultivar PN40024 chromosome 1, 12X, whole genome shotgun sequence	(TA)7	tttgctttcttGGTGCGTGC	ATTCAGCCACACACCACACA	242	241
400	NC_012007.3 Vitis vinifera cultivar PN40024 chromosome 1, 12X, whole genome shotgun sequence	(TA)7	TGCCCCTGCCTGTGTTTtat	AGAAGAAACACCCCCACACa	261	260
401	NC_012007.3 Vitis vinifera cultivar PN40024 chromosome 1, 12X, whole genome shotgun sequence	(AT)11	tttgctttcttGGTGCGTGC	ATTCAGCCACACACCACACA	242	241
402	NC_012007.3 Vitis vinifera cultivar PN40024 chromosome 1, 12X, whole genome shotgun sequence	(AT)11	TGCCCCTGCCTGTGTTTtat	AGAAGAAACACCCCCACACa	261	260
403	NC_012007.3 Vitis vinifera cultivar PN40024 chromosome 1, 12X, whole genome shotgun sequence	(TA)11	tttgctttcttGGTGCGTGC	ATTCAGCCACACACCACACA	242	241
404	NC_012007.3 Vitis vinifera cultivar PN40024 chromosome 1, 12X, whole genome shotgun sequence	(TA)11	TGCCCCTGCCTGTGTTTtat	AGAAGAAACACCCCCACACa	261	260
405	NC_012007.3 Vitis vinifera cultivar PN40024 chromosome 1, 12X, whole genome shotgun sequence	(TA)9	tttgctttcttGGTGCGTGC	ATTCAGCCACACACCACACA	242	241
406	NC_012007.3 Vitis vinifera cultivar PN40024 chromosome 1, 12X, whole genome shotgun sequence	(TA)9	TGCCCCTGCCTGTGTTTtat	AGAAGAAACACCCCCACACa	261	260
407	NC_012007.3 Vitis vinifera cultivar PN40024 chromosome 1, 12X, whole genome shotgun sequence	(AT)7	tttgctttcttGGTGCGTGC	ATTCAGCCACACACCACACA	242	241
408	NC_012007.3 Vitis vinifera cultivar PN40024 chromosome 1, 12X, whole genome shotgun sequence	(AT)7	TGCCCCTGCCTGTGTTTtat	AGAAGAAACACCCCCACACa	261	260
414	NC_012007.3 Vitis vinifera cultivar PN40024 chromosome 1, 12X, whole genome shotgun sequence	(GCCA)6	AGCACGTGAAGAGCATGACA	CTGTCCTGGCCTTATGCACA	238	230
415	NC_012007.3 Vitis vinifera cultivar PN40024 chromosome 1, 12X, whole genome shotgun sequence	(TA)7	AGCACGTGAAGAGCATGACA	CTGTCCTGGCCTTATGCACA	238	230
416	NC_012007.3 Vitis vinifera cultivar PN40024 chromosome 1, 12X, whole genome shotgun sequence	(AT)12	AGCACGTGAAGAGCATGACA	CTGTCCTGGCCTTATGCACA	238	230
417	NC_012007.3 Vitis vinifera cultivar PN40024 chromosome 1, 12X, whole genome shotgun sequence	(AT)6	AGCACGTGAAGAGCATGACA	CTGTCCTGGCCTTATGCACA	238	230
418	NC_012007.3 Vitis vinifera cultivar PN40024 chromosome 1, 12X, whole genome shotgun sequence	(AT)7	AGCACGTGAAGAGCATGACA	CTGTCCTGGCCTTATGCACA	238	230
419	NC_012007.3 Vitis vinifera cultivar PN40024 chromosome 1, 12X, whole genome shotgun sequence	(AT)7	AGCACGTGAAGAGCATGACA	CTGTCCTGGCCTTATGCACA	238	230
420	NC_012007.3 Vitis vinifera cultivar PN40024 chromosome 1, 12X, whole genome shotgun sequence	(TAA)6	AGCACGTGAAGAGCATGACA	CTGTCCTGGCCTTATGCACA	238	230
421	NC_012007.3 Vitis vinifera cultivar PN40024 chromosome 1, 12X, whole genome shotgun sequence	(AT)6	AGCACGTGAAGAGCATGACA	CTGTCCTGGCCTTATGCACA	238	230
422	NC_012007.3 Vitis vinifera cultivar PN40024 chromosome 1, 12X, whole genome shotgun sequence	(GA)6	CTGCTAGAGTAGGAGTGCGC	AACGACCCGAAGACATGACC	225	241
423	NC_012007.3 Vitis vinifera cultivar PN40024 chromosome 1, 12X, whole genome shotgun sequence	(TAA)6	CTGCTAGAGTAGGAGTGCGC	AACGACCCGAAGACATGACC	225	241
424	NC_012007.3 Vitis vinifera cultivar PN40024 chromosome 1, 12X, whole genome shotgun sequence	(AT)7	CTGCTAGAGTAGGAGTGCGC	AACGACCCGAAGACATGACC	225	241
425	NC_012007.3 Vitis vinifera cultivar PN40024 chromosome 1, 12X, whole genome shotgun sequence	(AT)6	CTGCTAGAGTAGGAGTGCGC	AACGACCCGAAGACATGACC	225	241
426	NC_012007.3 Vitis vinifera cultivar PN40024 chromosome 1, 12X, whole genome shotgun sequence	(AT)10	CTGCTAGAGTAGGAGTGCGC	AACGACCCGAAGACATGACC	225	241
427	NC_012007.3 Vitis vinifera cultivar PN40024 chromosome 1, 12X, whole genome shotgun sequence	(AT)6	CTGCTAGAGTAGGAGTGCGC	AACGACCCGAAGACATGACC	225	241
428	NC_012007.3 Vitis vinifera cultivar PN40024 chromosome 1, 12X, whole genome shotgun sequence	(AT)6	CTGCTAGAGTAGGAGTGCGC	AACGACCCGAAGACATGACC	225	241
429	NC_012007.3 Vitis vinifera cultivar PN40024 chromosome 1, 12X, whole genome shotgun sequence	(AT)6	CTGCTAGAGTAGGAGTGCGC	AACGACCCGAAGACATGACC	225	241
430	NC_012007.3 Vitis vinifera cultivar PN40024 chromosome 1, 12X, whole genome shotgun sequence	(AT)10	CTGCTAGAGTAGGAGTGCGC	AACGACCCGAAGACATGACC	225	241
431	NC_012007.3 Vitis vinifera cultivar PN40024 chromosome 1, 12X, whole genome shotgun sequence	(TAT)5	CTGCTAGAGTAGGAGTGCGC	AACGACCCGAAGACATGACC	225	241
432	NC_012007.3 Vitis vinifera cultivar PN40024 chromosome 1, 12X, whole genome shotgun sequence	(CA)6	TGGAGATCCTTGATCATTAGGCC	TCCTAGGCTCTAGATCCTAGCa	179	186
433	NC_012007.3 Vitis vinifera cultivar PN40024 chromosome 1, 12X, whole genome shotgun sequence	(CA)6	TGGAGATCCTTGATCATTAGGCC	AGGCTCTAGATCCTAGCaaca	175	182
434	NC_012007.3 Vitis vinifera cultivar PN40024 chromosome 1, 12X, whole genome shotgun sequence	(CA)6	GGAGATCCTTGATCATTAGGCCT	TCCTAGGCTCTAGATCCTAGCa	178	185
435	NC_012007.3 Vitis vinifera cultivar PN40024 chromosome 1, 12X, whole genome shotgun sequence	(CA)6	GGAGATCCTTGATCATTAGGCCT	AGGCTCTAGATCCTAGCaaca	174	181
436	NC_012007.3 Vitis vinifera cultivar PN40024 chromosome 1, 12X, whole genome shotgun sequence	(CA)6	TGGAGATCCTTGATCATTAGGCC	AGGCTCTAGATCCTAGCaacaa	175	182
437	NC_012007.3 Vitis vinifera cultivar PN40024 chromosome 1, 12X, whole genome shotgun sequence	(ATAA)7	TGGAGATCCTTGATCATTAGGCC	TCCTAGGCTCTAGATCCTAGCa	179	186
438	NC_012007.3 Vitis vinifera cultivar PN40024 chromosome 1, 12X, whole genome shotgun sequence	(ATAA)7	TGGAGATCCTTGATCATTAGGCC	AGGCTCTAGATCCTAGCaaca	175	182
439	NC_012007.3 Vitis vinifera cultivar PN40024 chromosome 1, 12X, whole genome shotgun sequence	(ATAA)7	GGAGATCCTTGATCATTAGGCCT	TCCTAGGCTCTAGATCCTAGCa	178	185
440	NC_012007.3 Vitis vinifera cultivar PN40024 chromosome 1, 12X, whole genome shotgun sequence	(ATAA)7	GGAGATCCTTGATCATTAGGCCT	AGGCTCTAGATCCTAGCaaca	174	181
441	NC_012007.3 Vitis vinifera cultivar PN40024 chromosome 1, 12X, whole genome shotgun sequence	(ATAA)7	TGGAGATCCTTGATCATTAGGCC	AGGCTCTAGATCCTAGCaacaa	175	182
442	NC_012007.3 Vitis vinifera cultivar PN40024 chromosome 1, 12X, whole genome shotgun sequence	(TA)9	TGGAGATCCTTGATCATTAGGCC	TCCTAGGCTCTAGATCCTAGCa	179	186
443	NC_012007.3 Vitis vinifera cultivar PN40024 chromosome 1, 12X, whole genome shotgun sequence	(TA)9	TGGAGATCCTTGATCATTAGGCC	AGGCTCTAGATCCTAGCaaca	175	182
444	NC_012007.3 Vitis vinifera cultivar PN40024 chromosome 1, 12X, whole genome shotgun sequence	(TA)9	GGAGATCCTTGATCATTAGGCCT	TCCTAGGCTCTAGATCCTAGCa	178	185
445	NC_012007.3 Vitis vinifera cultivar PN40024 chromosome 1, 12X, whole genome shotgun sequence	(TA)9	GGAGATCCTTGATCATTAGGCCT	AGGCTCTAGATCCTAGCaaca	174	181
446	NC_012007.3 Vitis vinifera cultivar PN40024 chromosome 1, 12X, whole genome shotgun sequence	(TA)9	TGGAGATCCTTGATCATTAGGCC	AGGCTCTAGATCCTAGCaacaa	175	182
447	NC_012007.3 Vitis vinifera cultivar PN40024 chromosome 1, 12X, whole genome shotgun sequence	(TAA)6	TGGAGATCCTTGATCATTAGGCC	TCCTAGGCTCTAGATCCTAGCa	179	186
448	NC_012007.3 Vitis vinifera cultivar PN40024 chromosome 1, 12X, whole genome shotgun sequence	(TAA)6	TGGAGATCCTTGATCATTAGGCC	AGGCTCTAGATCCTAGCaaca	175	182
449	NC_012007.3 Vitis vinifera cultivar PN40024 chromosome 1, 12X, whole genome shotgun sequence	(TAA)6	GGAGATCCTTGATCATTAGGCCT	TCCTAGGCTCTAGATCCTAGCa	178	185
450	NC_012007.3 Vitis vinifera cultivar PN40024 chromosome 1, 12X, whole genome shotgun sequence	(TAA)6	GGAGATCCTTGATCATTAGGCCT	AGGCTCTAGATCCTAGCaaca	174	181
451	NC_012007.3 Vitis vinifera cultivar PN40024 chromosome 1, 12X, whole genome shotgun sequence	(TAA)6	TGGAGATCCTTGATCATTAGGCC	AGGCTCTAGATCCTAGCaacaa	175	182
452	NC_012007.3 Vitis vinifera cultivar PN40024 chromosome 1, 12X, whole genome shotgun sequence	(TTAA)5	TGGAGATCCTTGATCATTAGGCC	TCCTAGGCTCTAGATCCTAGCa	179	186
453	NC_012007.3 Vitis vinifera cultivar PN40024 chromosome 1, 12X, whole genome shotgun sequence	(TTAA)5	TGGAGATCCTTGATCATTAGGCC	AGGCTCTAGATCCTAGCaaca	175	182
454	NC_012007.3 Vitis vinifera cultivar PN40024 chromosome 1, 12X, whole genome shotgun sequence	(TTAA)5	GGAGATCCTTGATCATTAGGCCT	TCCTAGGCTCTAGATCCTAGCa	178	185
455	NC_012007.3 Vitis vinifera cultivar PN40024 chromosome 1, 12X, whole genome shotgun sequence	(TTAA)5	GGAGATCCTTGATCATTAGGCCT	AGGCTCTAGATCCTAGCaaca	174	181
456	NC_012007.3 Vitis vinifera cultivar PN40024 chromosome 1, 12X, whole genome shotgun sequence	(TTAA)5	TGGAGATCCTTGATCATTAGGCC	AGGCTCTAGATCCTAGCaacaa	175	182
457	NC_012007.3 Vitis vinifera cultivar PN40024 chromosome 1, 12X, whole genome shotgun sequence	(TA)6	TGGAGATCCTTGATCATTAGGCC	TCCTAGGCTCTAGATCCTAGCa	179	186
458	NC_012007.3 Vitis vinifera cultivar PN40024 chromosome 1, 12X, whole genome shotgun sequence	(TA)6	TGGAGATCCTTGATCATTAGGCC	AGGCTCTAGATCCTAGCaaca	175	182
459	NC_012007.3 Vitis vinifera cultivar PN40024 chromosome 1, 12X, whole genome shotgun sequence	(TA)6	GGAGATCCTTGATCATTAGGCCT	TCCTAGGCTCTAGATCCTAGCa	178	185
460	NC_012007.3 Vitis vinifera cultivar PN40024 chromosome 1, 12X, whole genome shotgun sequence	(TA)6	GGAGATCCTTGATCATTAGGCCT	AGGCTCTAGATCCTAGCaaca	174	181
461	NC_012007.3 Vitis vinifera cultivar PN40024 chromosome 1, 12X, whole genome shotgun sequence	(TA)6	TGGAGATCCTTGATCATTAGGCC	AGGCTCTAGATCCTAGCaacaa	175	182
462	NC_012007.3 Vitis vinifera cultivar PN40024 chromosome 1, 12X, whole genome shotgun sequence	(AT)6	TGGAGATCCTTGATCATTAGGCC	TCCTAGGCTCTAGATCCTAGCa	179	186
463	NC_012007.3 Vitis vinifera cultivar PN40024 chromosome 1, 12X, whole genome shotgun sequence	(AT)6	TGGAGATCCTTGATCATTAGGCC	AGGCTCTAGATCCTAGCaaca	175	182
464	NC_012007.3 Vitis vinifera cultivar PN40024 chromosome 1, 12X, whole genome shotgun sequence	(AT)6	GGAGATCCTTGATCATTAGGCCT	TCCTAGGCTCTAGATCCTAGCa	178	185
465	NC_012007.3 Vitis vinifera cultivar PN40024 chromosome 1, 12X, whole genome shotgun sequence	(AT)6	GGAGATCCTTGATCATTAGGCCT	AGGCTCTAGATCCTAGCaaca	174	181
466	NC_012007.3 Vitis vinifera cultivar PN40024 chromosome 1, 12X, whole genome shotgun sequence	(AT)6	TGGAGATCCTTGATCATTAGGCC	AGGCTCTAGATCCTAGCaacaa	175	182
467	NC_012007.3 Vitis vinifera cultivar PN40024 chromosome 1, 12X, whole genome shotgun sequence	(AT)8	TGGAGATCCTTGATCATTAGGCC	TCCTAGGCTCTAGATCCTAGCa	179	186
468	NC_012007.3 Vitis vinifera cultivar PN40024 chromosome 1, 12X, whole genome shotgun sequence	(AT)8	TGGAGATCCTTGATCATTAGGCC	AGGCTCTAGATCCTAGCaaca	175	182
469	NC_012007.3 Vitis vinifera cultivar PN40024 chromosome 1, 12X, whole genome shotgun sequence	(AT)8	GGAGATCCTTGATCATTAGGCCT	TCCTAGGCTCTAGATCCTAGCa	178	185
470	NC_012007.3 Vitis vinifera cultivar PN40024 chromosome 1, 12X, whole genome shotgun sequence	(AT)8	GGAGATCCTTGATCATTAGGCCT	AGGCTCTAGATCCTAGCaaca	174	181
471	NC_012007.3 Vitis vinifera cultivar PN40024 chromosome 1, 12X, whole genome shotgun sequence	(AT)8	TGGAGATCCTTGATCATTAGGCC	AGGCTCTAGATCCTAGCaacaa	175	182
472	NC_012007.3 Vitis vinifera cultivar PN40024 chromosome 1, 12X, whole genome shotgun sequence	(TA)7	TGGAGATCCTTGATCATTAGGCC	TCCTAGGCTCTAGATCCTAGCa	179	186
473	NC_012007.3 Vitis vinifera cultivar PN40024 chromosome 1, 12X, whole genome shotgun sequence	(TA)7	TGGAGATCCTTGATCATTAGGCC	AGGCTCTAGATCCTAGCaaca	175	182
474	NC_012007.3 Vitis vinifera cultivar PN40024 chromosome 1, 12X, whole genome shotgun sequence	(TA)7	GGAGATCCTTGATCATTAGGCCT	TCCTAGGCTCTAGATCCTAGCa	178	185
475	NC_012007.3 Vitis vinifera cultivar PN40024 chromosome 1, 12X, whole genome shotgun sequence	(TA)7	GGAGATCCTTGATCATTAGGCCT	AGGCTCTAGATCCTAGCaaca	174	181
476	NC_012007.3 Vitis vinifera cultivar PN40024 chromosome 1, 12X, whole genome shotgun sequence	(TA)7	TGGAGATCCTTGATCATTAGGCC	AGGCTCTAGATCCTAGCaacaa	175	182
477	NC_012007.3 Vitis vinifera cultivar PN40024 chromosome 1, 12X, whole genome shotgun sequence	(AT)7	TGGAGATCCTTGATCATTAGGCC	TCCTAGGCTCTAGATCCTAGCa	179	186
478	NC_012007.3 Vitis vinifera cultivar PN40024 chromosome 1, 12X, whole genome shotgun sequence	(AT)7	TGGAGATCCTTGATCATTAGGCC	AGGCTCTAGATCCTAGCaaca	175	182
479	NC_012007.3 Vitis vinifera cultivar PN40024 chromosome 1, 12X, whole genome shotgun sequence	(AT)7	GGAGATCCTTGATCATTAGGCCT	TCCTAGGCTCTAGATCCTAGCa	178	185
480	NC_012007.3 Vitis vinifera cultivar PN40024 chromosome 1, 12X, whole genome shotgun sequence	(AT)7	GGAGATCCTTGATCATTAGGCCT	AGGCTCTAGATCCTAGCaaca	174	181
481	NC_012007.3 Vitis vinifera cultivar PN40024 chromosome 1, 12X, whole genome shotgun sequence	(AT)7	TGGAGATCCTTGATCATTAGGCC	AGGCTCTAGATCCTAGCaacaa	175	182
482	NC_012007.3 Vitis vinifera cultivar PN40024 chromosome 1, 12X, whole genome shotgun sequence	(AATT)5	TGGAGATCCTTGATCATTAGGCC	TCCTAGGCTCTAGATCCTAGCa	179	186
483	NC_012007.3 Vitis vinifera cultivar PN40024 chromosome 1, 12X, whole genome shotgun sequence	(AATT)5	TGGAGATCCTTGATCATTAGGCC	AGGCTCTAGATCCTAGCaaca	175	182
484	NC_012007.3 Vitis vinifera cultivar PN40024 chromosome 1, 12X, whole genome shotgun sequence	(AATT)5	GGAGATCCTTGATCATTAGGCCT	TCCTAGGCTCTAGATCCTAGCa	178	185
485	NC_012007.3 Vitis vinifera cultivar PN40024 chromosome 1, 12X, whole genome shotgun sequence	(AATT)5	GGAGATCCTTGATCATTAGGCCT	AGGCTCTAGATCCTAGCaaca	174	181
486	NC_012007.3 Vitis vinifera cultivar PN40024 chromosome 1, 12X, whole genome shotgun sequence	(AATT)5	TGGAGATCCTTGATCATTAGGCC	AGGCTCTAGATCCTAGCaacaa	175	182
487	NC_012007.3 Vitis vinifera cultivar PN40024 chromosome 1, 12X, whole genome shotgun sequence	(AT)6	TGGAGATCCTTGATCATTAGGCC	TCCTAGGCTCTAGATCCTAGCa	179	186
488	NC_012007.3 Vitis vinifera cultivar PN40024 chromosome 1, 12X, whole genome shotgun sequence	(AT)6	TGGAGATCCTTGATCATTAGGCC	AGGCTCTAGATCCTAGCaaca	175	182
489	NC_012007.3 Vitis vinifera cultivar PN40024 chromosome 1, 12X, whole genome shotgun sequence	(AT)6	GGAGATCCTTGATCATTAGGCCT	TCCTAGGCTCTAGATCCTAGCa	178	185
490	NC_012007.3 Vitis vinifera cultivar PN40024 chromosome 1, 12X, whole genome shotgun sequence	(AT)6	GGAGATCCTTGATCATTAGGCCT	AGGCTCTAGATCCTAGCaaca	174	181
491	NC_012007.3 Vitis vinifera cultivar PN40024 chromosome 1, 12X, whole genome shotgun sequence	(AT)6	TGGAGATCCTTGATCATTAGGCC	AGGCTCTAGATCCTAGCaacaa	175	182
537	NC_012007.3 Vitis vinifera cultivar PN40024 chromosome 1, 12X, whole genome shotgun sequence	(AC)6	ACAGGACCATGCCACcaaaa	ATCGTTGGTGCCACACTTCT	242	240
538	NC_012007.3 Vitis vinifera cultivar PN40024 chromosome 1, 12X, whole genome shotgun sequence	(AC)6	AGGACCATGCCACcaaaact	ATCGTTGGTGCCACACTTCT	240	238
539	NC_012007.3 Vitis vinifera cultivar PN40024 chromosome 1, 12X, whole genome shotgun sequence	(AT)6	ACAGGACCATGCCACcaaaa	ATCGTTGGTGCCACACTTCT	242	240
540	NC_012007.3 Vitis vinifera cultivar PN40024 chromosome 1, 12X, whole genome shotgun sequence	(AT)6	AGGACCATGCCACcaaaact	ATCGTTGGTGCCACACTTCT	240	238
541	NC_012007.3 Vitis vinifera cultivar PN40024 chromosome 1, 12X, whole genome shotgun sequence	(AT)12	ACAGGACCATGCCACcaaaa	ATCGTTGGTGCCACACTTCT	242	240
542	NC_012007.3 Vitis vinifera cultivar PN40024 chromosome 1, 12X, whole genome shotgun sequence	(AT)12	AGGACCATGCCACcaaaact	ATCGTTGGTGCCACACTTCT	240	238
543	NC_012007.3 Vitis vinifera cultivar PN40024 chromosome 1, 12X, whole genome shotgun sequence	(AT)6	ACAGGACCATGCCACcaaaa	ATCGTTGGTGCCACACTTCT	242	240
544	NC_012007.3 Vitis vinifera cultivar PN40024 chromosome 1, 12X, whole genome shotgun sequence	(AT)6	AGGACCATGCCACcaaaact	ATCGTTGGTGCCACACTTCT	240	238
545	NC_012007.3 Vitis vinifera cultivar PN40024 chromosome 1, 12X, whole genome shotgun sequence	(AT)6	ACAGGACCATGCCACcaaaa	ATCGTTGGTGCCACACTTCT	242	240
546	NC_012007.3 Vitis vinifera cultivar PN40024 chromosome 1, 12X, whole genome shotgun sequence	(AT)6	AGGACCATGCCACcaaaact	ATCGTTGGTGCCACACTTCT	240	238
547	NC_012007.3 Vitis vinifera cultivar PN40024 chromosome 1, 12X, whole genome shotgun sequence	(TA)6	ACAGGACCATGCCACcaaaa	ATCGTTGGTGCCACACTTCT	242	240
548	NC_012007.3 Vitis vinifera cultivar PN40024 chromosome 1, 12X, whole genome shotgun sequence	(TA)6	AGGACCATGCCACcaaaact	ATCGTTGGTGCCACACTTCT	240	238
549	NC_012007.3 Vitis vinifera cultivar PN40024 chromosome 1, 12X, whole genome shotgun sequence	(AT)7	ACAGGACCATGCCACcaaaa	ATCGTTGGTGCCACACTTCT	242	240
550	NC_012007.3 Vitis vinifera cultivar PN40024 chromosome 1, 12X, whole genome shotgun sequence	(AT)7	AGGACCATGCCACcaaaact	ATCGTTGGTGCCACACTTCT	240	238
551	NC_012007.3 Vitis vinifera cultivar PN40024 chromosome 1, 12X, whole genome shotgun sequence	(AAT)5	ACAGGACCATGCCACcaaaa	ATCGTTGGTGCCACACTTCT	242	240
552	NC_012007.3 Vitis vinifera cultivar PN40024 chromosome 1, 12X, whole genome shotgun sequence	(AAT)5	AGGACCATGCCACcaaaact	ATCGTTGGTGCCACACTTCT	240	238
553	NC_012007.3 Vitis vinifera cultivar PN40024 chromosome 1, 12X, whole genome shotgun sequence	(TA)9	ACAGGACCATGCCACcaaaa	ATCGTTGGTGCCACACTTCT	242	240
554	NC_012007.3 Vitis vinifera cultivar PN40024 chromosome 1, 12X, whole genome shotgun sequence	(TA)9	AGGACCATGCCACcaaaact	ATCGTTGGTGCCACACTTCT	240	238
555	NC_012007.3 Vitis vinifera cultivar PN40024 chromosome 1, 12X, whole genome shotgun sequence	(TA)6	ACAGGACCATGCCACcaaaa	ATCGTTGGTGCCACACTTCT	242	240
556	NC_012007.3 Vitis vinifera cultivar PN40024 chromosome 1, 12X, whole genome shotgun sequence	(TA)6	AGGACCATGCCACcaaaact	ATCGTTGGTGCCACACTTCT	240	238
557	NC_012007.3 Vitis vinifera cultivar PN40024 chromosome 1, 12X, whole genome shotgun sequence	(AT)6	ACAGGACCATGCCACcaaaa	ATCGTTGGTGCCACACTTCT	242	240
558	NC_012007.3 Vitis vinifera cultivar PN40024 chromosome 1, 12X, whole genome shotgun sequence	(AT)6	AGGACCATGCCACcaaaact	ATCGTTGGTGCCACACTTCT	240	238
559	NC_012007.3 Vitis vinifera cultivar PN40024 chromosome 1, 12X, whole genome shotgun sequence	(AG)6	ACAGGACCATGCCACcaaaa	ATCGTTGGTGCCACACTTCT	242	240
560	NC_012007.3 Vitis vinifera cultivar PN40024 chromosome 1, 12X, whole genome shotgun sequence	(AG)6	AGGACCATGCCACcaaaact	ATCGTTGGTGCCACACTTCT	240	238
561	NC_012007.3 Vitis vinifera cultivar PN40024 chromosome 1, 12X, whole genome shotgun sequence	(AT)7	ACAGGACCATGCCACcaaaa	ATCGTTGGTGCCACACTTCT	242	240
562	NC_012007.3 Vitis vinifera cultivar PN40024 chromosome 1, 12X, whole genome shotgun sequence	(AT)7	AGGACCATGCCACcaaaact	ATCGTTGGTGCCACACTTCT	240	238
563	NC_012007.3 Vitis vinifera cultivar PN40024 chromosome 1, 12X, whole genome shotgun sequence	(TA)11	ACAGGACCATGCCACcaaaa	ATCGTTGGTGCCACACTTCT	242	240
564	NC_012007.3 Vitis vinifera cultivar PN40024 chromosome 1, 12X, whole genome shotgun sequence	(TA)11	AGGACCATGCCACcaaaact	ATCGTTGGTGCCACACTTCT	240	238
565	NC_012007.3 Vitis vinifera cultivar PN40024 chromosome 1, 12X, whole genome shotgun sequence	(AC)6	GCATTGGAGGAAGCAGGAGT	GGTCAAGAAACAGCTGCTGC	296	181
566	NC_012007.3 Vitis vinifera cultivar PN40024 chromosome 1, 12X, whole genome shotgun sequence	(AC)6	ACCATAGTGATCGGCTGCTG	GGTCAAGAAACAGCTGCTGC	157	42
567	NC_012007.3 Vitis vinifera cultivar PN40024 chromosome 1, 12X, whole genome shotgun sequence	(ATA)5	GCATTGGAGGAAGCAGGAGT	GGTCAAGAAACAGCTGCTGC	296	181
568	NC_012007.3 Vitis vinifera cultivar PN40024 chromosome 1, 12X, whole genome shotgun sequence	(ATA)5	ACCATAGTGATCGGCTGCTG	GGTCAAGAAACAGCTGCTGC	157	42
569	NC_012007.3 Vitis vinifera cultivar PN40024 chromosome 1, 12X, whole genome shotgun sequence	(AT)10	GCATTGGAGGAAGCAGGAGT	GGTCAAGAAACAGCTGCTGC	296	181
570	NC_012007.3 Vitis vinifera cultivar PN40024 chromosome 1, 12X, whole genome shotgun sequence	(AT)10	ACCATAGTGATCGGCTGCTG	GGTCAAGAAACAGCTGCTGC	157	42
571	NC_012007.3 Vitis vinifera cultivar PN40024 chromosome 1, 12X, whole genome shotgun sequence	(AAT)5	GCATTGGAGGAAGCAGGAGT	GGTCAAGAAACAGCTGCTGC	296	181
572	NC_012007.3 Vitis vinifera cultivar PN40024 chromosome 1, 12X, whole genome shotgun sequence	(AAT)5	ACCATAGTGATCGGCTGCTG	GGTCAAGAAACAGCTGCTGC	157	42
573	NC_012007.3 Vitis vinifera cultivar PN40024 chromosome 1, 12X, whole genome shotgun sequence	(TA)7	GCATTGGAGGAAGCAGGAGT	GGTCAAGAAACAGCTGCTGC	296	181
574	NC_012007.3 Vitis vinifera cultivar PN40024 chromosome 1, 12X, whole genome shotgun sequence	(TA)7	ACCATAGTGATCGGCTGCTG	GGTCAAGAAACAGCTGCTGC	157	42
575	NC_012007.3 Vitis vinifera cultivar PN40024 chromosome 1, 12X, whole genome shotgun sequence	(TA)10	GCATTGGAGGAAGCAGGAGT	GGTCAAGAAACAGCTGCTGC	296	181
576	NC_012007.3 Vitis vinifera cultivar PN40024 chromosome 1, 12X, whole genome shotgun sequence	(TA)10	ACCATAGTGATCGGCTGCTG	GGTCAAGAAACAGCTGCTGC	157	42
577	NC_012007.3 Vitis vinifera cultivar PN40024 chromosome 1, 12X, whole genome shotgun sequence	(AT)6	GCATTGGAGGAAGCAGGAGT	GGTCAAGAAACAGCTGCTGC	296	181
578	NC_012007.3 Vitis vinifera cultivar PN40024 chromosome 1, 12X, whole genome shotgun sequence	(AT)6	ACCATAGTGATCGGCTGCTG	GGTCAAGAAACAGCTGCTGC	157	42
579	NC_012007.3 Vitis vinifera cultivar PN40024 chromosome 1, 12X, whole genome shotgun sequence	(AAT)5	GCATTGGAGGAAGCAGGAGT	GGTCAAGAAACAGCTGCTGC	296	181
580	NC_012007.3 Vitis vinifera cultivar PN40024 chromosome 1, 12X, whole genome shotgun sequence	(AAT)5	ACCATAGTGATCGGCTGCTG	GGTCAAGAAACAGCTGCTGC	157	42
581	NC_012007.3 Vitis vinifera cultivar PN40024 chromosome 1, 12X, whole genome shotgun sequence	(ATA)5	GCATTGGAGGAAGCAGGAGT	GGTCAAGAAACAGCTGCTGC	296	181
582	NC_012007.3 Vitis vinifera cultivar PN40024 chromosome 1, 12X, whole genome shotgun sequence	(ATA)5	ACCATAGTGATCGGCTGCTG	GGTCAAGAAACAGCTGCTGC	157	42
583	NC_012007.3 Vitis vinifera cultivar PN40024 chromosome 1, 12X, whole genome shotgun sequence	(AT)9	GCATTGGAGGAAGCAGGAGT	GGTCAAGAAACAGCTGCTGC	296	181
584	NC_012007.3 Vitis vinifera cultivar PN40024 chromosome 1, 12X, whole genome shotgun sequence	(AT)9	ACCATAGTGATCGGCTGCTG	GGTCAAGAAACAGCTGCTGC	157	42
585	NC_012007.3 Vitis vinifera cultivar PN40024 chromosome 1, 12X, whole genome shotgun sequence	(AT)12	GCATTGGAGGAAGCAGGAGT	GGTCAAGAAACAGCTGCTGC	296	181
586	NC_012007.3 Vitis vinifera cultivar PN40024 chromosome 1, 12X, whole genome shotgun sequence	(AT)12	ACCATAGTGATCGGCTGCTG	GGTCAAGAAACAGCTGCTGC	157	42
587	NC_012007.3 Vitis vinifera cultivar PN40024 chromosome 1, 12X, whole genome shotgun sequence	(TA)8	GCATTGGAGGAAGCAGGAGT	GGTCAAGAAACAGCTGCTGC	296	181
588	NC_012007.3 Vitis vinifera cultivar PN40024 chromosome 1, 12X, whole genome shotgun sequence	(TA)8	ACCATAGTGATCGGCTGCTG	GGTCAAGAAACAGCTGCTGC	157	42
589	NC_012007.3 Vitis vinifera cultivar PN40024 chromosome 1, 12X, whole genome shotgun sequence	(GA)6	GCATTGGAGGAAGCAGGAGT	GGTCAAGAAACAGCTGCTGC	296	181
590	NC_012007.3 Vitis vinifera cultivar PN40024 chromosome 1, 12X, whole genome shotgun sequence	(GA)6	ACCATAGTGATCGGCTGCTG	GGTCAAGAAACAGCTGCTGC	157	42
591	NC_012007.3 Vitis vinifera cultivar PN40024 chromosome 1, 12X, whole genome shotgun sequence	(AT)6	GCATTGGAGGAAGCAGGAGT	GGTCAAGAAACAGCTGCTGC	296	181
592	NC_012007.3 Vitis vinifera cultivar PN40024 chromosome 1, 12X, whole genome shotgun sequence	(AT)6	ACCATAGTGATCGGCTGCTG	GGTCAAGAAACAGCTGCTGC	157	42
593	NC_012007.3 Vitis vinifera cultivar PN40024 chromosome 1, 12X, whole genome shotgun sequence	(TA)10	GCATTGGAGGAAGCAGGAGT	GGTCAAGAAACAGCTGCTGC	296	181
594	NC_012007.3 Vitis vinifera cultivar PN40024 chromosome 1, 12X, whole genome shotgun sequence	(TA)10	ACCATAGTGATCGGCTGCTG	GGTCAAGAAACAGCTGCTGC	157	42
595	NC_012007.3 Vitis vinifera cultivar PN40024 chromosome 1, 12X, whole genome shotgun sequence	(TA)7	GCATTGGAGGAAGCAGGAGT	GGTCAAGAAACAGCTGCTGC	296	181
596	NC_012007.3 Vitis vinifera cultivar PN40024 chromosome 1, 12X, whole genome shotgun sequence	(TA)7	ACCATAGTGATCGGCTGCTG	GGTCAAGAAACAGCTGCTGC	157	42
597	NW_003724154.1 Vitis vinifera cultivar PN40024 chromosome 1 unlocalized genomic scaffold, 12X scaffold_155.assembly12x, whole genome shotgun sequence	(GT)6	tgtgtgtgtgtgtgtgtgtg	CCTTCGCTACCAACCTAGCC	293	299
598	NW_003724154.1 Vitis vinifera cultivar PN40024 chromosome 1 unlocalized genomic scaffold, 12X scaffold_155.assembly12x, whole genome shotgun sequence	(GT)6	tgtgtgtgtgtgtgtgtgtg	CCTTCGCTACCAACCTAGCC	295	299
599	NW_003724154.1 Vitis vinifera cultivar PN40024 chromosome 1 unlocalized genomic scaffold, 12X scaffold_155.assembly12x, whole genome shotgun sequence	(GT)6	tgtgtgtgtgtgtgtgtgtg	CCTTCGCTACCAACCTAGCC	297	299
600	NC_012008.3 Vitis vinifera cultivar PN40024 chromosome 2, 12X, whole genome shotgun sequence	(GT)6	TCCCTCTTAAGGCCCTGGAA	GATGGTGGTGCCTTGAGTCT	275	283
601	NC_012008.3 Vitis vinifera cultivar PN40024 chromosome 2, 12X, whole genome shotgun sequence	(GT)6	TCCCTCTTAAGGCCCTGGAA	AGATGGTGGTGCCTTGAGTC	276	284
602	NC_012008.3 Vitis vinifera cultivar PN40024 chromosome 2, 12X, whole genome shotgun sequence	(GT)6	TTCCCTCTTAAGGCCCTGGA	GATGGTGGTGCCTTGAGTCT	276	284
603	NC_012008.3 Vitis vinifera cultivar PN40024 chromosome 2, 12X, whole genome shotgun sequence	(GT)6	TTCCCTCTTAAGGCCCTGGA	AGATGGTGGTGCCTTGAGTC	277	285
604	NC_012008.3 Vitis vinifera cultivar PN40024 chromosome 2, 12X, whole genome shotgun sequence	(GA)6	ACCCCAGCAAACACATCCAa	taacgACGGCTGAGGTGAAC	250	251
605	NC_012008.3 Vitis vinifera cultivar PN40024 chromosome 2, 12X, whole genome shotgun sequence	(AC)6	TCCTTGCCTCCCATCGAAAC	GAGCAGCAGTGTTGTTGGTG	191	104
606	NC_012008.3 Vitis vinifera cultivar PN40024 chromosome 2, 12X, whole genome shotgun sequence	(AC)6	CACTTTGTCCTGGCTGTTGC	GTTTCGATGGGAGGCAAGGA	221	222
607	NC_012008.3 Vitis vinifera cultivar PN40024 chromosome 2, 12X, whole genome shotgun sequence	(AC)6	ATCCCACTTTGTCCTGGCTG	GTTTCGATGGGAGGCAAGGA	225	226
608	NC_012008.3 Vitis vinifera cultivar PN40024 chromosome 2, 12X, whole genome shotgun sequence	(AC)6	CATCCCACTTTGTCCTGGCT	GTTTCGATGGGAGGCAAGGA	226	227
609	NC_012008.3 Vitis vinifera cultivar PN40024 chromosome 2, 12X, whole genome shotgun sequence	(AC)6	GCAGTGCACGTGTAAACCAG	GTTTCGATGGGAGGCAAGGA	156	157
610	NC_012008.3 Vitis vinifera cultivar PN40024 chromosome 2, 12X, whole genome shotgun sequence	(GC)8	ATGTGTGTTTATGCCGGGGT	ACATGGGTGTAGGCTTGTGG	255	262
617	NC_012008.3 Vitis vinifera cultivar PN40024 chromosome 2, 12X, whole genome shotgun sequence	(GA)6	GGCTCAACGAACATGGTGTG	CCCTGCAGCTGCCTAACATA	200	198
618	NC_012008.3 Vitis vinifera cultivar PN40024 chromosome 2, 12X, whole genome shotgun sequence	(GA)6	CCACCTCAGACCCCATAACC	TGGGAGAAGTGGGAAGTGGA	274	272
619	NC_012008.3 Vitis vinifera cultivar PN40024 chromosome 2, 12X, whole genome shotgun sequence	(GA)6	GGCTCAACGAACATGGTGTG	ACAAACTTGGCTGTCCCAGG	130	128
625	NC_012009.3 Vitis vinifera cultivar PN40024 chromosome 3, 12X, whole genome shotgun sequence	(TC)6	TCCATGGGCTACAACACCAC	CTGGAGGAGCTTCAACCTGG	202	208
626	NC_012009.3 Vitis vinifera cultivar PN40024 chromosome 3, 12X, whole genome shotgun sequence	(TA)6	TCCATGGGCTACAACACCAC	CTGGAGGAGCTTCAACCTGG	202	208
627	NC_012009.3 Vitis vinifera cultivar PN40024 chromosome 3, 12X, whole genome shotgun sequence	(TA)7	TCCATGGGCTACAACACCAC	CTGGAGGAGCTTCAACCTGG	202	208
628	NC_012009.3 Vitis vinifera cultivar PN40024 chromosome 3, 12X, whole genome shotgun sequence	(AT)6	TCCATGGGCTACAACACCAC	CTGGAGGAGCTTCAACCTGG	202	208
629	NC_012009.3 Vitis vinifera cultivar PN40024 chromosome 3, 12X, whole genome shotgun sequence	(AT)6	TCCATGGGCTACAACACCAC	CTGGAGGAGCTTCAACCTGG	202	208
630	NC_012009.3 Vitis vinifera cultivar PN40024 chromosome 3, 12X, whole genome shotgun sequence	(GA)6	ggagTTGGGCTTAAGTGGCT	AACAGAGATCGTTTGGCCGT	261	264
631	NC_012009.3 Vitis vinifera cultivar PN40024 chromosome 3, 12X, whole genome shotgun sequence	(GA)6	gGGCTTTTGAAGTTTGGGCC	AACAGAGATCGTTTGGCCGT	186	189
632	NC_012009.3 Vitis vinifera cultivar PN40024 chromosome 3, 12X, whole genome shotgun sequence	(GA)6	tggagTTGGGCTTAAGTGGC	AACAGAGATCGTTTGGCCGT	262	265
633	NC_012009.3 Vitis vinifera cultivar PN40024 chromosome 3, 12X, whole genome shotgun sequence	(GA)6	agTTGGGCTTAAGTGGCTGG	AACAGAGATCGTTTGGCCGT	259	262
634	NC_012009.3 Vitis vinifera cultivar PN40024 chromosome 3, 12X, whole genome shotgun sequence	(GA)6	gGGCTTTTGAAGTTTGGGCC	CGCAGGGTTGTTCGTCTAGT	238	240
635	NC_012009.3 Vitis vinifera cultivar PN40024 chromosome 3, 12X, whole genome shotgun sequence	(TA)7	ggagTTGGGCTTAAGTGGCT	AACAGAGATCGTTTGGCCGT	261	264
636	NC_012009.3 Vitis vinifera cultivar PN40024 chromosome 3, 12X, whole genome shotgun sequence	(TA)7	gGGCTTTTGAAGTTTGGGCC	AACAGAGATCGTTTGGCCGT	186	189
637	NC_012009.3 Vitis vinifera cultivar PN40024 chromosome 3, 12X, whole genome shotgun sequence	(TA)7	tggagTTGGGCTTAAGTGGC	AACAGAGATCGTTTGGCCGT	262	265
638	NC_012009.3 Vitis vinifera cultivar PN40024 chromosome 3, 12X, whole genome shotgun sequence	(TA)7	agTTGGGCTTAAGTGGCTGG	AACAGAGATCGTTTGGCCGT	259	262
639	NC_012009.3 Vitis vinifera cultivar PN40024 chromosome 3, 12X, whole genome shotgun sequence	(TA)7	gGGCTTTTGAAGTTTGGGCC	CGCAGGGTTGTTCGTCTAGT	238	240
640	NC_012009.3 Vitis vinifera cultivar PN40024 chromosome 3, 12X, whole genome shotgun sequence	(AT)7	ggagTTGGGCTTAAGTGGCT	AACAGAGATCGTTTGGCCGT	261	264
641	NC_012009.3 Vitis vinifera cultivar PN40024 chromosome 3, 12X, whole genome shotgun sequence	(AT)7	gGGCTTTTGAAGTTTGGGCC	AACAGAGATCGTTTGGCCGT	186	189
642	NC_012009.3 Vitis vinifera cultivar PN40024 chromosome 3, 12X, whole genome shotgun sequence	(AT)7	tggagTTGGGCTTAAGTGGC	AACAGAGATCGTTTGGCCGT	262	265
643	NC_012009.3 Vitis vinifera cultivar PN40024 chromosome 3, 12X, whole genome shotgun sequence	(AT)7	agTTGGGCTTAAGTGGCTGG	AACAGAGATCGTTTGGCCGT	259	262
644	NC_012009.3 Vitis vinifera cultivar PN40024 chromosome 3, 12X, whole genome shotgun sequence	(AT)7	gGGCTTTTGAAGTTTGGGCC	CGCAGGGTTGTTCGTCTAGT	238	240
645	NC_012009.3 Vitis vinifera cultivar PN40024 chromosome 3, 12X, whole genome shotgun sequence	(AT)6	ggagTTGGGCTTAAGTGGCT	AACAGAGATCGTTTGGCCGT	261	264
646	NC_012009.3 Vitis vinifera cultivar PN40024 chromosome 3, 12X, whole genome shotgun sequence	(AT)6	gGGCTTTTGAAGTTTGGGCC	AACAGAGATCGTTTGGCCGT	186	189
647	NC_012009.3 Vitis vinifera cultivar PN40024 chromosome 3, 12X, whole genome shotgun sequence	(AT)6	tggagTTGGGCTTAAGTGGC	AACAGAGATCGTTTGGCCGT	262	265
648	NC_012009.3 Vitis vinifera cultivar PN40024 chromosome 3, 12X, whole genome shotgun sequence	(AT)6	agTTGGGCTTAAGTGGCTGG	AACAGAGATCGTTTGGCCGT	259	262
649	NC_012009.3 Vitis vinifera cultivar PN40024 chromosome 3, 12X, whole genome shotgun sequence	(AT)6	gGGCTTTTGAAGTTTGGGCC	CGCAGGGTTGTTCGTCTAGT	238	240
650	NC_012009.3 Vitis vinifera cultivar PN40024 chromosome 3, 12X, whole genome shotgun sequence	(AT)6	ggagTTGGGCTTAAGTGGCT	AACAGAGATCGTTTGGCCGT	261	264
651	NC_012009.3 Vitis vinifera cultivar PN40024 chromosome 3, 12X, whole genome shotgun sequence	(AT)6	gGGCTTTTGAAGTTTGGGCC	AACAGAGATCGTTTGGCCGT	186	189
652	NC_012009.3 Vitis vinifera cultivar PN40024 chromosome 3, 12X, whole genome shotgun sequence	(AT)6	tggagTTGGGCTTAAGTGGC	AACAGAGATCGTTTGGCCGT	262	265
653	NC_012009.3 Vitis vinifera cultivar PN40024 chromosome 3, 12X, whole genome shotgun sequence	(AT)6	agTTGGGCTTAAGTGGCTGG	AACAGAGATCGTTTGGCCGT	259	262
654	NC_012009.3 Vitis vinifera cultivar PN40024 chromosome 3, 12X, whole genome shotgun sequence	(AT)6	gGGCTTTTGAAGTTTGGGCC	CGCAGGGTTGTTCGTCTAGT	238	240
664	NC_012009.3 Vitis vinifera cultivar PN40024 chromosome 3, 12X, whole genome shotgun sequence	(TC)6	TCTAAGGTGAGGCGTCCAGA	AACAACCAAAAGGCTCACGC	155	154
665	NC_012009.3 Vitis vinifera cultivar PN40024 chromosome 3, 12X, whole genome shotgun sequence	(TA)8	TCTAAGGTGAGGCGTCCAGA	AACAACCAAAAGGCTCACGC	155	154
666	NC_012009.3 Vitis vinifera cultivar PN40024 chromosome 3, 12X, whole genome shotgun sequence	(TC)6	gaaccccAGCCTACTTGCAT	CCCATACACACCCAGGTTCC	132	139
667	NC_012009.3 Vitis vinifera cultivar PN40024 chromosome 3, 12X, whole genome shotgun sequence	(TC)6	GTCCGAACACTCTCACAGCA	TAATGGTGGGTGGTGACTGC	156	163
668	NC_012009.3 Vitis vinifera cultivar PN40024 chromosome 3, 12X, whole genome shotgun sequence	(TC)6	TGTCCGAACACTCTCACAGC	TAATGGTGGGTGGTGACTGC	157	164
669	NC_012009.3 Vitis vinifera cultivar PN40024 chromosome 3, 12X, whole genome shotgun sequence	(TC)6	gaaccccAGCCTACTTGCAT	TAATGGTGGGTGGTGACTGC	198	205
670	NC_012009.3 Vitis vinifera cultivar PN40024 chromosome 3, 12X, whole genome shotgun sequence	(TC)6	aagaaccccAGCCTACTTGC	CCCATACACACCCAGGTTCC	134	141
671	NC_012009.3 Vitis vinifera cultivar PN40024 chromosome 3, 12X, whole genome shotgun sequence	(AT)7	gaaccccAGCCTACTTGCAT	CCCATACACACCCAGGTTCC	132	139
672	NC_012009.3 Vitis vinifera cultivar PN40024 chromosome 3, 12X, whole genome shotgun sequence	(AT)7	GTCCGAACACTCTCACAGCA	TAATGGTGGGTGGTGACTGC	156	163
673	NC_012009.3 Vitis vinifera cultivar PN40024 chromosome 3, 12X, whole genome shotgun sequence	(AT)7	TGTCCGAACACTCTCACAGC	TAATGGTGGGTGGTGACTGC	157	164
674	NC_012009.3 Vitis vinifera cultivar PN40024 chromosome 3, 12X, whole genome shotgun sequence	(AT)7	gaaccccAGCCTACTTGCAT	TAATGGTGGGTGGTGACTGC	198	205
675	NC_012009.3 Vitis vinifera cultivar PN40024 chromosome 3, 12X, whole genome shotgun sequence	(AT)7	aagaaccccAGCCTACTTGC	CCCATACACACCCAGGTTCC	134	141
676	NC_012009.3 Vitis vinifera cultivar PN40024 chromosome 3, 12X, whole genome shotgun sequence	(TA)8	gaaccccAGCCTACTTGCAT	CCCATACACACCCAGGTTCC	132	139
677	NC_012009.3 Vitis vinifera cultivar PN40024 chromosome 3, 12X, whole genome shotgun sequence	(TA)8	GTCCGAACACTCTCACAGCA	TAATGGTGGGTGGTGACTGC	156	163
678	NC_012009.3 Vitis vinifera cultivar PN40024 chromosome 3, 12X, whole genome shotgun sequence	(TA)8	TGTCCGAACACTCTCACAGC	TAATGGTGGGTGGTGACTGC	157	164
679	NC_012009.3 Vitis vinifera cultivar PN40024 chromosome 3, 12X, whole genome shotgun sequence	(TA)8	gaaccccAGCCTACTTGCAT	TAATGGTGGGTGGTGACTGC	198	205
680	NC_012009.3 Vitis vinifera cultivar PN40024 chromosome 3, 12X, whole genome shotgun sequence	(TA)8	aagaaccccAGCCTACTTGC	CCCATACACACCCAGGTTCC	134	141
681	NC_012009.3 Vitis vinifera cultivar PN40024 chromosome 3, 12X, whole genome shotgun sequence	(TC)6	GATTGCCCCAAGAGCTCAGT	acaaacctGGCTCTGTGGAG	285	281
682	NC_012009.3 Vitis vinifera cultivar PN40024 chromosome 3, 12X, whole genome shotgun sequence	(TC)6	TTCCTCCCAAAGATTGCCCC	acaaacctGGCTCTGTGGAG	296	292
683	NC_012009.3 Vitis vinifera cultivar PN40024 chromosome 3, 12X, whole genome shotgun sequence	(AT)8	GATTGCCCCAAGAGCTCAGT	acaaacctGGCTCTGTGGAG	285	281
684	NC_012009.3 Vitis vinifera cultivar PN40024 chromosome 3, 12X, whole genome shotgun sequence	(AT)8	TTCCTCCCAAAGATTGCCCC	acaaacctGGCTCTGTGGAG	296	292
685	NC_012009.3 Vitis vinifera cultivar PN40024 chromosome 3, 12X, whole genome shotgun sequence	(AT)7	GATTGCCCCAAGAGCTCAGT	acaaacctGGCTCTGTGGAG	285	281
686	NC_012009.3 Vitis vinifera cultivar PN40024 chromosome 3, 12X, whole genome shotgun sequence	(AT)7	TTCCTCCCAAAGATTGCCCC	acaaacctGGCTCTGTGGAG	296	292
687	NC_012009.3 Vitis vinifera cultivar PN40024 chromosome 3, 12X, whole genome shotgun sequence	(TA)7	GATTGCCCCAAGAGCTCAGT	acaaacctGGCTCTGTGGAG	285	281
688	NC_012009.3 Vitis vinifera cultivar PN40024 chromosome 3, 12X, whole genome shotgun sequence	(TA)7	TTCCTCCCAAAGATTGCCCC	acaaacctGGCTCTGTGGAG	296	292
689	NC_012009.3 Vitis vinifera cultivar PN40024 chromosome 3, 12X, whole genome shotgun sequence	(TA)7	GATTGCCCCAAGAGCTCAGT	acaaacctGGCTCTGTGGAG	285	281
690	NC_012009.3 Vitis vinifera cultivar PN40024 chromosome 3, 12X, whole genome shotgun sequence	(TA)7	TTCCTCCCAAAGATTGCCCC	acaaacctGGCTCTGTGGAG	296	292
691	NC_012009.3 Vitis vinifera cultivar PN40024 chromosome 3, 12X, whole genome shotgun sequence	(TA)6	GATTGCCCCAAGAGCTCAGT	acaaacctGGCTCTGTGGAG	285	281
692	NC_012009.3 Vitis vinifera cultivar PN40024 chromosome 3, 12X, whole genome shotgun sequence	(TA)6	TTCCTCCCAAAGATTGCCCC	acaaacctGGCTCTGTGGAG	296	292
693	NC_012009.3 Vitis vinifera cultivar PN40024 chromosome 3, 12X, whole genome shotgun sequence	(TA)8	GATTGCCCCAAGAGCTCAGT	acaaacctGGCTCTGTGGAG	285	281
694	NC_012009.3 Vitis vinifera cultivar PN40024 chromosome 3, 12X, whole genome shotgun sequence	(TA)8	TTCCTCCCAAAGATTGCCCC	acaaacctGGCTCTGTGGAG	296	292
695	NC_012009.3 Vitis vinifera cultivar PN40024 chromosome 3, 12X, whole genome shotgun sequence	(TA)6	GATTGCCCCAAGAGCTCAGT	acaaacctGGCTCTGTGGAG	285	281
696	NC_012009.3 Vitis vinifera cultivar PN40024 chromosome 3, 12X, whole genome shotgun sequence	(TA)6	TTCCTCCCAAAGATTGCCCC	acaaacctGGCTCTGTGGAG	296	292
697	NC_012009.3 Vitis vinifera cultivar PN40024 chromosome 3, 12X, whole genome shotgun sequence	(TA)6	GATTGCCCCAAGAGCTCAGT	acaaacctGGCTCTGTGGAG	285	281
698	NC_012009.3 Vitis vinifera cultivar PN40024 chromosome 3, 12X, whole genome shotgun sequence	(TA)6	TTCCTCCCAAAGATTGCCCC	acaaacctGGCTCTGTGGAG	296	292
699	NC_012009.3 Vitis vinifera cultivar PN40024 chromosome 3, 12X, whole genome shotgun sequence	(TA)8	GATTGCCCCAAGAGCTCAGT	acaaacctGGCTCTGTGGAG	285	281
700	NC_012009.3 Vitis vinifera cultivar PN40024 chromosome 3, 12X, whole genome shotgun sequence	(TA)8	TTCCTCCCAAAGATTGCCCC	acaaacctGGCTCTGTGGAG	296	292
701	NC_012009.3 Vitis vinifera cultivar PN40024 chromosome 3, 12X, whole genome shotgun sequence	(TA)6	GATTGCCCCAAGAGCTCAGT	acaaacctGGCTCTGTGGAG	285	281
702	NC_012009.3 Vitis vinifera cultivar PN40024 chromosome 3, 12X, whole genome shotgun sequence	(TA)6	TTCCTCCCAAAGATTGCCCC	acaaacctGGCTCTGTGGAG	296	292
703	NC_012009.3 Vitis vinifera cultivar PN40024 chromosome 3, 12X, whole genome shotgun sequence	(TA)6	GATTGCCCCAAGAGCTCAGT	acaaacctGGCTCTGTGGAG	285	281
704	NC_012009.3 Vitis vinifera cultivar PN40024 chromosome 3, 12X, whole genome shotgun sequence	(TA)6	TTCCTCCCAAAGATTGCCCC	acaaacctGGCTCTGTGGAG	296	292
705	NC_012009.3 Vitis vinifera cultivar PN40024 chromosome 3, 12X, whole genome shotgun sequence	(TA)7	GATTGCCCCAAGAGCTCAGT	acaaacctGGCTCTGTGGAG	285	281
706	NC_012009.3 Vitis vinifera cultivar PN40024 chromosome 3, 12X, whole genome shotgun sequence	(TA)7	TTCCTCCCAAAGATTGCCCC	acaaacctGGCTCTGTGGAG	296	292
707	NC_012009.3 Vitis vinifera cultivar PN40024 chromosome 3, 12X, whole genome shotgun sequence	(AT)7	GATTGCCCCAAGAGCTCAGT	acaaacctGGCTCTGTGGAG	285	281
708	NC_012009.3 Vitis vinifera cultivar PN40024 chromosome 3, 12X, whole genome shotgun sequence	(AT)7	TTCCTCCCAAAGATTGCCCC	acaaacctGGCTCTGTGGAG	296	292
709	NC_012009.3 Vitis vinifera cultivar PN40024 chromosome 3, 12X, whole genome shotgun sequence	(AT)7	GATTGCCCCAAGAGCTCAGT	acaaacctGGCTCTGTGGAG	285	281
710	NC_012009.3 Vitis vinifera cultivar PN40024 chromosome 3, 12X, whole genome shotgun sequence	(AT)7	TTCCTCCCAAAGATTGCCCC	acaaacctGGCTCTGTGGAG	296	292
711	NC_012009.3 Vitis vinifera cultivar PN40024 chromosome 3, 12X, whole genome shotgun sequence	(TA)6	GATTGCCCCAAGAGCTCAGT	acaaacctGGCTCTGTGGAG	285	281
712	NC_012009.3 Vitis vinifera cultivar PN40024 chromosome 3, 12X, whole genome shotgun sequence	(TA)6	TTCCTCCCAAAGATTGCCCC	acaaacctGGCTCTGTGGAG	296	292
713	NC_012009.3 Vitis vinifera cultivar PN40024 chromosome 3, 12X, whole genome shotgun sequence	(TA)6	GATTGCCCCAAGAGCTCAGT	acaaacctGGCTCTGTGGAG	285	281
714	NC_012009.3 Vitis vinifera cultivar PN40024 chromosome 3, 12X, whole genome shotgun sequence	(TA)6	TTCCTCCCAAAGATTGCCCC	acaaacctGGCTCTGTGGAG	296	292
715	NC_012009.3 Vitis vinifera cultivar PN40024 chromosome 3, 12X, whole genome shotgun sequence	(AT)7	GATTGCCCCAAGAGCTCAGT	acaaacctGGCTCTGTGGAG	285	281
716	NC_012009.3 Vitis vinifera cultivar PN40024 chromosome 3, 12X, whole genome shotgun sequence	(AT)7	TTCCTCCCAAAGATTGCCCC	acaaacctGGCTCTGTGGAG	296	292
717	NC_012009.3 Vitis vinifera cultivar PN40024 chromosome 3, 12X, whole genome shotgun sequence	(AT)8	GATTGCCCCAAGAGCTCAGT	acaaacctGGCTCTGTGGAG	285	281
718	NC_012009.3 Vitis vinifera cultivar PN40024 chromosome 3, 12X, whole genome shotgun sequence	(AT)8	TTCCTCCCAAAGATTGCCCC	acaaacctGGCTCTGTGGAG	296	292
719	NC_012009.3 Vitis vinifera cultivar PN40024 chromosome 3, 12X, whole genome shotgun sequence	(TA)6	GATTGCCCCAAGAGCTCAGT	acaaacctGGCTCTGTGGAG	285	281
720	NC_012009.3 Vitis vinifera cultivar PN40024 chromosome 3, 12X, whole genome shotgun sequence	(TA)6	TTCCTCCCAAAGATTGCCCC	acaaacctGGCTCTGTGGAG	296	292
721	NC_012009.3 Vitis vinifera cultivar PN40024 chromosome 3, 12X, whole genome shotgun sequence	(TA)6	GATTGCCCCAAGAGCTCAGT	acaaacctGGCTCTGTGGAG	285	281
722	NC_012009.3 Vitis vinifera cultivar PN40024 chromosome 3, 12X, whole genome shotgun sequence	(TA)6	TTCCTCCCAAAGATTGCCCC	acaaacctGGCTCTGTGGAG	296	292
723	NC_012009.3 Vitis vinifera cultivar PN40024 chromosome 3, 12X, whole genome shotgun sequence	(TA)7	GATTGCCCCAAGAGCTCAGT	acaaacctGGCTCTGTGGAG	285	281
724	NC_012009.3 Vitis vinifera cultivar PN40024 chromosome 3, 12X, whole genome shotgun sequence	(TA)7	TTCCTCCCAAAGATTGCCCC	acaaacctGGCTCTGTGGAG	296	292
725	NC_012009.3 Vitis vinifera cultivar PN40024 chromosome 3, 12X, whole genome shotgun sequence	(AT)6	GATTGCCCCAAGAGCTCAGT	acaaacctGGCTCTGTGGAG	285	281
726	NC_012009.3 Vitis vinifera cultivar PN40024 chromosome 3, 12X, whole genome shotgun sequence	(AT)6	TTCCTCCCAAAGATTGCCCC	acaaacctGGCTCTGTGGAG	296	292
727	NC_012009.3 Vitis vinifera cultivar PN40024 chromosome 3, 12X, whole genome shotgun sequence	(TA)8	GATTGCCCCAAGAGCTCAGT	acaaacctGGCTCTGTGGAG	285	281
728	NC_012009.3 Vitis vinifera cultivar PN40024 chromosome 3, 12X, whole genome shotgun sequence	(TA)8	TTCCTCCCAAAGATTGCCCC	acaaacctGGCTCTGTGGAG	296	292
729	NC_012009.3 Vitis vinifera cultivar PN40024 chromosome 3, 12X, whole genome shotgun sequence	(AT)6	GATTGCCCCAAGAGCTCAGT	acaaacctGGCTCTGTGGAG	285	281
730	NC_012009.3 Vitis vinifera cultivar PN40024 chromosome 3, 12X, whole genome shotgun sequence	(AT)6	TTCCTCCCAAAGATTGCCCC	acaaacctGGCTCTGTGGAG	296	292
731	NC_012009.3 Vitis vinifera cultivar PN40024 chromosome 3, 12X, whole genome shotgun sequence	(AT)6	GATTGCCCCAAGAGCTCAGT	acaaacctGGCTCTGTGGAG	285	281
732	NC_012009.3 Vitis vinifera cultivar PN40024 chromosome 3, 12X, whole genome shotgun sequence	(AT)6	TTCCTCCCAAAGATTGCCCC	acaaacctGGCTCTGTGGAG	296	292
733	NC_012009.3 Vitis vinifera cultivar PN40024 chromosome 3, 12X, whole genome shotgun sequence	(AT)6	GATTGCCCCAAGAGCTCAGT	acaaacctGGCTCTGTGGAG	285	281
734	NC_012009.3 Vitis vinifera cultivar PN40024 chromosome 3, 12X, whole genome shotgun sequence	(AT)6	TTCCTCCCAAAGATTGCCCC	acaaacctGGCTCTGTGGAG	296	292
735	NC_012009.3 Vitis vinifera cultivar PN40024 chromosome 3, 12X, whole genome shotgun sequence	(TC)6	TTTCCCACATTGCCCCACTT	CCATGCCAAACACCCAAATCC	214	215
736	NC_012009.3 Vitis vinifera cultivar PN40024 chromosome 3, 12X, whole genome shotgun sequence	(TC)6	TTTTCCCACATTGCCCCACT	CCATGCCAAACACCCAAATCC	215	216
737	NC_012009.3 Vitis vinifera cultivar PN40024 chromosome 3, 12X, whole genome shotgun sequence	(TC)6	TTTCCCACATTGCCCCACTT	ACCATGCCAAACACCCAAATC	215	216
738	NC_012009.3 Vitis vinifera cultivar PN40024 chromosome 3, 12X, whole genome shotgun sequence	(TA)6	TTTCCCACATTGCCCCACTT	CCATGCCAAACACCCAAATCC	214	215
739	NC_012009.3 Vitis vinifera cultivar PN40024 chromosome 3, 12X, whole genome shotgun sequence	(TA)6	TTTTCCCACATTGCCCCACT	CCATGCCAAACACCCAAATCC	215	216
740	NC_012009.3 Vitis vinifera cultivar PN40024 chromosome 3, 12X, whole genome shotgun sequence	(TA)6	TTTCCCACATTGCCCCACTT	ACCATGCCAAACACCCAAATC	215	216
741	NC_012009.3 Vitis vinifera cultivar PN40024 chromosome 3, 12X, whole genome shotgun sequence	(TA)7	TTTCCCACATTGCCCCACTT	CCATGCCAAACACCCAAATCC	214	215
742	NC_012009.3 Vitis vinifera cultivar PN40024 chromosome 3, 12X, whole genome shotgun sequence	(TA)7	TTTTCCCACATTGCCCCACT	CCATGCCAAACACCCAAATCC	215	216
743	NC_012009.3 Vitis vinifera cultivar PN40024 chromosome 3, 12X, whole genome shotgun sequence	(TA)7	TTTCCCACATTGCCCCACTT	ACCATGCCAAACACCCAAATC	215	216
744	NC_012009.3 Vitis vinifera cultivar PN40024 chromosome 3, 12X, whole genome shotgun sequence	(TA)7	TTTCCCACATTGCCCCACTT	CCATGCCAAACACCCAAATCC	214	215
745	NC_012009.3 Vitis vinifera cultivar PN40024 chromosome 3, 12X, whole genome shotgun sequence	(TA)7	TTTTCCCACATTGCCCCACT	CCATGCCAAACACCCAAATCC	215	216
746	NC_012009.3 Vitis vinifera cultivar PN40024 chromosome 3, 12X, whole genome shotgun sequence	(TA)7	TTTCCCACATTGCCCCACTT	ACCATGCCAAACACCCAAATC	215	216
747	NC_012009.3 Vitis vinifera cultivar PN40024 chromosome 3, 12X, whole genome shotgun sequence	(TA)6	TTTCCCACATTGCCCCACTT	CCATGCCAAACACCCAAATCC	214	215
748	NC_012009.3 Vitis vinifera cultivar PN40024 chromosome 3, 12X, whole genome shotgun sequence	(TA)6	TTTTCCCACATTGCCCCACT	CCATGCCAAACACCCAAATCC	215	216
749	NC_012009.3 Vitis vinifera cultivar PN40024 chromosome 3, 12X, whole genome shotgun sequence	(TA)6	TTTCCCACATTGCCCCACTT	ACCATGCCAAACACCCAAATC	215	216
750	NC_012009.3 Vitis vinifera cultivar PN40024 chromosome 3, 12X, whole genome shotgun sequence	(TA)7	TTTCCCACATTGCCCCACTT	CCATGCCAAACACCCAAATCC	214	215
751	NC_012009.3 Vitis vinifera cultivar PN40024 chromosome 3, 12X, whole genome shotgun sequence	(TA)7	TTTTCCCACATTGCCCCACT	CCATGCCAAACACCCAAATCC	215	216
752	NC_012009.3 Vitis vinifera cultivar PN40024 chromosome 3, 12X, whole genome shotgun sequence	(TA)7	TTTCCCACATTGCCCCACTT	ACCATGCCAAACACCCAAATC	215	216
753	NC_012009.3 Vitis vinifera cultivar PN40024 chromosome 3, 12X, whole genome shotgun sequence	(AT)8	TTTCCCACATTGCCCCACTT	CCATGCCAAACACCCAAATCC	214	215
754	NC_012009.3 Vitis vinifera cultivar PN40024 chromosome 3, 12X, whole genome shotgun sequence	(AT)8	TTTTCCCACATTGCCCCACT	CCATGCCAAACACCCAAATCC	215	216
755	NC_012009.3 Vitis vinifera cultivar PN40024 chromosome 3, 12X, whole genome shotgun sequence	(AT)8	TTTCCCACATTGCCCCACTT	ACCATGCCAAACACCCAAATC	215	216
756	NC_012009.3 Vitis vinifera cultivar PN40024 chromosome 3, 12X, whole genome shotgun sequence	(TG)6	AGGAAGCGCTTTTAGGCCAT	TGGGTTGCCAGATTGTTGGT	251	241
757	NC_012009.3 Vitis vinifera cultivar PN40024 chromosome 3, 12X, whole genome shotgun sequence	(TG)6	TCTTAAACCAACTGCCGCGA	TGGGTTGCCAGATTGTTGGT	208	198
758	NC_012009.3 Vitis vinifera cultivar PN40024 chromosome 3, 12X, whole genome shotgun sequence	(TG)6	TCCAAGCATTAGGAAGCGCT	TGGGTTGCCAGATTGTTGGT	261	251
759	NC_012009.3 Vitis vinifera cultivar PN40024 chromosome 3, 12X, whole genome shotgun sequence	(AT)8	AGGAAGCGCTTTTAGGCCAT	TGGGTTGCCAGATTGTTGGT	251	241
760	NC_012009.3 Vitis vinifera cultivar PN40024 chromosome 3, 12X, whole genome shotgun sequence	(AT)8	TCTTAAACCAACTGCCGCGA	TGGGTTGCCAGATTGTTGGT	208	198
761	NC_012009.3 Vitis vinifera cultivar PN40024 chromosome 3, 12X, whole genome shotgun sequence	(AT)8	TCCAAGCATTAGGAAGCGCT	TGGGTTGCCAGATTGTTGGT	261	251
762	NC_012009.3 Vitis vinifera cultivar PN40024 chromosome 3, 12X, whole genome shotgun sequence	(AT)8	AGGAAGCGCTTTTAGGCCAT	TGGGTTGCCAGATTGTTGGT	251	241
763	NC_012009.3 Vitis vinifera cultivar PN40024 chromosome 3, 12X, whole genome shotgun sequence	(AT)8	TCTTAAACCAACTGCCGCGA	TGGGTTGCCAGATTGTTGGT	208	198
764	NC_012009.3 Vitis vinifera cultivar PN40024 chromosome 3, 12X, whole genome shotgun sequence	(AT)8	TCCAAGCATTAGGAAGCGCT	TGGGTTGCCAGATTGTTGGT	261	251
765	NC_012009.3 Vitis vinifera cultivar PN40024 chromosome 3, 12X, whole genome shotgun sequence	(AT)6	AGGAAGCGCTTTTAGGCCAT	TGGGTTGCCAGATTGTTGGT	251	241
766	NC_012009.3 Vitis vinifera cultivar PN40024 chromosome 3, 12X, whole genome shotgun sequence	(AT)6	TCTTAAACCAACTGCCGCGA	TGGGTTGCCAGATTGTTGGT	208	198
767	NC_012009.3 Vitis vinifera cultivar PN40024 chromosome 3, 12X, whole genome shotgun sequence	(AT)6	TCCAAGCATTAGGAAGCGCT	TGGGTTGCCAGATTGTTGGT	261	251
768	NC_012009.3 Vitis vinifera cultivar PN40024 chromosome 3, 12X, whole genome shotgun sequence	(TA)7	AGGAAGCGCTTTTAGGCCAT	TGGGTTGCCAGATTGTTGGT	251	241
769	NC_012009.3 Vitis vinifera cultivar PN40024 chromosome 3, 12X, whole genome shotgun sequence	(TA)7	TCTTAAACCAACTGCCGCGA	TGGGTTGCCAGATTGTTGGT	208	198
770	NC_012009.3 Vitis vinifera cultivar PN40024 chromosome 3, 12X, whole genome shotgun sequence	(TA)7	TCCAAGCATTAGGAAGCGCT	TGGGTTGCCAGATTGTTGGT	261	251
771	NC_012009.3 Vitis vinifera cultivar PN40024 chromosome 3, 12X, whole genome shotgun sequence	(TA)6	AGGAAGCGCTTTTAGGCCAT	TGGGTTGCCAGATTGTTGGT	251	241
772	NC_012009.3 Vitis vinifera cultivar PN40024 chromosome 3, 12X, whole genome shotgun sequence	(TA)6	TCTTAAACCAACTGCCGCGA	TGGGTTGCCAGATTGTTGGT	208	198
773	NC_012009.3 Vitis vinifera cultivar PN40024 chromosome 3, 12X, whole genome shotgun sequence	(TA)6	TCCAAGCATTAGGAAGCGCT	TGGGTTGCCAGATTGTTGGT	261	251
774	NC_012009.3 Vitis vinifera cultivar PN40024 chromosome 3, 12X, whole genome shotgun sequence	(TA)8	AGGAAGCGCTTTTAGGCCAT	TGGGTTGCCAGATTGTTGGT	251	241
775	NC_012009.3 Vitis vinifera cultivar PN40024 chromosome 3, 12X, whole genome shotgun sequence	(TA)8	TCTTAAACCAACTGCCGCGA	TGGGTTGCCAGATTGTTGGT	208	198
776	NC_012009.3 Vitis vinifera cultivar PN40024 chromosome 3, 12X, whole genome shotgun sequence	(TA)8	TCCAAGCATTAGGAAGCGCT	TGGGTTGCCAGATTGTTGGT	261	251
777	NC_012009.3 Vitis vinifera cultivar PN40024 chromosome 3, 12X, whole genome shotgun sequence	(TA)6	AGGAAGCGCTTTTAGGCCAT	TGGGTTGCCAGATTGTTGGT	251	241
778	NC_012009.3 Vitis vinifera cultivar PN40024 chromosome 3, 12X, whole genome shotgun sequence	(TA)6	TCTTAAACCAACTGCCGCGA	TGGGTTGCCAGATTGTTGGT	208	198
779	NC_012009.3 Vitis vinifera cultivar PN40024 chromosome 3, 12X, whole genome shotgun sequence	(TA)6	TCCAAGCATTAGGAAGCGCT	TGGGTTGCCAGATTGTTGGT	261	251
780	NC_012009.3 Vitis vinifera cultivar PN40024 chromosome 3, 12X, whole genome shotgun sequence	(AT)7	AGGAAGCGCTTTTAGGCCAT	TGGGTTGCCAGATTGTTGGT	251	241
781	NC_012009.3 Vitis vinifera cultivar PN40024 chromosome 3, 12X, whole genome shotgun sequence	(AT)7	TCTTAAACCAACTGCCGCGA	TGGGTTGCCAGATTGTTGGT	208	198
782	NC_012009.3 Vitis vinifera cultivar PN40024 chromosome 3, 12X, whole genome shotgun sequence	(AT)7	TCCAAGCATTAGGAAGCGCT	TGGGTTGCCAGATTGTTGGT	261	251
783	NC_012009.3 Vitis vinifera cultivar PN40024 chromosome 3, 12X, whole genome shotgun sequence	(TA)6	AGGAAGCGCTTTTAGGCCAT	TGGGTTGCCAGATTGTTGGT	251	241
784	NC_012009.3 Vitis vinifera cultivar PN40024 chromosome 3, 12X, whole genome shotgun sequence	(TA)6	TCTTAAACCAACTGCCGCGA	TGGGTTGCCAGATTGTTGGT	208	198
785	NC_012009.3 Vitis vinifera cultivar PN40024 chromosome 3, 12X, whole genome shotgun sequence	(TA)6	TCCAAGCATTAGGAAGCGCT	TGGGTTGCCAGATTGTTGGT	261	251
786	NC_012009.3 Vitis vinifera cultivar PN40024 chromosome 3, 12X, whole genome shotgun sequence	(TA)6	AGGAAGCGCTTTTAGGCCAT	TGGGTTGCCAGATTGTTGGT	251	241
787	NC_012009.3 Vitis vinifera cultivar PN40024 chromosome 3, 12X, whole genome shotgun sequence	(TA)6	TCTTAAACCAACTGCCGCGA	TGGGTTGCCAGATTGTTGGT	208	198
788	NC_012009.3 Vitis vinifera cultivar PN40024 chromosome 3, 12X, whole genome shotgun sequence	(TA)6	TCCAAGCATTAGGAAGCGCT	TGGGTTGCCAGATTGTTGGT	261	251
789	NC_012009.3 Vitis vinifera cultivar PN40024 chromosome 3, 12X, whole genome shotgun sequence	(AT)6	AGGAAGCGCTTTTAGGCCAT	TGGGTTGCCAGATTGTTGGT	251	241
790	NC_012009.3 Vitis vinifera cultivar PN40024 chromosome 3, 12X, whole genome shotgun sequence	(AT)6	TCTTAAACCAACTGCCGCGA	TGGGTTGCCAGATTGTTGGT	208	198
791	NC_012009.3 Vitis vinifera cultivar PN40024 chromosome 3, 12X, whole genome shotgun sequence	(AT)6	TCCAAGCATTAGGAAGCGCT	TGGGTTGCCAGATTGTTGGT	261	251
792	NC_012009.3 Vitis vinifera cultivar PN40024 chromosome 3, 12X, whole genome shotgun sequence	(AT)7	AGGAAGCGCTTTTAGGCCAT	TGGGTTGCCAGATTGTTGGT	251	241
793	NC_012009.3 Vitis vinifera cultivar PN40024 chromosome 3, 12X, whole genome shotgun sequence	(AT)7	TCTTAAACCAACTGCCGCGA	TGGGTTGCCAGATTGTTGGT	208	198
794	NC_012009.3 Vitis vinifera cultivar PN40024 chromosome 3, 12X, whole genome shotgun sequence	(AT)7	TCCAAGCATTAGGAAGCGCT	TGGGTTGCCAGATTGTTGGT	261	251
795	NC_012009.3 Vitis vinifera cultivar PN40024 chromosome 3, 12X, whole genome shotgun sequence	(AT)6	AGGAAGCGCTTTTAGGCCAT	TGGGTTGCCAGATTGTTGGT	251	241
796	NC_012009.3 Vitis vinifera cultivar PN40024 chromosome 3, 12X, whole genome shotgun sequence	(AT)6	TCTTAAACCAACTGCCGCGA	TGGGTTGCCAGATTGTTGGT	208	198
797	NC_012009.3 Vitis vinifera cultivar PN40024 chromosome 3, 12X, whole genome shotgun sequence	(AT)6	TCCAAGCATTAGGAAGCGCT	TGGGTTGCCAGATTGTTGGT	261	251
798	NC_012009.3 Vitis vinifera cultivar PN40024 chromosome 3, 12X, whole genome shotgun sequence	(AT)7	AGGAAGCGCTTTTAGGCCAT	TGGGTTGCCAGATTGTTGGT	251	241
799	NC_012009.3 Vitis vinifera cultivar PN40024 chromosome 3, 12X, whole genome shotgun sequence	(AT)7	TCTTAAACCAACTGCCGCGA	TGGGTTGCCAGATTGTTGGT	208	198
800	NC_012009.3 Vitis vinifera cultivar PN40024 chromosome 3, 12X, whole genome shotgun sequence	(AT)7	TCCAAGCATTAGGAAGCGCT	TGGGTTGCCAGATTGTTGGT	261	251
801	NC_012009.3 Vitis vinifera cultivar PN40024 chromosome 3, 12X, whole genome shotgun sequence	(TA)8	AGGAAGCGCTTTTAGGCCAT	TGGGTTGCCAGATTGTTGGT	251	241
802	NC_012009.3 Vitis vinifera cultivar PN40024 chromosome 3, 12X, whole genome shotgun sequence	(TA)8	TCTTAAACCAACTGCCGCGA	TGGGTTGCCAGATTGTTGGT	208	198
803	NC_012009.3 Vitis vinifera cultivar PN40024 chromosome 3, 12X, whole genome shotgun sequence	(TA)8	TCCAAGCATTAGGAAGCGCT	TGGGTTGCCAGATTGTTGGT	261	251
804	NC_012009.3 Vitis vinifera cultivar PN40024 chromosome 3, 12X, whole genome shotgun sequence	(AT)7	AGGAAGCGCTTTTAGGCCAT	TGGGTTGCCAGATTGTTGGT	251	241
805	NC_012009.3 Vitis vinifera cultivar PN40024 chromosome 3, 12X, whole genome shotgun sequence	(AT)7	TCTTAAACCAACTGCCGCGA	TGGGTTGCCAGATTGTTGGT	208	198
806	NC_012009.3 Vitis vinifera cultivar PN40024 chromosome 3, 12X, whole genome shotgun sequence	(AT)7	TCCAAGCATTAGGAAGCGCT	TGGGTTGCCAGATTGTTGGT	261	251
807	NC_012009.3 Vitis vinifera cultivar PN40024 chromosome 3, 12X, whole genome shotgun sequence	(TC)6	GGGAGTTGATGTGGCCAtga	GATGCATTACGGTTGGTCGC	182	183
808	NC_012009.3 Vitis vinifera cultivar PN40024 chromosome 3, 12X, whole genome shotgun sequence	(TC)6	AGGTGTACGCTTTGTGGGAG	GATGCATTACGGTTGGTCGC	197	198
809	NC_012009.3 Vitis vinifera cultivar PN40024 chromosome 3, 12X, whole genome shotgun sequence	(TC)6	TGACTGAGGTGCGCTTTGAT	GATGCATTACGGTTGGTCGC	238	239
810	NC_012009.3 Vitis vinifera cultivar PN40024 chromosome 3, 12X, whole genome shotgun sequence	(AT)6	GGGAGTTGATGTGGCCAtga	GATGCATTACGGTTGGTCGC	182	183
811	NC_012009.3 Vitis vinifera cultivar PN40024 chromosome 3, 12X, whole genome shotgun sequence	(AT)6	AGGTGTACGCTTTGTGGGAG	GATGCATTACGGTTGGTCGC	197	198
812	NC_012009.3 Vitis vinifera cultivar PN40024 chromosome 3, 12X, whole genome shotgun sequence	(AT)6	TGACTGAGGTGCGCTTTGAT	GATGCATTACGGTTGGTCGC	238	239
813	NC_012009.3 Vitis vinifera cultivar PN40024 chromosome 3, 12X, whole genome shotgun sequence	(TA)7	GGGAGTTGATGTGGCCAtga	GATGCATTACGGTTGGTCGC	182	183
814	NC_012009.3 Vitis vinifera cultivar PN40024 chromosome 3, 12X, whole genome shotgun sequence	(TA)7	AGGTGTACGCTTTGTGGGAG	GATGCATTACGGTTGGTCGC	197	198
815	NC_012009.3 Vitis vinifera cultivar PN40024 chromosome 3, 12X, whole genome shotgun sequence	(TA)7	TGACTGAGGTGCGCTTTGAT	GATGCATTACGGTTGGTCGC	238	239
816	NC_012009.3 Vitis vinifera cultivar PN40024 chromosome 3, 12X, whole genome shotgun sequence	(AT)8	GGGAGTTGATGTGGCCAtga	GATGCATTACGGTTGGTCGC	182	183
817	NC_012009.3 Vitis vinifera cultivar PN40024 chromosome 3, 12X, whole genome shotgun sequence	(AT)8	AGGTGTACGCTTTGTGGGAG	GATGCATTACGGTTGGTCGC	197	198
818	NC_012009.3 Vitis vinifera cultivar PN40024 chromosome 3, 12X, whole genome shotgun sequence	(AT)8	TGACTGAGGTGCGCTTTGAT	GATGCATTACGGTTGGTCGC	238	239
819	NC_012009.3 Vitis vinifera cultivar PN40024 chromosome 3, 12X, whole genome shotgun sequence	(AT)6	GGGAGTTGATGTGGCCAtga	GATGCATTACGGTTGGTCGC	182	183
820	NC_012009.3 Vitis vinifera cultivar PN40024 chromosome 3, 12X, whole genome shotgun sequence	(AT)6	AGGTGTACGCTTTGTGGGAG	GATGCATTACGGTTGGTCGC	197	198
821	NC_012009.3 Vitis vinifera cultivar PN40024 chromosome 3, 12X, whole genome shotgun sequence	(AT)6	TGACTGAGGTGCGCTTTGAT	GATGCATTACGGTTGGTCGC	238	239
822	NC_012009.3 Vitis vinifera cultivar PN40024 chromosome 3, 12X, whole genome shotgun sequence	(TA)7	GGGAGTTGATGTGGCCAtga	GATGCATTACGGTTGGTCGC	182	183
823	NC_012009.3 Vitis vinifera cultivar PN40024 chromosome 3, 12X, whole genome shotgun sequence	(TA)7	AGGTGTACGCTTTGTGGGAG	GATGCATTACGGTTGGTCGC	197	198
824	NC_012009.3 Vitis vinifera cultivar PN40024 chromosome 3, 12X, whole genome shotgun sequence	(TA)7	TGACTGAGGTGCGCTTTGAT	GATGCATTACGGTTGGTCGC	238	239
825	NC_012009.3 Vitis vinifera cultivar PN40024 chromosome 3, 12X, whole genome shotgun sequence	(AT)7	GGGAGTTGATGTGGCCAtga	GATGCATTACGGTTGGTCGC	182	183
826	NC_012009.3 Vitis vinifera cultivar PN40024 chromosome 3, 12X, whole genome shotgun sequence	(AT)7	AGGTGTACGCTTTGTGGGAG	GATGCATTACGGTTGGTCGC	197	198
827	NC_012009.3 Vitis vinifera cultivar PN40024 chromosome 3, 12X, whole genome shotgun sequence	(AT)7	TGACTGAGGTGCGCTTTGAT	GATGCATTACGGTTGGTCGC	238	239
828	NC_012009.3 Vitis vinifera cultivar PN40024 chromosome 3, 12X, whole genome shotgun sequence	(AT)8	GGGAGTTGATGTGGCCAtga	GATGCATTACGGTTGGTCGC	182	183
829	NC_012009.3 Vitis vinifera cultivar PN40024 chromosome 3, 12X, whole genome shotgun sequence	(AT)8	AGGTGTACGCTTTGTGGGAG	GATGCATTACGGTTGGTCGC	197	198
830	NC_012009.3 Vitis vinifera cultivar PN40024 chromosome 3, 12X, whole genome shotgun sequence	(AT)8	TGACTGAGGTGCGCTTTGAT	GATGCATTACGGTTGGTCGC	238	239
831	NC_012009.3 Vitis vinifera cultivar PN40024 chromosome 3, 12X, whole genome shotgun sequence	(TA)6	GGGAGTTGATGTGGCCAtga	GATGCATTACGGTTGGTCGC	182	183
832	NC_012009.3 Vitis vinifera cultivar PN40024 chromosome 3, 12X, whole genome shotgun sequence	(TA)6	AGGTGTACGCTTTGTGGGAG	GATGCATTACGGTTGGTCGC	197	198
833	NC_012009.3 Vitis vinifera cultivar PN40024 chromosome 3, 12X, whole genome shotgun sequence	(TA)6	TGACTGAGGTGCGCTTTGAT	GATGCATTACGGTTGGTCGC	238	239
840	NC_012009.3 Vitis vinifera cultivar PN40024 chromosome 3, 12X, whole genome shotgun sequence	(TG)6	TCCTTTGTGTGTGTGTGCCT	TTCACACACACAAGGCCACT	171	172
841	NC_012009.3 Vitis vinifera cultivar PN40024 chromosome 3, 12X, whole genome shotgun sequence	(TA)6	TCCTTTGTGTGTGTGTGCCT	TTCACACACACAAGGCCACT	171	172
842	NC_012009.3 Vitis vinifera cultivar PN40024 chromosome 3, 12X, whole genome shotgun sequence	(AT)7	TCCTTTGTGTGTGTGTGCCT	TTCACACACACAAGGCCACT	171	172
843	NC_012009.3 Vitis vinifera cultivar PN40024 chromosome 3, 12X, whole genome shotgun sequence	(TA)8	TCCTTTGTGTGTGTGTGCCT	TTCACACACACAAGGCCACT	171	172
844	NC_012009.3 Vitis vinifera cultivar PN40024 chromosome 3, 12X, whole genome shotgun sequence	(AT)8	TCCTTTGTGTGTGTGTGCCT	TTCACACACACAAGGCCACT	171	172
845	NC_012009.3 Vitis vinifera cultivar PN40024 chromosome 3, 12X, whole genome shotgun sequence	(AT)8	TCCTTTGTGTGTGTGTGCCT	TTCACACACACAAGGCCACT	171	172
846	NC_012009.3 Vitis vinifera cultivar PN40024 chromosome 3, 12X, whole genome shotgun sequence	(TA)6	TCCTTTGTGTGTGTGTGCCT	TTCACACACACAAGGCCACT	171	172
847	NC_012009.3 Vitis vinifera cultivar PN40024 chromosome 3, 12X, whole genome shotgun sequence	(TA)6	TCCTTTGTGTGTGTGTGCCT	TTCACACACACAAGGCCACT	171	172
848	NC_012009.3 Vitis vinifera cultivar PN40024 chromosome 3, 12X, whole genome shotgun sequence	(AT)7	TCCTTTGTGTGTGTGTGCCT	TTCACACACACAAGGCCACT	171	172
849	NC_012009.3 Vitis vinifera cultivar PN40024 chromosome 3, 12X, whole genome shotgun sequence	(AT)6	TCCTTTGTGTGTGTGTGCCT	TTCACACACACAAGGCCACT	171	172
850	NC_012009.3 Vitis vinifera cultivar PN40024 chromosome 3, 12X, whole genome shotgun sequence	(TA)7	TCCTTTGTGTGTGTGTGCCT	TTCACACACACAAGGCCACT	171	172
851	NC_012009.3 Vitis vinifera cultivar PN40024 chromosome 3, 12X, whole genome shotgun sequence	(AT)6	TCCTTTGTGTGTGTGTGCCT	TTCACACACACAAGGCCACT	171	172
852	NC_012009.3 Vitis vinifera cultivar PN40024 chromosome 3, 12X, whole genome shotgun sequence	(AT)7	TCCTTTGTGTGTGTGTGCCT	TTCACACACACAAGGCCACT	171	172
853	NC_012009.3 Vitis vinifera cultivar PN40024 chromosome 3, 12X, whole genome shotgun sequence	(AT)7	TCCTTTGTGTGTGTGTGCCT	TTCACACACACAAGGCCACT	171	172
854	NC_012009.3 Vitis vinifera cultivar PN40024 chromosome 3, 12X, whole genome shotgun sequence	(AT)8	TCCTTTGTGTGTGTGTGCCT	TTCACACACACAAGGCCACT	171	172
855	NC_012009.3 Vitis vinifera cultivar PN40024 chromosome 3, 12X, whole genome shotgun sequence	(TA)7	TCCTTTGTGTGTGTGTGCCT	TTCACACACACAAGGCCACT	171	172
856	NC_012009.3 Vitis vinifera cultivar PN40024 chromosome 3, 12X, whole genome shotgun sequence	(TA)6	TCCTTTGTGTGTGTGTGCCT	TTCACACACACAAGGCCACT	171	172
857	NC_012009.3 Vitis vinifera cultivar PN40024 chromosome 3, 12X, whole genome shotgun sequence	(AT)6	TCCTTTGTGTGTGTGTGCCT	TTCACACACACAAGGCCACT	171	172
858	NC_012009.3 Vitis vinifera cultivar PN40024 chromosome 3, 12X, whole genome shotgun sequence	(TA)8	TCCTTTGTGTGTGTGTGCCT	TTCACACACACAAGGCCACT	171	172
859	NC_012009.3 Vitis vinifera cultivar PN40024 chromosome 3, 12X, whole genome shotgun sequence	(AT)6	TCCTTTGTGTGTGTGTGCCT	TTCACACACACAAGGCCACT	171	172
860	NC_012009.3 Vitis vinifera cultivar PN40024 chromosome 3, 12X, whole genome shotgun sequence	(AT)6	TCCTTTGTGTGTGTGTGCCT	TTCACACACACAAGGCCACT	171	172
861	NC_012009.3 Vitis vinifera cultivar PN40024 chromosome 3, 12X, whole genome shotgun sequence	(AT)6	TCCTTTGTGTGTGTGTGCCT	TTCACACACACAAGGCCACT	171	172
862	NC_012009.3 Vitis vinifera cultivar PN40024 chromosome 3, 12X, whole genome shotgun sequence	(TA)6	TCCTTTGTGTGTGTGTGCCT	TTCACACACACAAGGCCACT	171	172
863	NC_012009.3 Vitis vinifera cultivar PN40024 chromosome 3, 12X, whole genome shotgun sequence	(TA)7	TCCTTTGTGTGTGTGTGCCT	TTCACACACACAAGGCCACT	171	172
864	NC_012009.3 Vitis vinifera cultivar PN40024 chromosome 3, 12X, whole genome shotgun sequence	(AT)8	TCCTTTGTGTGTGTGTGCCT	TTCACACACACAAGGCCACT	171	172
865	NC_012009.3 Vitis vinifera cultivar PN40024 chromosome 3, 12X, whole genome shotgun sequence	(TA)6	TCCTTTGTGTGTGTGTGCCT	TTCACACACACAAGGCCACT	171	172
866	NC_012009.3 Vitis vinifera cultivar PN40024 chromosome 3, 12X, whole genome shotgun sequence	(AT)8	TCCTTTGTGTGTGTGTGCCT	TTCACACACACAAGGCCACT	171	172
867	NC_012009.3 Vitis vinifera cultivar PN40024 chromosome 3, 12X, whole genome shotgun sequence	(TA)7	TCCTTTGTGTGTGTGTGCCT	TTCACACACACAAGGCCACT	171	172
868	NC_012009.3 Vitis vinifera cultivar PN40024 chromosome 3, 12X, whole genome shotgun sequence	(AT)6	TCCTTTGTGTGTGTGTGCCT	TTCACACACACAAGGCCACT	171	172
869	NC_012009.3 Vitis vinifera cultivar PN40024 chromosome 3, 12X, whole genome shotgun sequence	(AT)8	TCCTTTGTGTGTGTGTGCCT	TTCACACACACAAGGCCACT	171	172
870	NC_012009.3 Vitis vinifera cultivar PN40024 chromosome 3, 12X, whole genome shotgun sequence	(TA)6	TCCTTTGTGTGTGTGTGCCT	TTCACACACACAAGGCCACT	171	172
871	NC_012009.3 Vitis vinifera cultivar PN40024 chromosome 3, 12X, whole genome shotgun sequence	(TA)8	TCCTTTGTGTGTGTGTGCCT	TTCACACACACAAGGCCACT	171	172
872	NC_012009.3 Vitis vinifera cultivar PN40024 chromosome 3, 12X, whole genome shotgun sequence	(TA)7	TCCTTTGTGTGTGTGTGCCT	TTCACACACACAAGGCCACT	171	172
873	NC_012009.3 Vitis vinifera cultivar PN40024 chromosome 3, 12X, whole genome shotgun sequence	(TA)7	TCCTTTGTGTGTGTGTGCCT	TTCACACACACAAGGCCACT	171	172
874	NC_012009.3 Vitis vinifera cultivar PN40024 chromosome 3, 12X, whole genome shotgun sequence	(AT)8	TCCTTTGTGTGTGTGTGCCT	TTCACACACACAAGGCCACT	171	172
875	NC_012009.3 Vitis vinifera cultivar PN40024 chromosome 3, 12X, whole genome shotgun sequence	(AT)6	TCCTTTGTGTGTGTGTGCCT	TTCACACACACAAGGCCACT	171	172
876	NC_012009.3 Vitis vinifera cultivar PN40024 chromosome 3, 12X, whole genome shotgun sequence	(TA)6	TCCTTTGTGTGTGTGTGCCT	TTCACACACACAAGGCCACT	171	172
877	NC_012009.3 Vitis vinifera cultivar PN40024 chromosome 3, 12X, whole genome shotgun sequence	(TA)6	TCCTTTGTGTGTGTGTGCCT	TTCACACACACAAGGCCACT	171	172
878	NC_012009.3 Vitis vinifera cultivar PN40024 chromosome 3, 12X, whole genome shotgun sequence	(AT)8	TCCTTTGTGTGTGTGTGCCT	TTCACACACACAAGGCCACT	171	172
879	NC_012009.3 Vitis vinifera cultivar PN40024 chromosome 3, 12X, whole genome shotgun sequence	(AT)6	TCCTTTGTGTGTGTGTGCCT	TTCACACACACAAGGCCACT	171	172
880	NC_012009.3 Vitis vinifera cultivar PN40024 chromosome 3, 12X, whole genome shotgun sequence	(TA)6	TCCTTTGTGTGTGTGTGCCT	TTCACACACACAAGGCCACT	171	172
881	NC_012009.3 Vitis vinifera cultivar PN40024 chromosome 3, 12X, whole genome shotgun sequence	(TA)8	TCCTTTGTGTGTGTGTGCCT	TTCACACACACAAGGCCACT	171	172
882	NC_012009.3 Vitis vinifera cultivar PN40024 chromosome 3, 12X, whole genome shotgun sequence	(TA)6	TCCTTTGTGTGTGTGTGCCT	TTCACACACACAAGGCCACT	171	172
883	NC_012009.3 Vitis vinifera cultivar PN40024 chromosome 3, 12X, whole genome shotgun sequence	(TA)8	TCCTTTGTGTGTGTGTGCCT	TTCACACACACAAGGCCACT	171	172
884	NC_012009.3 Vitis vinifera cultivar PN40024 chromosome 3, 12X, whole genome shotgun sequence	(AT)8	TCCTTTGTGTGTGTGTGCCT	TTCACACACACAAGGCCACT	171	172
885	NC_012009.3 Vitis vinifera cultivar PN40024 chromosome 3, 12X, whole genome shotgun sequence	(TA)6	TCCTTTGTGTGTGTGTGCCT	TTCACACACACAAGGCCACT	171	172
886	NC_012009.3 Vitis vinifera cultivar PN40024 chromosome 3, 12X, whole genome shotgun sequence	(AT)6	TCCTTTGTGTGTGTGTGCCT	TTCACACACACAAGGCCACT	171	172
887	NC_012009.3 Vitis vinifera cultivar PN40024 chromosome 3, 12X, whole genome shotgun sequence	(AT)7	TCCTTTGTGTGTGTGTGCCT	TTCACACACACAAGGCCACT	171	172
888	NC_012009.3 Vitis vinifera cultivar PN40024 chromosome 3, 12X, whole genome shotgun sequence	(TA)6	TCCTTTGTGTGTGTGTGCCT	TTCACACACACAAGGCCACT	171	172
889	NC_012009.3 Vitis vinifera cultivar PN40024 chromosome 3, 12X, whole genome shotgun sequence	(TA)6	TCCTTTGTGTGTGTGTGCCT	TTCACACACACAAGGCCACT	171	172
890	NC_012009.3 Vitis vinifera cultivar PN40024 chromosome 3, 12X, whole genome shotgun sequence	(AT)8	TCCTTTGTGTGTGTGTGCCT	TTCACACACACAAGGCCACT	171	172
891	NC_012009.3 Vitis vinifera cultivar PN40024 chromosome 3, 12X, whole genome shotgun sequence	(AT)7	TCCTTTGTGTGTGTGTGCCT	TTCACACACACAAGGCCACT	171	172
892	NC_012009.3 Vitis vinifera cultivar PN40024 chromosome 3, 12X, whole genome shotgun sequence	(AT)8	TCCTTTGTGTGTGTGTGCCT	TTCACACACACAAGGCCACT	171	172
893	NC_012009.3 Vitis vinifera cultivar PN40024 chromosome 3, 12X, whole genome shotgun sequence	(TA)8	TCCTTTGTGTGTGTGTGCCT	TTCACACACACAAGGCCACT	171	172
894	NC_012009.3 Vitis vinifera cultivar PN40024 chromosome 3, 12X, whole genome shotgun sequence	(AT)6	TCCTTTGTGTGTGTGTGCCT	TTCACACACACAAGGCCACT	171	172
895	NC_012009.3 Vitis vinifera cultivar PN40024 chromosome 3, 12X, whole genome shotgun sequence	(TA)6	TCCTTTGTGTGTGTGTGCCT	TTCACACACACAAGGCCACT	171	172
896	NC_012009.3 Vitis vinifera cultivar PN40024 chromosome 3, 12X, whole genome shotgun sequence	(TA)7	TCCTTTGTGTGTGTGTGCCT	TTCACACACACAAGGCCACT	171	172
897	NC_012009.3 Vitis vinifera cultivar PN40024 chromosome 3, 12X, whole genome shotgun sequence	(AT)8	TCCTTTGTGTGTGTGTGCCT	TTCACACACACAAGGCCACT	171	172
898	NC_012009.3 Vitis vinifera cultivar PN40024 chromosome 3, 12X, whole genome shotgun sequence	(AT)6	TCCTTTGTGTGTGTGTGCCT	TTCACACACACAAGGCCACT	171	172
899	NC_012009.3 Vitis vinifera cultivar PN40024 chromosome 3, 12X, whole genome shotgun sequence	(AT)6	TCCTTTGTGTGTGTGTGCCT	TTCACACACACAAGGCCACT	171	172
900	NC_012009.3 Vitis vinifera cultivar PN40024 chromosome 3, 12X, whole genome shotgun sequence	(AT)7	TCCTTTGTGTGTGTGTGCCT	TTCACACACACAAGGCCACT	171	172
901	NC_012009.3 Vitis vinifera cultivar PN40024 chromosome 3, 12X, whole genome shotgun sequence	(AT)6	TCCTTTGTGTGTGTGTGCCT	TTCACACACACAAGGCCACT	171	172
902	NC_012009.3 Vitis vinifera cultivar PN40024 chromosome 3, 12X, whole genome shotgun sequence	(TA)6	TCCTTTGTGTGTGTGTGCCT	TTCACACACACAAGGCCACT	171	172
903	NC_012009.3 Vitis vinifera cultivar PN40024 chromosome 3, 12X, whole genome shotgun sequence	(AT)6	TCCTTTGTGTGTGTGTGCCT	TTCACACACACAAGGCCACT	171	172
904	NC_012009.3 Vitis vinifera cultivar PN40024 chromosome 3, 12X, whole genome shotgun sequence	(TA)8	TCCTTTGTGTGTGTGTGCCT	TTCACACACACAAGGCCACT	171	172
905	NC_012009.3 Vitis vinifera cultivar PN40024 chromosome 3, 12X, whole genome shotgun sequence	(AT)6	TCCTTTGTGTGTGTGTGCCT	TTCACACACACAAGGCCACT	171	172
906	NC_012009.3 Vitis vinifera cultivar PN40024 chromosome 3, 12X, whole genome shotgun sequence	(AT)6	TCCTTTGTGTGTGTGTGCCT	TTCACACACACAAGGCCACT	171	172
907	NC_012009.3 Vitis vinifera cultivar PN40024 chromosome 3, 12X, whole genome shotgun sequence	(AT)7	TCCTTTGTGTGTGTGTGCCT	TTCACACACACAAGGCCACT	171	172
908	NC_012009.3 Vitis vinifera cultivar PN40024 chromosome 3, 12X, whole genome shotgun sequence	(AT)6	TCCTTTGTGTGTGTGTGCCT	TTCACACACACAAGGCCACT	171	172
909	NC_012009.3 Vitis vinifera cultivar PN40024 chromosome 3, 12X, whole genome shotgun sequence	(AT)7	TCCTTTGTGTGTGTGTGCCT	TTCACACACACAAGGCCACT	171	172
910	NC_012009.3 Vitis vinifera cultivar PN40024 chromosome 3, 12X, whole genome shotgun sequence	(TA)7	TCCTTTGTGTGTGTGTGCCT	TTCACACACACAAGGCCACT	171	172
911	NC_012009.3 Vitis vinifera cultivar PN40024 chromosome 3, 12X, whole genome shotgun sequence	(AT)6	TCCTTTGTGTGTGTGTGCCT	TTCACACACACAAGGCCACT	171	172
912	NC_012009.3 Vitis vinifera cultivar PN40024 chromosome 3, 12X, whole genome shotgun sequence	(AT)7	TCCTTTGTGTGTGTGTGCCT	TTCACACACACAAGGCCACT	171	172
913	NC_012009.3 Vitis vinifera cultivar PN40024 chromosome 3, 12X, whole genome shotgun sequence	(TA)7	TCCTTTGTGTGTGTGTGCCT	TTCACACACACAAGGCCACT	171	172
914	NC_012009.3 Vitis vinifera cultivar PN40024 chromosome 3, 12X, whole genome shotgun sequence	(TA)8	TCCTTTGTGTGTGTGTGCCT	TTCACACACACAAGGCCACT	171	172
915	NC_012009.3 Vitis vinifera cultivar PN40024 chromosome 3, 12X, whole genome shotgun sequence	(AT)8	TCCTTTGTGTGTGTGTGCCT	TTCACACACACAAGGCCACT	171	172
916	NC_012009.3 Vitis vinifera cultivar PN40024 chromosome 3, 12X, whole genome shotgun sequence	(AT)8	TCCTTTGTGTGTGTGTGCCT	TTCACACACACAAGGCCACT	171	172
917	NC_012009.3 Vitis vinifera cultivar PN40024 chromosome 3, 12X, whole genome shotgun sequence	(TC)6	aaaggctcaactggtcgagg	gttcactagccgttggagca	225	223
918	NC_012009.3 Vitis vinifera cultivar PN40024 chromosome 3, 12X, whole genome shotgun sequence	(CA)6	TGTTCTTGGTGCTCTGCCAT	GGACAATGGACCAGAGGCAA	287	285
919	NC_012009.3 Vitis vinifera cultivar PN40024 chromosome 3, 12X, whole genome shotgun sequence	(AT)6	TGTTCTTGGTGCTCTGCCAT	GGACAATGGACCAGAGGCAA	287	285
920	NC_012009.3 Vitis vinifera cultivar PN40024 chromosome 3, 12X, whole genome shotgun sequence	(TA)8	TGTTCTTGGTGCTCTGCCAT	GGACAATGGACCAGAGGCAA	287	285
921	NC_012009.3 Vitis vinifera cultivar PN40024 chromosome 3, 12X, whole genome shotgun sequence	(TA)8	TGTTCTTGGTGCTCTGCCAT	GGACAATGGACCAGAGGCAA	287	285
922	NC_012009.3 Vitis vinifera cultivar PN40024 chromosome 3, 12X, whole genome shotgun sequence	(AT)6	TGTTCTTGGTGCTCTGCCAT	GGACAATGGACCAGAGGCAA	287	285
923	NC_012009.3 Vitis vinifera cultivar PN40024 chromosome 3, 12X, whole genome shotgun sequence	(TA)7	TGTTCTTGGTGCTCTGCCAT	GGACAATGGACCAGAGGCAA	287	285
924	NC_012009.3 Vitis vinifera cultivar PN40024 chromosome 3, 12X, whole genome shotgun sequence	(TA)6	TGTTCTTGGTGCTCTGCCAT	GGACAATGGACCAGAGGCAA	287	285
925	NC_012009.3 Vitis vinifera cultivar PN40024 chromosome 3, 12X, whole genome shotgun sequence	(AT)6	TGTTCTTGGTGCTCTGCCAT	GGACAATGGACCAGAGGCAA	287	285
926	NC_012009.3 Vitis vinifera cultivar PN40024 chromosome 3, 12X, whole genome shotgun sequence	(AT)6	TGTTCTTGGTGCTCTGCCAT	GGACAATGGACCAGAGGCAA	287	285
927	NC_012009.3 Vitis vinifera cultivar PN40024 chromosome 3, 12X, whole genome shotgun sequence	(AT)7	TGTTCTTGGTGCTCTGCCAT	GGACAATGGACCAGAGGCAA	287	285
928	NC_012009.3 Vitis vinifera cultivar PN40024 chromosome 3, 12X, whole genome shotgun sequence	(TA)6	TGTTCTTGGTGCTCTGCCAT	GGACAATGGACCAGAGGCAA	287	285
929	NC_012009.3 Vitis vinifera cultivar PN40024 chromosome 3, 12X, whole genome shotgun sequence	(AT)7	TGTTCTTGGTGCTCTGCCAT	GGACAATGGACCAGAGGCAA	287	285
930	NC_012009.3 Vitis vinifera cultivar PN40024 chromosome 3, 12X, whole genome shotgun sequence	(TG)6	TCTGTTGGGATGCACCTTGT	CATCCCCCTTGAGCTAGCTG	212	213
931	NC_012009.3 Vitis vinifera cultivar PN40024 chromosome 3, 12X, whole genome shotgun sequence	(TG)6	TCTGTTGGGATGCACCTTGT	ATCCCCCTTGAGCTAGCTGT	211	212
932	NC_012009.3 Vitis vinifera cultivar PN40024 chromosome 3, 12X, whole genome shotgun sequence	(TG)6	acaTCTGTTGGGATGCACCT	CATCCCCCTTGAGCTAGCTG	215	216
933	NC_012009.3 Vitis vinifera cultivar PN40024 chromosome 3, 12X, whole genome shotgun sequence	(TG)6	TCTGTTGGGATGCACCTTGT	TGAGATCTCCCACATCCCCA	241	242
934	NC_012009.3 Vitis vinifera cultivar PN40024 chromosome 3, 12X, whole genome shotgun sequence	(TG)6	TCTGTTGGGATGCACCTTGT	CCCTTGAGCTAGCTGTCTCC	207	208
935	NC_012009.3 Vitis vinifera cultivar PN40024 chromosome 3, 12X, whole genome shotgun sequence	(AT)6	TCTGTTGGGATGCACCTTGT	CATCCCCCTTGAGCTAGCTG	212	213
936	NC_012009.3 Vitis vinifera cultivar PN40024 chromosome 3, 12X, whole genome shotgun sequence	(AT)6	TCTGTTGGGATGCACCTTGT	ATCCCCCTTGAGCTAGCTGT	211	212
937	NC_012009.3 Vitis vinifera cultivar PN40024 chromosome 3, 12X, whole genome shotgun sequence	(AT)6	acaTCTGTTGGGATGCACCT	CATCCCCCTTGAGCTAGCTG	215	216
938	NC_012009.3 Vitis vinifera cultivar PN40024 chromosome 3, 12X, whole genome shotgun sequence	(AT)6	TCTGTTGGGATGCACCTTGT	TGAGATCTCCCACATCCCCA	241	242
939	NC_012009.3 Vitis vinifera cultivar PN40024 chromosome 3, 12X, whole genome shotgun sequence	(AT)6	TCTGTTGGGATGCACCTTGT	CCCTTGAGCTAGCTGTCTCC	207	208
940	NC_012009.3 Vitis vinifera cultivar PN40024 chromosome 3, 12X, whole genome shotgun sequence	(AT)8	TCTGTTGGGATGCACCTTGT	CATCCCCCTTGAGCTAGCTG	212	213
941	NC_012009.3 Vitis vinifera cultivar PN40024 chromosome 3, 12X, whole genome shotgun sequence	(AT)8	TCTGTTGGGATGCACCTTGT	ATCCCCCTTGAGCTAGCTGT	211	212
942	NC_012009.3 Vitis vinifera cultivar PN40024 chromosome 3, 12X, whole genome shotgun sequence	(AT)8	acaTCTGTTGGGATGCACCT	CATCCCCCTTGAGCTAGCTG	215	216
943	NC_012009.3 Vitis vinifera cultivar PN40024 chromosome 3, 12X, whole genome shotgun sequence	(AT)8	TCTGTTGGGATGCACCTTGT	TGAGATCTCCCACATCCCCA	241	242
944	NC_012009.3 Vitis vinifera cultivar PN40024 chromosome 3, 12X, whole genome shotgun sequence	(AT)8	TCTGTTGGGATGCACCTTGT	CCCTTGAGCTAGCTGTCTCC	207	208
945	NC_012009.3 Vitis vinifera cultivar PN40024 chromosome 3, 12X, whole genome shotgun sequence	(AT)6	TCTGTTGGGATGCACCTTGT	CATCCCCCTTGAGCTAGCTG	212	213
946	NC_012009.3 Vitis vinifera cultivar PN40024 chromosome 3, 12X, whole genome shotgun sequence	(AT)6	TCTGTTGGGATGCACCTTGT	ATCCCCCTTGAGCTAGCTGT	211	212
947	NC_012009.3 Vitis vinifera cultivar PN40024 chromosome 3, 12X, whole genome shotgun sequence	(AT)6	acaTCTGTTGGGATGCACCT	CATCCCCCTTGAGCTAGCTG	215	216
948	NC_012009.3 Vitis vinifera cultivar PN40024 chromosome 3, 12X, whole genome shotgun sequence	(AT)6	TCTGTTGGGATGCACCTTGT	TGAGATCTCCCACATCCCCA	241	242
949	NC_012009.3 Vitis vinifera cultivar PN40024 chromosome 3, 12X, whole genome shotgun sequence	(AT)6	TCTGTTGGGATGCACCTTGT	CCCTTGAGCTAGCTGTCTCC	207	208
950	NC_012009.3 Vitis vinifera cultivar PN40024 chromosome 3, 12X, whole genome shotgun sequence	(TA)8	TCTGTTGGGATGCACCTTGT	CATCCCCCTTGAGCTAGCTG	212	213
951	NC_012009.3 Vitis vinifera cultivar PN40024 chromosome 3, 12X, whole genome shotgun sequence	(TA)8	TCTGTTGGGATGCACCTTGT	ATCCCCCTTGAGCTAGCTGT	211	212
952	NC_012009.3 Vitis vinifera cultivar PN40024 chromosome 3, 12X, whole genome shotgun sequence	(TA)8	acaTCTGTTGGGATGCACCT	CATCCCCCTTGAGCTAGCTG	215	216
953	NC_012009.3 Vitis vinifera cultivar PN40024 chromosome 3, 12X, whole genome shotgun sequence	(TA)8	TCTGTTGGGATGCACCTTGT	TGAGATCTCCCACATCCCCA	241	242
954	NC_012009.3 Vitis vinifera cultivar PN40024 chromosome 3, 12X, whole genome shotgun sequence	(TA)8	TCTGTTGGGATGCACCTTGT	CCCTTGAGCTAGCTGTCTCC	207	208
955	NC_012009.3 Vitis vinifera cultivar PN40024 chromosome 3, 12X, whole genome shotgun sequence	(AT)7	TCTGTTGGGATGCACCTTGT	CATCCCCCTTGAGCTAGCTG	212	213
956	NC_012009.3 Vitis vinifera cultivar PN40024 chromosome 3, 12X, whole genome shotgun sequence	(AT)7	TCTGTTGGGATGCACCTTGT	ATCCCCCTTGAGCTAGCTGT	211	212
957	NC_012009.3 Vitis vinifera cultivar PN40024 chromosome 3, 12X, whole genome shotgun sequence	(AT)7	acaTCTGTTGGGATGCACCT	CATCCCCCTTGAGCTAGCTG	215	216
958	NC_012009.3 Vitis vinifera cultivar PN40024 chromosome 3, 12X, whole genome shotgun sequence	(AT)7	TCTGTTGGGATGCACCTTGT	TGAGATCTCCCACATCCCCA	241	242
959	NC_012009.3 Vitis vinifera cultivar PN40024 chromosome 3, 12X, whole genome shotgun sequence	(AT)7	TCTGTTGGGATGCACCTTGT	CCCTTGAGCTAGCTGTCTCC	207	208
960	NC_012009.3 Vitis vinifera cultivar PN40024 chromosome 3, 12X, whole genome shotgun sequence	(AT)6	TCTGTTGGGATGCACCTTGT	CATCCCCCTTGAGCTAGCTG	212	213
961	NC_012009.3 Vitis vinifera cultivar PN40024 chromosome 3, 12X, whole genome shotgun sequence	(AT)6	TCTGTTGGGATGCACCTTGT	ATCCCCCTTGAGCTAGCTGT	211	212
962	NC_012009.3 Vitis vinifera cultivar PN40024 chromosome 3, 12X, whole genome shotgun sequence	(AT)6	acaTCTGTTGGGATGCACCT	CATCCCCCTTGAGCTAGCTG	215	216
963	NC_012009.3 Vitis vinifera cultivar PN40024 chromosome 3, 12X, whole genome shotgun sequence	(AT)6	TCTGTTGGGATGCACCTTGT	TGAGATCTCCCACATCCCCA	241	242
964	NC_012009.3 Vitis vinifera cultivar PN40024 chromosome 3, 12X, whole genome shotgun sequence	(AT)6	TCTGTTGGGATGCACCTTGT	CCCTTGAGCTAGCTGTCTCC	207	208
975	NC_012009.3 Vitis vinifera cultivar PN40024 chromosome 3, 12X, whole genome shotgun sequence	(CA)6	tgccgaaactgagaagcgat	CGGATTGAGATTTGCAGCGG	232	235
976	NC_012009.3 Vitis vinifera cultivar PN40024 chromosome 3, 12X, whole genome shotgun sequence	(CA)6	atgccgaaactgagaagcga	CGGATTGAGATTTGCAGCGG	233	236
978	NC_012009.3 Vitis vinifera cultivar PN40024 chromosome 3, 12X, whole genome shotgun sequence	(AT)8	tgccgaaactgagaagcgat	CGGATTGAGATTTGCAGCGG	232	235
979	NC_012009.3 Vitis vinifera cultivar PN40024 chromosome 3, 12X, whole genome shotgun sequence	(AT)8	atgccgaaactgagaagcga	CGGATTGAGATTTGCAGCGG	233	236
981	NC_012009.3 Vitis vinifera cultivar PN40024 chromosome 3, 12X, whole genome shotgun sequence	(AT)6	tgccgaaactgagaagcgat	CGGATTGAGATTTGCAGCGG	232	235
982	NC_012009.3 Vitis vinifera cultivar PN40024 chromosome 3, 12X, whole genome shotgun sequence	(AT)6	atgccgaaactgagaagcga	CGGATTGAGATTTGCAGCGG	233	236
984	NC_012009.3 Vitis vinifera cultivar PN40024 chromosome 3, 12X, whole genome shotgun sequence	(AT)8	tgccgaaactgagaagcgat	CGGATTGAGATTTGCAGCGG	232	235
985	NC_012009.3 Vitis vinifera cultivar PN40024 chromosome 3, 12X, whole genome shotgun sequence	(AT)8	atgccgaaactgagaagcga	CGGATTGAGATTTGCAGCGG	233	236
987	NC_012009.3 Vitis vinifera cultivar PN40024 chromosome 3, 12X, whole genome shotgun sequence	(TA)6	tgccgaaactgagaagcgat	CGGATTGAGATTTGCAGCGG	232	235
988	NC_012009.3 Vitis vinifera cultivar PN40024 chromosome 3, 12X, whole genome shotgun sequence	(TA)6	atgccgaaactgagaagcga	CGGATTGAGATTTGCAGCGG	233	236
990	NC_012009.3 Vitis vinifera cultivar PN40024 chromosome 3, 12X, whole genome shotgun sequence	(TA)6	tgccgaaactgagaagcgat	CGGATTGAGATTTGCAGCGG	232	235
991	NC_012009.3 Vitis vinifera cultivar PN40024 chromosome 3, 12X, whole genome shotgun sequence	(TA)6	atgccgaaactgagaagcga	CGGATTGAGATTTGCAGCGG	233	236
993	NC_012009.3 Vitis vinifera cultivar PN40024 chromosome 3, 12X, whole genome shotgun sequence	(TA)6	tgccgaaactgagaagcgat	CGGATTGAGATTTGCAGCGG	232	235
994	NC_012009.3 Vitis vinifera cultivar PN40024 chromosome 3, 12X, whole genome shotgun sequence	(TA)6	atgccgaaactgagaagcga	CGGATTGAGATTTGCAGCGG	233	236
996	NC_012009.3 Vitis vinifera cultivar PN40024 chromosome 3, 12X, whole genome shotgun sequence	(AT)7	tgccgaaactgagaagcgat	CGGATTGAGATTTGCAGCGG	232	235
997	NC_012009.3 Vitis vinifera cultivar PN40024 chromosome 3, 12X, whole genome shotgun sequence	(AT)7	atgccgaaactgagaagcga	CGGATTGAGATTTGCAGCGG	233	236
999	NC_012009.3 Vitis vinifera cultivar PN40024 chromosome 3, 12X, whole genome shotgun sequence	(AT)7	tgccgaaactgagaagcgat	CGGATTGAGATTTGCAGCGG	232	235
1000	NC_012009.3 Vitis vinifera cultivar PN40024 chromosome 3, 12X, whole genome shotgun sequence	(AT)7	atgccgaaactgagaagcga	CGGATTGAGATTTGCAGCGG	233	236
1002	NC_012009.3 Vitis vinifera cultivar PN40024 chromosome 3, 12X, whole genome shotgun sequence	(TA)6	tgccgaaactgagaagcgat	CGGATTGAGATTTGCAGCGG	232	235
1003	NC_012009.3 Vitis vinifera cultivar PN40024 chromosome 3, 12X, whole genome shotgun sequence	(TA)6	atgccgaaactgagaagcga	CGGATTGAGATTTGCAGCGG	233	236
1005	NC_012009.3 Vitis vinifera cultivar PN40024 chromosome 3, 12X, whole genome shotgun sequence	(AT)7	tgccgaaactgagaagcgat	CGGATTGAGATTTGCAGCGG	232	235
1006	NC_012009.3 Vitis vinifera cultivar PN40024 chromosome 3, 12X, whole genome shotgun sequence	(AT)7	atgccgaaactgagaagcga	CGGATTGAGATTTGCAGCGG	233	236
1008	NC_012009.3 Vitis vinifera cultivar PN40024 chromosome 3, 12X, whole genome shotgun sequence	(AT)6	tgccgaaactgagaagcgat	CGGATTGAGATTTGCAGCGG	232	235
1009	NC_012009.3 Vitis vinifera cultivar PN40024 chromosome 3, 12X, whole genome shotgun sequence	(AT)6	atgccgaaactgagaagcga	CGGATTGAGATTTGCAGCGG	233	236
1011	NC_012009.3 Vitis vinifera cultivar PN40024 chromosome 3, 12X, whole genome shotgun sequence	(TA)7	tgccgaaactgagaagcgat	CGGATTGAGATTTGCAGCGG	232	235
1012	NC_012009.3 Vitis vinifera cultivar PN40024 chromosome 3, 12X, whole genome shotgun sequence	(TA)7	atgccgaaactgagaagcga	CGGATTGAGATTTGCAGCGG	233	236
1014	NC_012009.3 Vitis vinifera cultivar PN40024 chromosome 3, 12X, whole genome shotgun sequence	(AT)8	tgccgaaactgagaagcgat	CGGATTGAGATTTGCAGCGG	232	235
1015	NC_012009.3 Vitis vinifera cultivar PN40024 chromosome 3, 12X, whole genome shotgun sequence	(AT)8	atgccgaaactgagaagcga	CGGATTGAGATTTGCAGCGG	233	236
1017	NC_012009.3 Vitis vinifera cultivar PN40024 chromosome 3, 12X, whole genome shotgun sequence	(AT)7	tgccgaaactgagaagcgat	CGGATTGAGATTTGCAGCGG	232	235
1018	NC_012009.3 Vitis vinifera cultivar PN40024 chromosome 3, 12X, whole genome shotgun sequence	(AT)7	atgccgaaactgagaagcga	CGGATTGAGATTTGCAGCGG	233	236
1020	NC_012009.3 Vitis vinifera cultivar PN40024 chromosome 3, 12X, whole genome shotgun sequence	(TA)8	tgccgaaactgagaagcgat	CGGATTGAGATTTGCAGCGG	232	235
1021	NC_012009.3 Vitis vinifera cultivar PN40024 chromosome 3, 12X, whole genome shotgun sequence	(TA)8	atgccgaaactgagaagcga	CGGATTGAGATTTGCAGCGG	233	236
1023	NC_012009.3 Vitis vinifera cultivar PN40024 chromosome 3, 12X, whole genome shotgun sequence	(TA)6	tgccgaaactgagaagcgat	CGGATTGAGATTTGCAGCGG	232	235
1024	NC_012009.3 Vitis vinifera cultivar PN40024 chromosome 3, 12X, whole genome shotgun sequence	(TA)6	atgccgaaactgagaagcga	CGGATTGAGATTTGCAGCGG	233	236
1026	NC_012009.3 Vitis vinifera cultivar PN40024 chromosome 3, 12X, whole genome shotgun sequence	(AT)7	tgccgaaactgagaagcgat	CGGATTGAGATTTGCAGCGG	232	235
1027	NC_012009.3 Vitis vinifera cultivar PN40024 chromosome 3, 12X, whole genome shotgun sequence	(AT)7	atgccgaaactgagaagcga	CGGATTGAGATTTGCAGCGG	233	236
1029	NC_012009.3 Vitis vinifera cultivar PN40024 chromosome 3, 12X, whole genome shotgun sequence	(TA)6	tgccgaaactgagaagcgat	CGGATTGAGATTTGCAGCGG	232	235
1030	NC_012009.3 Vitis vinifera cultivar PN40024 chromosome 3, 12X, whole genome shotgun sequence	(TA)6	atgccgaaactgagaagcga	CGGATTGAGATTTGCAGCGG	233	236
1032	NC_012009.3 Vitis vinifera cultivar PN40024 chromosome 3, 12X, whole genome shotgun sequence	(AT)7	tgccgaaactgagaagcgat	CGGATTGAGATTTGCAGCGG	232	235
1033	NC_012009.3 Vitis vinifera cultivar PN40024 chromosome 3, 12X, whole genome shotgun sequence	(AT)7	atgccgaaactgagaagcga	CGGATTGAGATTTGCAGCGG	233	236
1035	NC_012009.3 Vitis vinifera cultivar PN40024 chromosome 3, 12X, whole genome shotgun sequence	(TA)7	tgccgaaactgagaagcgat	CGGATTGAGATTTGCAGCGG	232	235
1036	NC_012009.3 Vitis vinifera cultivar PN40024 chromosome 3, 12X, whole genome shotgun sequence	(TA)7	atgccgaaactgagaagcga	CGGATTGAGATTTGCAGCGG	233	236
1038	NC_012009.3 Vitis vinifera cultivar PN40024 chromosome 3, 12X, whole genome shotgun sequence	(TA)6	tgccgaaactgagaagcgat	CGGATTGAGATTTGCAGCGG	232	235
1039	NC_012009.3 Vitis vinifera cultivar PN40024 chromosome 3, 12X, whole genome shotgun sequence	(TA)6	atgccgaaactgagaagcga	CGGATTGAGATTTGCAGCGG	233	236
1041	NC_012009.3 Vitis vinifera cultivar PN40024 chromosome 3, 12X, whole genome shotgun sequence	(TA)7	tgccgaaactgagaagcgat	CGGATTGAGATTTGCAGCGG	232	235
1042	NC_012009.3 Vitis vinifera cultivar PN40024 chromosome 3, 12X, whole genome shotgun sequence	(TA)7	atgccgaaactgagaagcga	CGGATTGAGATTTGCAGCGG	233	236
1044	NC_012009.3 Vitis vinifera cultivar PN40024 chromosome 3, 12X, whole genome shotgun sequence	(TA)8	tgccgaaactgagaagcgat	CGGATTGAGATTTGCAGCGG	232	235
1045	NC_012009.3 Vitis vinifera cultivar PN40024 chromosome 3, 12X, whole genome shotgun sequence	(TA)8	atgccgaaactgagaagcga	CGGATTGAGATTTGCAGCGG	233	236
1047	NC_012009.3 Vitis vinifera cultivar PN40024 chromosome 3, 12X, whole genome shotgun sequence	(TA)7	tgccgaaactgagaagcgat	CGGATTGAGATTTGCAGCGG	232	235
1048	NC_012009.3 Vitis vinifera cultivar PN40024 chromosome 3, 12X, whole genome shotgun sequence	(TA)7	atgccgaaactgagaagcga	CGGATTGAGATTTGCAGCGG	233	236
1050	NC_012009.3 Vitis vinifera cultivar PN40024 chromosome 3, 12X, whole genome shotgun sequence	(TA)7	tgccgaaactgagaagcgat	CGGATTGAGATTTGCAGCGG	232	235
1051	NC_012009.3 Vitis vinifera cultivar PN40024 chromosome 3, 12X, whole genome shotgun sequence	(TA)7	atgccgaaactgagaagcga	CGGATTGAGATTTGCAGCGG	233	236
1053	NC_012009.3 Vitis vinifera cultivar PN40024 chromosome 3, 12X, whole genome shotgun sequence	(AT)6	tgccgaaactgagaagcgat	CGGATTGAGATTTGCAGCGG	232	235
1054	NC_012009.3 Vitis vinifera cultivar PN40024 chromosome 3, 12X, whole genome shotgun sequence	(AT)6	atgccgaaactgagaagcga	CGGATTGAGATTTGCAGCGG	233	236
1056	NC_012009.3 Vitis vinifera cultivar PN40024 chromosome 3, 12X, whole genome shotgun sequence	(AT)6	tgccgaaactgagaagcgat	CGGATTGAGATTTGCAGCGG	232	235
1057	NC_012009.3 Vitis vinifera cultivar PN40024 chromosome 3, 12X, whole genome shotgun sequence	(AT)6	atgccgaaactgagaagcga	CGGATTGAGATTTGCAGCGG	233	236
1059	NC_012009.3 Vitis vinifera cultivar PN40024 chromosome 3, 12X, whole genome shotgun sequence	(AT)6	tgccgaaactgagaagcgat	CGGATTGAGATTTGCAGCGG	232	235
1060	NC_012009.3 Vitis vinifera cultivar PN40024 chromosome 3, 12X, whole genome shotgun sequence	(AT)6	atgccgaaactgagaagcga	CGGATTGAGATTTGCAGCGG	233	236
1062	NC_012009.3 Vitis vinifera cultivar PN40024 chromosome 3, 12X, whole genome shotgun sequence	(TA)6	tgccgaaactgagaagcgat	CGGATTGAGATTTGCAGCGG	232	235
1063	NC_012009.3 Vitis vinifera cultivar PN40024 chromosome 3, 12X, whole genome shotgun sequence	(TA)6	atgccgaaactgagaagcga	CGGATTGAGATTTGCAGCGG	233	236
1065	NC_012009.3 Vitis vinifera cultivar PN40024 chromosome 3, 12X, whole genome shotgun sequence	(AT)6	tgccgaaactgagaagcgat	CGGATTGAGATTTGCAGCGG	232	235
1066	NC_012009.3 Vitis vinifera cultivar PN40024 chromosome 3, 12X, whole genome shotgun sequence	(AT)6	atgccgaaactgagaagcga	CGGATTGAGATTTGCAGCGG	233	236
1068	NC_012009.3 Vitis vinifera cultivar PN40024 chromosome 3, 12X, whole genome shotgun sequence	(AT)6	tgccgaaactgagaagcgat	CGGATTGAGATTTGCAGCGG	232	235
1069	NC_012009.3 Vitis vinifera cultivar PN40024 chromosome 3, 12X, whole genome shotgun sequence	(AT)6	atgccgaaactgagaagcga	CGGATTGAGATTTGCAGCGG	233	236
1071	NC_012009.3 Vitis vinifera cultivar PN40024 chromosome 3, 12X, whole genome shotgun sequence	(AT)8	tgccgaaactgagaagcgat	CGGATTGAGATTTGCAGCGG	232	235
1072	NC_012009.3 Vitis vinifera cultivar PN40024 chromosome 3, 12X, whole genome shotgun sequence	(AT)8	atgccgaaactgagaagcga	CGGATTGAGATTTGCAGCGG	233	236
1074	NC_012009.3 Vitis vinifera cultivar PN40024 chromosome 3, 12X, whole genome shotgun sequence	(AT)6	tgccgaaactgagaagcgat	CGGATTGAGATTTGCAGCGG	232	235
1075	NC_012009.3 Vitis vinifera cultivar PN40024 chromosome 3, 12X, whole genome shotgun sequence	(AT)6	atgccgaaactgagaagcga	CGGATTGAGATTTGCAGCGG	233	236
1077	NC_012009.3 Vitis vinifera cultivar PN40024 chromosome 3, 12X, whole genome shotgun sequence	(AT)7	tgccgaaactgagaagcgat	CGGATTGAGATTTGCAGCGG	232	235
1078	NC_012009.3 Vitis vinifera cultivar PN40024 chromosome 3, 12X, whole genome shotgun sequence	(AT)7	atgccgaaactgagaagcga	CGGATTGAGATTTGCAGCGG	233	236
1080	NC_012009.3 Vitis vinifera cultivar PN40024 chromosome 3, 12X, whole genome shotgun sequence	(AT)7	tgccgaaactgagaagcgat	CGGATTGAGATTTGCAGCGG	232	235
1081	NC_012009.3 Vitis vinifera cultivar PN40024 chromosome 3, 12X, whole genome shotgun sequence	(AT)7	atgccgaaactgagaagcga	CGGATTGAGATTTGCAGCGG	233	236
1083	NC_012009.3 Vitis vinifera cultivar PN40024 chromosome 3, 12X, whole genome shotgun sequence	(AT)7	tgccgaaactgagaagcgat	CGGATTGAGATTTGCAGCGG	232	235
1084	NC_012009.3 Vitis vinifera cultivar PN40024 chromosome 3, 12X, whole genome shotgun sequence	(AT)7	atgccgaaactgagaagcga	CGGATTGAGATTTGCAGCGG	233	236
1086	NC_012009.3 Vitis vinifera cultivar PN40024 chromosome 3, 12X, whole genome shotgun sequence	(AT)7	tgccgaaactgagaagcgat	CGGATTGAGATTTGCAGCGG	232	235
1087	NC_012009.3 Vitis vinifera cultivar PN40024 chromosome 3, 12X, whole genome shotgun sequence	(AT)7	atgccgaaactgagaagcga	CGGATTGAGATTTGCAGCGG	233	236
1089	NC_012009.3 Vitis vinifera cultivar PN40024 chromosome 3, 12X, whole genome shotgun sequence	(TA)8	tgccgaaactgagaagcgat	CGGATTGAGATTTGCAGCGG	232	235
1090	NC_012009.3 Vitis vinifera cultivar PN40024 chromosome 3, 12X, whole genome shotgun sequence	(TA)8	atgccgaaactgagaagcga	CGGATTGAGATTTGCAGCGG	233	236
1091	NC_012009.3 Vitis vinifera cultivar PN40024 chromosome 3, 12X, whole genome shotgun sequence	(TC)6	tctctcgggcatcaagaagc	tcttgggaatcaaacggggg	198	199
1092	NC_012009.3 Vitis vinifera cultivar PN40024 chromosome 3, 12X, whole genome shotgun sequence	(TC)6	cctccatcgggcatcaagaa	tcttgggaatcaaacggggg	162	163
1093	NC_012009.3 Vitis vinifera cultivar PN40024 chromosome 3, 12X, whole genome shotgun sequence	(TC)6	tctctcgggcatcaagaagc	ttcccggaaatcgaatgggg	227	228
1094	NC_012009.3 Vitis vinifera cultivar PN40024 chromosome 3, 12X, whole genome shotgun sequence	(TA)6	tctctcgggcatcaagaagc	tcttgggaatcaaacggggg	198	199
1095	NC_012009.3 Vitis vinifera cultivar PN40024 chromosome 3, 12X, whole genome shotgun sequence	(TA)6	cctccatcgggcatcaagaa	tcttgggaatcaaacggggg	162	163
1096	NC_012009.3 Vitis vinifera cultivar PN40024 chromosome 3, 12X, whole genome shotgun sequence	(TA)6	tctctcgggcatcaagaagc	ttcccggaaatcgaatgggg	227	228
1097	NC_012009.3 Vitis vinifera cultivar PN40024 chromosome 3, 12X, whole genome shotgun sequence	(TA)6	tctctcgggcatcaagaagc	tcttgggaatcaaacggggg	198	199
1098	NC_012009.3 Vitis vinifera cultivar PN40024 chromosome 3, 12X, whole genome shotgun sequence	(TA)6	cctccatcgggcatcaagaa	tcttgggaatcaaacggggg	162	163
1099	NC_012009.3 Vitis vinifera cultivar PN40024 chromosome 3, 12X, whole genome shotgun sequence	(TA)6	tctctcgggcatcaagaagc	ttcccggaaatcgaatgggg	227	228
1100	NC_012009.3 Vitis vinifera cultivar PN40024 chromosome 3, 12X, whole genome shotgun sequence	(AT)6	tctctcgggcatcaagaagc	tcttgggaatcaaacggggg	198	199
1101	NC_012009.3 Vitis vinifera cultivar PN40024 chromosome 3, 12X, whole genome shotgun sequence	(AT)6	cctccatcgggcatcaagaa	tcttgggaatcaaacggggg	162	163
1102	NC_012009.3 Vitis vinifera cultivar PN40024 chromosome 3, 12X, whole genome shotgun sequence	(AT)6	tctctcgggcatcaagaagc	ttcccggaaatcgaatgggg	227	228
1103	NC_012009.3 Vitis vinifera cultivar PN40024 chromosome 3, 12X, whole genome shotgun sequence	(TA)6	tctctcgggcatcaagaagc	tcttgggaatcaaacggggg	198	199
1104	NC_012009.3 Vitis vinifera cultivar PN40024 chromosome 3, 12X, whole genome shotgun sequence	(TA)6	cctccatcgggcatcaagaa	tcttgggaatcaaacggggg	162	163
1105	NC_012009.3 Vitis vinifera cultivar PN40024 chromosome 3, 12X, whole genome shotgun sequence	(TA)6	tctctcgggcatcaagaagc	ttcccggaaatcgaatgggg	227	228
1106	NC_012009.3 Vitis vinifera cultivar PN40024 chromosome 3, 12X, whole genome shotgun sequence	(AT)7	tctctcgggcatcaagaagc	tcttgggaatcaaacggggg	198	199
1107	NC_012009.3 Vitis vinifera cultivar PN40024 chromosome 3, 12X, whole genome shotgun sequence	(AT)7	cctccatcgggcatcaagaa	tcttgggaatcaaacggggg	162	163
1108	NC_012009.3 Vitis vinifera cultivar PN40024 chromosome 3, 12X, whole genome shotgun sequence	(AT)7	tctctcgggcatcaagaagc	ttcccggaaatcgaatgggg	227	228
1109	NC_012009.3 Vitis vinifera cultivar PN40024 chromosome 3, 12X, whole genome shotgun sequence	(TA)7	tctctcgggcatcaagaagc	tcttgggaatcaaacggggg	198	199
1110	NC_012009.3 Vitis vinifera cultivar PN40024 chromosome 3, 12X, whole genome shotgun sequence	(TA)7	cctccatcgggcatcaagaa	tcttgggaatcaaacggggg	162	163
1111	NC_012009.3 Vitis vinifera cultivar PN40024 chromosome 3, 12X, whole genome shotgun sequence	(TA)7	tctctcgggcatcaagaagc	ttcccggaaatcgaatgggg	227	228
1112	NC_012009.3 Vitis vinifera cultivar PN40024 chromosome 3, 12X, whole genome shotgun sequence	(AT)8	tctctcgggcatcaagaagc	tcttgggaatcaaacggggg	198	199
1113	NC_012009.3 Vitis vinifera cultivar PN40024 chromosome 3, 12X, whole genome shotgun sequence	(AT)8	cctccatcgggcatcaagaa	tcttgggaatcaaacggggg	162	163
1114	NC_012009.3 Vitis vinifera cultivar PN40024 chromosome 3, 12X, whole genome shotgun sequence	(AT)8	tctctcgggcatcaagaagc	ttcccggaaatcgaatgggg	227	228
1115	NC_012009.3 Vitis vinifera cultivar PN40024 chromosome 3, 12X, whole genome shotgun sequence	(TA)6	tctctcgggcatcaagaagc	tcttgggaatcaaacggggg	198	199
1116	NC_012009.3 Vitis vinifera cultivar PN40024 chromosome 3, 12X, whole genome shotgun sequence	(TA)6	cctccatcgggcatcaagaa	tcttgggaatcaaacggggg	162	163
1117	NC_012009.3 Vitis vinifera cultivar PN40024 chromosome 3, 12X, whole genome shotgun sequence	(TA)6	tctctcgggcatcaagaagc	ttcccggaaatcgaatgggg	227	228
1118	NC_012009.3 Vitis vinifera cultivar PN40024 chromosome 3, 12X, whole genome shotgun sequence	(TA)7	tctctcgggcatcaagaagc	tcttgggaatcaaacggggg	198	199
1119	NC_012009.3 Vitis vinifera cultivar PN40024 chromosome 3, 12X, whole genome shotgun sequence	(TA)7	cctccatcgggcatcaagaa	tcttgggaatcaaacggggg	162	163
1120	NC_012009.3 Vitis vinifera cultivar PN40024 chromosome 3, 12X, whole genome shotgun sequence	(TA)7	tctctcgggcatcaagaagc	ttcccggaaatcgaatgggg	227	228
1121	NC_012009.3 Vitis vinifera cultivar PN40024 chromosome 3, 12X, whole genome shotgun sequence	(TA)6	tctctcgggcatcaagaagc	tcttgggaatcaaacggggg	198	199
1122	NC_012009.3 Vitis vinifera cultivar PN40024 chromosome 3, 12X, whole genome shotgun sequence	(TA)6	cctccatcgggcatcaagaa	tcttgggaatcaaacggggg	162	163
1123	NC_012009.3 Vitis vinifera cultivar PN40024 chromosome 3, 12X, whole genome shotgun sequence	(TA)6	tctctcgggcatcaagaagc	ttcccggaaatcgaatgggg	227	228
1124	NC_012009.3 Vitis vinifera cultivar PN40024 chromosome 3, 12X, whole genome shotgun sequence	(AT)6	tctctcgggcatcaagaagc	tcttgggaatcaaacggggg	198	199
1125	NC_012009.3 Vitis vinifera cultivar PN40024 chromosome 3, 12X, whole genome shotgun sequence	(AT)6	cctccatcgggcatcaagaa	tcttgggaatcaaacggggg	162	163
1126	NC_012009.3 Vitis vinifera cultivar PN40024 chromosome 3, 12X, whole genome shotgun sequence	(AT)6	tctctcgggcatcaagaagc	ttcccggaaatcgaatgggg	227	228
1127	NC_012009.3 Vitis vinifera cultivar PN40024 chromosome 3, 12X, whole genome shotgun sequence	(TA)7	tctctcgggcatcaagaagc	tcttgggaatcaaacggggg	198	199
1128	NC_012009.3 Vitis vinifera cultivar PN40024 chromosome 3, 12X, whole genome shotgun sequence	(TA)7	cctccatcgggcatcaagaa	tcttgggaatcaaacggggg	162	163
1129	NC_012009.3 Vitis vinifera cultivar PN40024 chromosome 3, 12X, whole genome shotgun sequence	(TA)7	tctctcgggcatcaagaagc	ttcccggaaatcgaatgggg	227	228
1130	NC_012009.3 Vitis vinifera cultivar PN40024 chromosome 3, 12X, whole genome shotgun sequence	(AT)7	tctctcgggcatcaagaagc	tcttgggaatcaaacggggg	198	199
1131	NC_012009.3 Vitis vinifera cultivar PN40024 chromosome 3, 12X, whole genome shotgun sequence	(AT)7	cctccatcgggcatcaagaa	tcttgggaatcaaacggggg	162	163
1132	NC_012009.3 Vitis vinifera cultivar PN40024 chromosome 3, 12X, whole genome shotgun sequence	(AT)7	tctctcgggcatcaagaagc	ttcccggaaatcgaatgggg	227	228
1133	NC_012009.3 Vitis vinifera cultivar PN40024 chromosome 3, 12X, whole genome shotgun sequence	(TA)6	tctctcgggcatcaagaagc	tcttgggaatcaaacggggg	198	199
1134	NC_012009.3 Vitis vinifera cultivar PN40024 chromosome 3, 12X, whole genome shotgun sequence	(TA)6	cctccatcgggcatcaagaa	tcttgggaatcaaacggggg	162	163
1135	NC_012009.3 Vitis vinifera cultivar PN40024 chromosome 3, 12X, whole genome shotgun sequence	(TA)6	tctctcgggcatcaagaagc	ttcccggaaatcgaatgggg	227	228
1136	NC_012009.3 Vitis vinifera cultivar PN40024 chromosome 3, 12X, whole genome shotgun sequence	(AT)7	tctctcgggcatcaagaagc	tcttgggaatcaaacggggg	198	199
1137	NC_012009.3 Vitis vinifera cultivar PN40024 chromosome 3, 12X, whole genome shotgun sequence	(AT)7	cctccatcgggcatcaagaa	tcttgggaatcaaacggggg	162	163
1138	NC_012009.3 Vitis vinifera cultivar PN40024 chromosome 3, 12X, whole genome shotgun sequence	(AT)7	tctctcgggcatcaagaagc	ttcccggaaatcgaatgggg	227	228
1139	NC_012009.3 Vitis vinifera cultivar PN40024 chromosome 3, 12X, whole genome shotgun sequence	(AT)6	tctctcgggcatcaagaagc	tcttgggaatcaaacggggg	198	199
1140	NC_012009.3 Vitis vinifera cultivar PN40024 chromosome 3, 12X, whole genome shotgun sequence	(AT)6	cctccatcgggcatcaagaa	tcttgggaatcaaacggggg	162	163
1141	NC_012009.3 Vitis vinifera cultivar PN40024 chromosome 3, 12X, whole genome shotgun sequence	(AT)6	tctctcgggcatcaagaagc	ttcccggaaatcgaatgggg	227	228
1142	NC_012009.3 Vitis vinifera cultivar PN40024 chromosome 3, 12X, whole genome shotgun sequence	(TA)8	tctctcgggcatcaagaagc	tcttgggaatcaaacggggg	198	199
1143	NC_012009.3 Vitis vinifera cultivar PN40024 chromosome 3, 12X, whole genome shotgun sequence	(TA)8	cctccatcgggcatcaagaa	tcttgggaatcaaacggggg	162	163
1144	NC_012009.3 Vitis vinifera cultivar PN40024 chromosome 3, 12X, whole genome shotgun sequence	(TA)8	tctctcgggcatcaagaagc	ttcccggaaatcgaatgggg	227	228
1145	NC_012009.3 Vitis vinifera cultivar PN40024 chromosome 3, 12X, whole genome shotgun sequence	(AT)7	tctctcgggcatcaagaagc	tcttgggaatcaaacggggg	198	199
1146	NC_012009.3 Vitis vinifera cultivar PN40024 chromosome 3, 12X, whole genome shotgun sequence	(AT)7	cctccatcgggcatcaagaa	tcttgggaatcaaacggggg	162	163
1147	NC_012009.3 Vitis vinifera cultivar PN40024 chromosome 3, 12X, whole genome shotgun sequence	(AT)7	tctctcgggcatcaagaagc	ttcccggaaatcgaatgggg	227	228
1148	NC_012009.3 Vitis vinifera cultivar PN40024 chromosome 3, 12X, whole genome shotgun sequence	(TA)6	tctctcgggcatcaagaagc	tcttgggaatcaaacggggg	198	199
1149	NC_012009.3 Vitis vinifera cultivar PN40024 chromosome 3, 12X, whole genome shotgun sequence	(TA)6	cctccatcgggcatcaagaa	tcttgggaatcaaacggggg	162	163
1150	NC_012009.3 Vitis vinifera cultivar PN40024 chromosome 3, 12X, whole genome shotgun sequence	(TA)6	tctctcgggcatcaagaagc	ttcccggaaatcgaatgggg	227	228
1151	NC_012009.3 Vitis vinifera cultivar PN40024 chromosome 3, 12X, whole genome shotgun sequence	(AT)6	tctctcgggcatcaagaagc	tcttgggaatcaaacggggg	198	199
1152	NC_012009.3 Vitis vinifera cultivar PN40024 chromosome 3, 12X, whole genome shotgun sequence	(AT)6	cctccatcgggcatcaagaa	tcttgggaatcaaacggggg	162	163
1153	NC_012009.3 Vitis vinifera cultivar PN40024 chromosome 3, 12X, whole genome shotgun sequence	(AT)6	tctctcgggcatcaagaagc	ttcccggaaatcgaatgggg	227	228
1154	NC_012009.3 Vitis vinifera cultivar PN40024 chromosome 3, 12X, whole genome shotgun sequence	(AT)8	tctctcgggcatcaagaagc	tcttgggaatcaaacggggg	198	199
1155	NC_012009.3 Vitis vinifera cultivar PN40024 chromosome 3, 12X, whole genome shotgun sequence	(AT)8	cctccatcgggcatcaagaa	tcttgggaatcaaacggggg	162	163
1156	NC_012009.3 Vitis vinifera cultivar PN40024 chromosome 3, 12X, whole genome shotgun sequence	(AT)8	tctctcgggcatcaagaagc	ttcccggaaatcgaatgggg	227	228
1157	NC_012009.3 Vitis vinifera cultivar PN40024 chromosome 3, 12X, whole genome shotgun sequence	(TA)8	tctctcgggcatcaagaagc	tcttgggaatcaaacggggg	198	199
1158	NC_012009.3 Vitis vinifera cultivar PN40024 chromosome 3, 12X, whole genome shotgun sequence	(TA)8	cctccatcgggcatcaagaa	tcttgggaatcaaacggggg	162	163
1159	NC_012009.3 Vitis vinifera cultivar PN40024 chromosome 3, 12X, whole genome shotgun sequence	(TA)8	tctctcgggcatcaagaagc	ttcccggaaatcgaatgggg	227	228
1160	NC_012009.3 Vitis vinifera cultivar PN40024 chromosome 3, 12X, whole genome shotgun sequence	(TA)8	tctctcgggcatcaagaagc	tcttgggaatcaaacggggg	198	199
1161	NC_012009.3 Vitis vinifera cultivar PN40024 chromosome 3, 12X, whole genome shotgun sequence	(TA)8	cctccatcgggcatcaagaa	tcttgggaatcaaacggggg	162	163
1162	NC_012009.3 Vitis vinifera cultivar PN40024 chromosome 3, 12X, whole genome shotgun sequence	(TA)8	tctctcgggcatcaagaagc	ttcccggaaatcgaatgggg	227	228
1163	NC_012009.3 Vitis vinifera cultivar PN40024 chromosome 3, 12X, whole genome shotgun sequence	(TA)6	tctctcgggcatcaagaagc	tcttgggaatcaaacggggg	198	199
1164	NC_012009.3 Vitis vinifera cultivar PN40024 chromosome 3, 12X, whole genome shotgun sequence	(TA)6	cctccatcgggcatcaagaa	tcttgggaatcaaacggggg	162	163
1165	NC_012009.3 Vitis vinifera cultivar PN40024 chromosome 3, 12X, whole genome shotgun sequence	(TA)6	tctctcgggcatcaagaagc	ttcccggaaatcgaatgggg	227	228
1166	NC_012009.3 Vitis vinifera cultivar PN40024 chromosome 3, 12X, whole genome shotgun sequence	(TA)6	tctctcgggcatcaagaagc	tcttgggaatcaaacggggg	198	199
1167	NC_012009.3 Vitis vinifera cultivar PN40024 chromosome 3, 12X, whole genome shotgun sequence	(TA)6	cctccatcgggcatcaagaa	tcttgggaatcaaacggggg	162	163
1168	NC_012009.3 Vitis vinifera cultivar PN40024 chromosome 3, 12X, whole genome shotgun sequence	(TA)6	tctctcgggcatcaagaagc	ttcccggaaatcgaatgggg	227	228
1169	NC_012009.3 Vitis vinifera cultivar PN40024 chromosome 3, 12X, whole genome shotgun sequence	(AT)6	tctctcgggcatcaagaagc	tcttgggaatcaaacggggg	198	199
1170	NC_012009.3 Vitis vinifera cultivar PN40024 chromosome 3, 12X, whole genome shotgun sequence	(AT)6	cctccatcgggcatcaagaa	tcttgggaatcaaacggggg	162	163
1171	NC_012009.3 Vitis vinifera cultivar PN40024 chromosome 3, 12X, whole genome shotgun sequence	(AT)6	tctctcgggcatcaagaagc	ttcccggaaatcgaatgggg	227	228
1172	NC_012009.3 Vitis vinifera cultivar PN40024 chromosome 3, 12X, whole genome shotgun sequence	(AT)7	tctctcgggcatcaagaagc	tcttgggaatcaaacggggg	198	199
1173	NC_012009.3 Vitis vinifera cultivar PN40024 chromosome 3, 12X, whole genome shotgun sequence	(AT)7	cctccatcgggcatcaagaa	tcttgggaatcaaacggggg	162	163
1174	NC_012009.3 Vitis vinifera cultivar PN40024 chromosome 3, 12X, whole genome shotgun sequence	(AT)7	tctctcgggcatcaagaagc	ttcccggaaatcgaatgggg	227	228
1175	NC_012009.3 Vitis vinifera cultivar PN40024 chromosome 3, 12X, whole genome shotgun sequence	(AT)8	tctctcgggcatcaagaagc	tcttgggaatcaaacggggg	198	199
1176	NC_012009.3 Vitis vinifera cultivar PN40024 chromosome 3, 12X, whole genome shotgun sequence	(AT)8	cctccatcgggcatcaagaa	tcttgggaatcaaacggggg	162	163
1177	NC_012009.3 Vitis vinifera cultivar PN40024 chromosome 3, 12X, whole genome shotgun sequence	(AT)8	tctctcgggcatcaagaagc	ttcccggaaatcgaatgggg	227	228
1178	NC_012009.3 Vitis vinifera cultivar PN40024 chromosome 3, 12X, whole genome shotgun sequence	(AT)6	tctctcgggcatcaagaagc	tcttgggaatcaaacggggg	198	199
1179	NC_012009.3 Vitis vinifera cultivar PN40024 chromosome 3, 12X, whole genome shotgun sequence	(AT)6	cctccatcgggcatcaagaa	tcttgggaatcaaacggggg	162	163
1180	NC_012009.3 Vitis vinifera cultivar PN40024 chromosome 3, 12X, whole genome shotgun sequence	(AT)6	tctctcgggcatcaagaagc	ttcccggaaatcgaatgggg	227	228
1185	NC_012010.3 Vitis vinifera cultivar PN40024 chromosome 4, 12X, whole genome shotgun sequence	(CA)6	TGGTCAGGGGAAATCTTGGC	GCAAATTGGTGAGGCTAGGC	183	178
1193	NC_012010.3 Vitis vinifera cultivar PN40024 chromosome 4, 12X, whole genome shotgun sequence	(CAACTT)5	GCAGCAATACAGCCTGTGTG	GCCAGCCTGCATTATCCAAG	128	122
1194	NC_012010.3 Vitis vinifera cultivar PN40024 chromosome 4, 12X, whole genome shotgun sequence	(CAACTT)5	TGCAGCAATACAGCCTGTGT	GCCAGCCTGCATTATCCAAG	129	123
1195	NC_012010.3 Vitis vinifera cultivar PN40024 chromosome 4, 12X, whole genome shotgun sequence	(CAACTT)5	GCAGCAATACAGCCTGTGTG	GGCCAGCCTGCATTATCCAA	129	123
1196	NC_012010.3 Vitis vinifera cultivar PN40024 chromosome 4, 12X, whole genome shotgun sequence	(CAACTT)5	ATACAGCCTGTGTGTGACCC	GCCAGCCTGCATTATCCAAG	122	116
1197	NC_012010.3 Vitis vinifera cultivar PN40024 chromosome 4, 12X, whole genome shotgun sequence	(CAACTT)5	TGCAGCAATACAGCCTGTGT	GGCCAGCCTGCATTATCCAA	130	124
1198	NC_012010.3 Vitis vinifera cultivar PN40024 chromosome 4, 12X, whole genome shotgun sequence	(GT)6	TGGTGTGTGTGTGttcctcc	CCGTGCAACAAGAACTCACAG	275	277
1199	NC_012010.3 Vitis vinifera cultivar PN40024 chromosome 4, 12X, whole genome shotgun sequence	(GT)6	TGGTGTGTGTGTGttcctcc	CCGTGCAACAAGAACTCACA	275	277
1200	NC_012010.3 Vitis vinifera cultivar PN40024 chromosome 4, 12X, whole genome shotgun sequence	(GT)6	TGGTGTGTGTGTGttcctcc	CACCGTGCAACAAGAACTCA	277	279
1201	NC_012010.3 Vitis vinifera cultivar PN40024 chromosome 4, 12X, whole genome shotgun sequence	(GT)6	TGGTGTGTGTGTGttcctcc	ACCGTGCAACAAGAACTCAC	276	278
1202	NC_012010.3 Vitis vinifera cultivar PN40024 chromosome 4, 12X, whole genome shotgun sequence	(GT)6	GGTGTGTGTGTGttcctcct	CCGTGCAACAAGAACTCACAG	274	276
1203	NC_012010.3 Vitis vinifera cultivar PN40024 chromosome 4, 12X, whole genome shotgun sequence	(TG)6	GCCCTTGCCTATCTTGACCA	GCacacagtgatggctctga	106	117
1204	NC_012010.3 Vitis vinifera cultivar PN40024 chromosome 4, 12X, whole genome shotgun sequence	(TG)6	TGCCCTTGCCTATCTTGACC	GCacacagtgatggctctga	107	118
1205	NC_012010.3 Vitis vinifera cultivar PN40024 chromosome 4, 12X, whole genome shotgun sequence	(TG)6	GCCCTTGCCTATCTTGACCA	AGCacacagtgatggctctg	107	118
1206	NC_012010.3 Vitis vinifera cultivar PN40024 chromosome 4, 12X, whole genome shotgun sequence	(AC)6	CCCTCCAATGGGTTCTGGTG	AAGGTGGAGGAGAATCGGGA	296	299
1207	NC_012010.3 Vitis vinifera cultivar PN40024 chromosome 4, 12X, whole genome shotgun sequence	(AC)6	CCCTCCAATGGGTTCTGGTG	AGGTGGAGGAGAATCGGGAT	295	298
1208	NC_012010.3 Vitis vinifera cultivar PN40024 chromosome 4, 12X, whole genome shotgun sequence	(AC)6	CCTCCAATGGGTTCTGGTGA	AAGGTGGAGGAGAATCGGGA	295	298
1209	NC_012010.3 Vitis vinifera cultivar PN40024 chromosome 4, 12X, whole genome shotgun sequence	(AC)6	CCTCCAATGGGTTCTGGTGA	AGGTGGAGGAGAATCGGGAT	294	297
1210	NC_012010.3 Vitis vinifera cultivar PN40024 chromosome 4, 12X, whole genome shotgun sequence	(AC)6	CCTCCAATGGGTTCTGGTGAA	AAGGTGGAGGAGAATCGGGA	295	298
1211	NC_012010.3 Vitis vinifera cultivar PN40024 chromosome 4, 12X, whole genome shotgun sequence	(ACAG)7	CAAGCCCTGTTCCCTCTCAG	GGTGTGCACATTGCTGTCTG	125	117
1212	NC_012010.3 Vitis vinifera cultivar PN40024 chromosome 4, 12X, whole genome shotgun sequence	(TG)6	ACAAAGGGCATGTCCAGGTT	CACAcacagacacacacacac	279	280
1213	NC_012010.3 Vitis vinifera cultivar PN40024 chromosome 4, 12X, whole genome shotgun sequence	(TG)6	TCACAAAGGGCATGTCCAGG	CACAcacagacacacacacac	281	282
1214	NC_012010.3 Vitis vinifera cultivar PN40024 chromosome 4, 12X, whole genome shotgun sequence	(TG)6	ACAAAGGGCATGTCCAGGTT	ACAcacagacacacacacaca	278	279
1215	NC_012010.3 Vitis vinifera cultivar PN40024 chromosome 4, 12X, whole genome shotgun sequence	(TG)6	ACAAAGGGCATGTCCAGGTT	ACACAcacagacacacacaca	280	281
1216	NC_012010.3 Vitis vinifera cultivar PN40024 chromosome 4, 12X, whole genome shotgun sequence	(TG)6	TCACAAAGGGCATGTCCAGG	ACAcacagacacacacacaca	280	281
1217	NC_012010.3 Vitis vinifera cultivar PN40024 chromosome 4, 12X, whole genome shotgun sequence	(TG)6	TCCCCACTTCTTGTAACGGC	GGAGGCTTTTGGTTGCACTG	241	239
1218	NC_012010.3 Vitis vinifera cultivar PN40024 chromosome 4, 12X, whole genome shotgun sequence	(TG)6	CCCCACTTCTTGTAACGGCT	GGAGGCTTTTGGTTGCACTG	240	238
1219	NC_012010.3 Vitis vinifera cultivar PN40024 chromosome 4, 12X, whole genome shotgun sequence	(TG)6	TCCCCACTTCTTGTAACGGC	AACAAGAACACCCACCCCAG	171	169
1220	NC_012010.3 Vitis vinifera cultivar PN40024 chromosome 4, 12X, whole genome shotgun sequence	(TG)6	CCCCACTTCTTGTAACGGCT	AACAAGAACACCCACCCCAG	170	168
1221	NC_012011.3 Vitis vinifera cultivar PN40024 chromosome 5, 12X, whole genome shotgun sequence	(TC)6	TGTGcgctctttctctctcc	AGAGAGAAAGGGGGAGGGTG	140	138
1226	NC_012011.3 Vitis vinifera cultivar PN40024 chromosome 5, 12X, whole genome shotgun sequence	(CA)6	acacacacacagcCTTAGCA	TCTCAAGCTCGCCAGGTTTT	197	201
1227	NC_012011.3 Vitis vinifera cultivar PN40024 chromosome 5, 12X, whole genome shotgun sequence	(TG)6	ACTCCAGCTAGCTCAACGTG	ACTTTGTGATGGCCGCTACA	231	246
1228	NC_012011.3 Vitis vinifera cultivar PN40024 chromosome 5, 12X, whole genome shotgun sequence	(TG)6	AGCTAGCTCAACGTGCATCA	ACTTTGTGATGGCCGCTACA	226	241
1229	NC_012011.3 Vitis vinifera cultivar PN40024 chromosome 5, 12X, whole genome shotgun sequence	(TG)6	ACTCCAGCTAGCTCAACGTG	TGATGGCCGCTACAAGGTAC	225	240
1230	NC_012011.3 Vitis vinifera cultivar PN40024 chromosome 5, 12X, whole genome shotgun sequence	(TG)6	ACTCCAGCTAGCTCAACGTG	GTGATGGCCGCTACAAGGTA	226	241
1231	NC_012011.3 Vitis vinifera cultivar PN40024 chromosome 5, 12X, whole genome shotgun sequence	(TG)6	ACTCCAGCTAGCTCAACGTG	GCAGGTGTTGAGTGTGGAGT	278	293
1237	NC_012011.3 Vitis vinifera cultivar PN40024 chromosome 5, 12X, whole genome shotgun sequence	(AGT)5	ACTGTTGGGTGCCcttcaat	GCAAGGTTCTCTCCATCCCC	291	288
1238	NC_012011.3 Vitis vinifera cultivar PN40024 chromosome 5, 12X, whole genome shotgun sequence	(TC)6	CCCCTCCCCCAATGTAGTTG	tggagtgcctAGGTCATGGT	286	291
1250	NC_012011.3 Vitis vinifera cultivar PN40024 chromosome 5, 12X, whole genome shotgun sequence	(TC)6	CCGTGTCATCAATTCCGGGA	CCggcggtgaatgttttctg	115	148
1251	NC_012011.3 Vitis vinifera cultivar PN40024 chromosome 5, 12X, whole genome shotgun sequence	(TC)6	TCCCCGTGTCATCAATTCCG	CCggcggtgaatgttttctg	118	151
1252	NC_012011.3 Vitis vinifera cultivar PN40024 chromosome 5, 12X, whole genome shotgun sequence	(TC)6	Agtccttttccgacaccgac	ATGACACAAGCGCAGATGGA	225	235
1258	NC_012011.3 Vitis vinifera cultivar PN40024 chromosome 5, 12X, whole genome shotgun sequence	(TC)6	CCTTTTGCATCAACGGCCAA	AGTCGGGttgggtggttttt	102	101
1259	NC_012011.3 Vitis vinifera cultivar PN40024 chromosome 5, 12X, whole genome shotgun sequence	(TC)6	CCTTTTGCATCAACGGCCAA	AAGTCGGGttgggtggtttt	103	102
1260	NC_012011.3 Vitis vinifera cultivar PN40024 chromosome 5, 12X, whole genome shotgun sequence	(TC)6	CCTTTTGCATCAACGGCCAA	AAAGTCGGGttgggtggttt	104	103
1261	NC_012011.3 Vitis vinifera cultivar PN40024 chromosome 5, 12X, whole genome shotgun sequence	(TC)6	TTGCCCTTGATGCCTTTTGC	AGTCGGGttgggtggttttt	114	113
1262	NC_012011.3 Vitis vinifera cultivar PN40024 chromosome 5, 12X, whole genome shotgun sequence	(TC)6	TTGCCCTTGATGCCTTTTGC	AAGTCGGGttgggtggtttt	115	114
1263	NC_012011.3 Vitis vinifera cultivar PN40024 chromosome 5, 12X, whole genome shotgun sequence	(TC)6	TCTCCCAAAGCTTTCCGGTC	ATTCAGGCTGCCGGAGAAAA	221	237
1264	NC_012011.3 Vitis vinifera cultivar PN40024 chromosome 5, 12X, whole genome shotgun sequence	(TC)6	TCTCCCAAAGCTTTCCGGTC	tgtggtcggtgtcggaaaat	117	92
1265	NC_012011.3 Vitis vinifera cultivar PN40024 chromosome 5, 12X, whole genome shotgun sequence	(TC)6	TCTCCCAAAGCTTTCCGGTC	atgtggtcggtgtcggaaaa	118	93
1266	NC_012011.3 Vitis vinifera cultivar PN40024 chromosome 5, 12X, whole genome shotgun sequence	(TC)6	aaaggctcaaccagTCGAGG	gacaggttaccgttgcctca	215	202
1267	NC_012011.3 Vitis vinifera cultivar PN40024 chromosome 5, 12X, whole genome shotgun sequence	(TC)6	aaaggctcaaccagTCGAGG	tgacaggttaccgttgcctc	216	203
1268	NC_012011.3 Vitis vinifera cultivar PN40024 chromosome 5, 12X, whole genome shotgun sequence	(TC)6	aaaggctcaaccagTCGAGG	ggggttgaccggttcactag	256	243
1269	NC_012011.3 Vitis vinifera cultivar PN40024 chromosome 5, 12X, whole genome shotgun sequence	(TC)6	aaaggctcaaccagTCGAGG	ctaggggttgaccggttcac	259	246
1271	NC_012011.3 Vitis vinifera cultivar PN40024 chromosome 5, 12X, whole genome shotgun sequence	(TC)6	ACTCCTCAGAATCCCCTCCC	GAGCCAGGCAGCtacatgaa	257	256
1272	NC_012011.3 Vitis vinifera cultivar PN40024 chromosome 5, 12X, whole genome shotgun sequence	(TC)6	TCTTTCCCACGCAACTCCTC	GAGCCAGGCAGCtacatgaa	270	269
1273	NC_012011.3 Vitis vinifera cultivar PN40024 chromosome 5, 12X, whole genome shotgun sequence	(TC)6	TCTCTTTCCCACGCAACTCC	GAGCCAGGCAGCtacatgaa	272	271
1274	NC_012011.3 Vitis vinifera cultivar PN40024 chromosome 5, 12X, whole genome shotgun sequence	(TC)6	CTCTTTCCCACGCAACTCCT	GAGCCAGGCAGCtacatgaa	271	270
1275	NC_012011.3 Vitis vinifera cultivar PN40024 chromosome 5, 12X, whole genome shotgun sequence	(TC)6	CCCACGCAACTCCTCAGAAT	GAGCCAGGCAGCtacatgaa	265	264
1276	NC_012011.3 Vitis vinifera cultivar PN40024 chromosome 5, 12X, whole genome shotgun sequence	(AC)6	TCCCAACCAATCCAAACCGA	AGGGCTTCAAGTGtgtgtgt	178	180
1277	NC_012011.3 Vitis vinifera cultivar PN40024 chromosome 5, 12X, whole genome shotgun sequence	(AC)6	GGGAACTGGGGCCCTTAAAA	CGTACAGGAGAAGGCGACTG	298	299
1278	NC_012011.3 Vitis vinifera cultivar PN40024 chromosome 5, 12X, whole genome shotgun sequence	(AC)6	TAGGGAACTGGGGCCCTTAA	CGTACAGGAGAAGGCGACTG	300	301
1279	NC_012011.3 Vitis vinifera cultivar PN40024 chromosome 5, 12X, whole genome shotgun sequence	(TC)6	TCCTCTCCCTACTCCATGGC	GAAGCACGGGTCTTCCATCA	241	245
1283	NC_012011.3 Vitis vinifera cultivar PN40024 chromosome 5, 12X, whole genome shotgun sequence	(CA)6	TGGCCTCTTGTTCCTTTCCC	TTGGGGTGGCATGGTTCTTT	100	101
1284	NC_012011.3 Vitis vinifera cultivar PN40024 chromosome 5, 12X, whole genome shotgun sequence	(CA)6	TGGCCTCTTGTTCCTTTCCC	TTTGGGGTGGCATGGTTCTT	101	102
1285	NC_012011.3 Vitis vinifera cultivar PN40024 chromosome 5, 12X, whole genome shotgun sequence	(CA)6	TGGCCTCTTGTTCCTTTCCC	TTTTGGGGTGGCATGGTTCT	102	103
1286	NC_012011.3 Vitis vinifera cultivar PN40024 chromosome 5, 12X, whole genome shotgun sequence	(CA)6	TGGCCTCTTGTTCCTTTCCC	TCTTTTGGGGTGGCATGGTT	104	105
1291	NC_012012.3 Vitis vinifera cultivar PN40024 chromosome 6, 12X, whole genome shotgun sequence	(TC)6	ACTCCCtccccctttctctc	AAGGCAGGAAGGGGCATTTT	158	157
1292	NC_012012.3 Vitis vinifera cultivar PN40024 chromosome 6, 12X, whole genome shotgun sequence	(TC)6	ACTCCCtccccctttctctc	AAAGGCAGGAAGGGGCATTT	159	158
1293	NC_012012.3 Vitis vinifera cultivar PN40024 chromosome 6, 12X, whole genome shotgun sequence	(GT)6	GGGCCTGGCATACATTCAGA	ACAGCACCCCTCAACAAGTC	165	162
1294	NC_012012.3 Vitis vinifera cultivar PN40024 chromosome 6, 12X, whole genome shotgun sequence	(GT)6	AGGGCCTGGCATACATTCAG	ACAGCACCCCTCAACAAGTC	166	163
1295	NC_012012.3 Vitis vinifera cultivar PN40024 chromosome 6, 12X, whole genome shotgun sequence	(GT)6	GGGCCTGGCATACATTCAGA	AACAGCACCCCTCAACAAGT	166	163
1296	NC_012012.3 Vitis vinifera cultivar PN40024 chromosome 6, 12X, whole genome shotgun sequence	(GT)6	AGGGCCTGGCATACATTCAG	AACAGCACCCCTCAACAAGT	167	164
1297	NC_012012.3 Vitis vinifera cultivar PN40024 chromosome 6, 12X, whole genome shotgun sequence	(GT)6	GGGCCTGGCATACATTCAGA	CACCCCTCAACAAGTCGCTa	161	158
1298	NC_012012.3 Vitis vinifera cultivar PN40024 chromosome 6, 12X, whole genome shotgun sequence	(TG)6	GGGCAACTTGGGCATGAAAG	CTCGTCAGCAGTATCGACCC	179	180
1299	NC_012012.3 Vitis vinifera cultivar PN40024 chromosome 6, 12X, whole genome shotgun sequence	(TG)6	GGGCAACTTGGGCATGAAAG	CGCGAGAGGCAGTGcatata	160	161
1300	NC_012012.3 Vitis vinifera cultivar PN40024 chromosome 6, 12X, whole genome shotgun sequence	(TC)6	GAAACCATCCACTCCGTCGT	GCCAGAGGCTGCTTTGACTA	236	235
1301	NC_012012.3 Vitis vinifera cultivar PN40024 chromosome 6, 12X, whole genome shotgun sequence	(TC)6	ATTCAGGGGccgatctctct	GCCAGAGGCTGCTTTGACTA	300	299
1302	NC_012012.3 Vitis vinifera cultivar PN40024 chromosome 6, 12X, whole genome shotgun sequence	(TC)6	GGGccgatctctctctctct	GCCAGAGGCTGCTTTGACTA	294	293
1303	NC_012012.3 Vitis vinifera cultivar PN40024 chromosome 6, 12X, whole genome shotgun sequence	(TC)6	CGACGGACCGTACGGATATC	GCCAGAGGCTGCTTTGACTA	175	174
1304	NC_012012.3 Vitis vinifera cultivar PN40024 chromosome 6, 12X, whole genome shotgun sequence	(GAC)5	CGCCTCCACCACAAACCTAT	ACCTGGTCGAAGCTCCTACT	198	201
1305	NC_012012.3 Vitis vinifera cultivar PN40024 chromosome 6, 12X, whole genome shotgun sequence	(GAC)5	GGTCGAACAAGCATGGGAGA	ACCTGGTCGAAGCTCCTACT	134	137
1307	NC_012012.3 Vitis vinifera cultivar PN40024 chromosome 6, 12X, whole genome shotgun sequence	(AC)6	TCCTCTCCCCATTCACCCAT	CTAGCGGTGGGTTGTGGATT	299	297
1309	NC_012012.3 Vitis vinifera cultivar PN40024 chromosome 6, 12X, whole genome shotgun sequence	(TC)6	CGGTCGAGGGAggtcaaaaa	gacaggttaccgttgcctca	120	107
1310	NC_012012.3 Vitis vinifera cultivar PN40024 chromosome 6, 12X, whole genome shotgun sequence	(TG)6	TTTGTGTGTGAGTGGGTGGG	AGAAGTCCACACAGGTGCAC	195	194
1311	NC_012012.3 Vitis vinifera cultivar PN40024 chromosome 6, 12X, whole genome shotgun sequence	(AC)6	CCCTTCTGTGCCTCTGAGTG	GAAGTGCTGTGCCTGTGTTG	264	266
1312	NC_012012.3 Vitis vinifera cultivar PN40024 chromosome 6, 12X, whole genome shotgun sequence	(TC)6	TGACAGTCCTCTCCGTCAca	CATGCAAGCCCAACACCTTC	291	290
1315	NC_012012.3 Vitis vinifera cultivar PN40024 chromosome 6, 12X, whole genome shotgun sequence	(TC)6	ccgctgaatcaagaacccct	tgtttttcgctcgccaactg	247	246
1316	NC_012012.3 Vitis vinifera cultivar PN40024 chromosome 6, 12X, whole genome shotgun sequence	(TC)6	ccgctgaatcaagaacccct	gtttttcgctcgccaactgt	246	245
1319	NC_012012.3 Vitis vinifera cultivar PN40024 chromosome 6, 12X, whole genome shotgun sequence	(TG)6	TGGTGGCAGAGCAGAAGAAG	gtttgggtccccatggagag	271	270
1320	NC_012012.3 Vitis vinifera cultivar PN40024 chromosome 6, 12X, whole genome shotgun sequence	(TC)6	GGATATCCACGACCCGCAAT	ATCGTCGTTGGTGGCTACTG	243	231
1321	NC_012012.3 Vitis vinifera cultivar PN40024 chromosome 6, 12X, whole genome shotgun sequence	(TC)6	GGATATCCACGACCCGCAAT	cATCGTCGTTGGTGGCTACT	244	232
1325	NC_012012.3 Vitis vinifera cultivar PN40024 chromosome 6, 12X, whole genome shotgun sequence	(GCTCTA)5	caCATTCGTAGCCTTCCCCA	CTGAGGAGGCCAGGTTTGAT	186	168
1326	NC_012012.3 Vitis vinifera cultivar PN40024 chromosome 6, 12X, whole genome shotgun sequence	(GCTCTA)5	accaCATTCGTAGCCTTCCC	CTGAGGAGGCCAGGTTTGAT	188	170
1327	NC_012012.3 Vitis vinifera cultivar PN40024 chromosome 6, 12X, whole genome shotgun sequence	(GCTCTA)5	ccaCATTCGTAGCCTTCCCC	CTGAGGAGGCCAGGTTTGAT	187	169
1328	NC_012012.3 Vitis vinifera cultivar PN40024 chromosome 6, 12X, whole genome shotgun sequence	(GCTCTA)5	TCCCCATCTTCTTCATCGGC	CTGAGGAGGCCAGGTTTGAT	172	154
1329	NC_012012.3 Vitis vinifera cultivar PN40024 chromosome 6, 12X, whole genome shotgun sequence	(GCTCTA)5	CCCCATCTTCTTCATCGGCT	CTGAGGAGGCCAGGTTTGAT	171	153
1330	NC_012013.3 Vitis vinifera cultivar PN40024 chromosome 7, 12X, whole genome shotgun sequence	(GA)6	CCACCAACATCGTGTAGGCT	TATGGGGTGCATGGTTGGAC	294	330
1331	NC_012013.3 Vitis vinifera cultivar PN40024 chromosome 7, 12X, whole genome shotgun sequence	(GA)6	TCCACCAACATCGTGTAGGC	TATGGGGTGCATGGTTGGAC	295	331
1332	NC_012013.3 Vitis vinifera cultivar PN40024 chromosome 7, 12X, whole genome shotgun sequence	(GA)6	GTCCAACCATGCACCCCATA	CAGTGCTGGACTGTTAGCGA	227	213
1333	NC_012013.3 Vitis vinifera cultivar PN40024 chromosome 7, 12X, whole genome shotgun sequence	(GA)6	CCACTAGCCTGTAGCCCATG	AGCCAATAACTCGTGCACCA	212	218
1334	NC_012013.3 Vitis vinifera cultivar PN40024 chromosome 7, 12X, whole genome shotgun sequence	(GA)6	CCACTAGCCTGTAGCCCATG	CGTGCACCAGACCAACAATG	201	207
1336	NC_012013.3 Vitis vinifera cultivar PN40024 chromosome 7, 12X, whole genome shotgun sequence	(GA)6	gttcactagtcgttggggca	caaaaaggctcaaccggtcg	193	182
1337	NC_012013.3 Vitis vinifera cultivar PN40024 chromosome 7, 12X, whole genome shotgun sequence	(GA)6	gttcactagtcgttggggca	agtagccttctcttcccggt	102	91
1340	NC_012013.3 Vitis vinifera cultivar PN40024 chromosome 7, 12X, whole genome shotgun sequence	(TG)6	aaccgcagttggtgactacg	cgtagttaccaaccacggtt	107	85
1341	NC_012013.3 Vitis vinifera cultivar PN40024 chromosome 7, 12X, whole genome shotgun sequence	(TG)6	aaccgcagttggtgactacg	cgtagttaccaaccacggttt	107	85
1342	NC_012013.3 Vitis vinifera cultivar PN40024 chromosome 7, 12X, whole genome shotgun sequence	(TG)6	aaccgcagttggtgactacg	cgtagttaccaaccacggtttt	107	85
1343	NC_012013.3 Vitis vinifera cultivar PN40024 chromosome 7, 12X, whole genome shotgun sequence	(TG)6	agttggtgactacggctttga	cgtagttaccaaccacggtt	101	79
1344	NC_012013.3 Vitis vinifera cultivar PN40024 chromosome 7, 12X, whole genome shotgun sequence	(TG)6	gttggtgactacggctttgac	cgtagttaccaaccacggtt	100	78
1345	NC_012013.3 Vitis vinifera cultivar PN40024 chromosome 7, 12X, whole genome shotgun sequence	(GA)6	TCCACCTGTGCATGACAACA	ACGGGATTGCATGCATCTCA	101	119
1346	NC_012013.3 Vitis vinifera cultivar PN40024 chromosome 7, 12X, whole genome shotgun sequence	(GA)6	TCCACCTGTGCATGACAACA	ATTCAGGAACCTTGGCAGCA	155	173
1353	NC_012013.3 Vitis vinifera cultivar PN40024 chromosome 7, 12X, whole genome shotgun sequence	(GA)6	ttcccggaaatcgaatgggg	tctctcgggcatcaagaagc	189	228
1361	NC_012013.3 Vitis vinifera cultivar PN40024 chromosome 7, 12X, whole genome shotgun sequence	(GA)6	GAGCGTCTCAGGGTAGCAtc	TTAGTTCTGCGGCGTTGGAT	199	201
1362	NC_012013.3 Vitis vinifera cultivar PN40024 chromosome 7, 12X, whole genome shotgun sequence	(GA)6	TTCCTCACTTCTCCGAACGC	gaTGCTACCCTGAGACGCTC	264	263
1363	NC_012013.3 Vitis vinifera cultivar PN40024 chromosome 7, 12X, whole genome shotgun sequence	(GA)6	TCCACGTCAACAAGCCATCT	AGGAGAGAAAATGGAGCCGC	116	131
1366	NC_012013.3 Vitis vinifera cultivar PN40024 chromosome 7, 12X, whole genome shotgun sequence	(GA)6	TCCACGTCAACAAGCCATCT	TTACCTAGCTGCTGGTGGGA	149	164
1367	NC_012013.3 Vitis vinifera cultivar PN40024 chromosome 7, 12X, whole genome shotgun sequence	(TG)6	TTTGCTGCCAGATACCCCTG	gtaccacttgagccaggtcC	235	237
1368	NC_012013.3 Vitis vinifera cultivar PN40024 chromosome 7, 12X, whole genome shotgun sequence	(TG)6	TTTGCTGCCAGATACCCCTG	ccacttgagccaggtcCATT	232	234
1369	NC_012013.3 Vitis vinifera cultivar PN40024 chromosome 7, 12X, whole genome shotgun sequence	(TG)6	TTTGCTGCCAGATACCCCTG	atAACCACCCACAAACCCCC	263	265
1370	NC_012013.3 Vitis vinifera cultivar PN40024 chromosome 7, 12X, whole genome shotgun sequence	(TG)6	aCATTCATGCCCCCAGGTTT	gtaccacttgagccaggtcC	269	271
1371	NC_012013.3 Vitis vinifera cultivar PN40024 chromosome 7, 12X, whole genome shotgun sequence	(TG)6	aCATTCATGCCCCCAGGTTT	ccacttgagccaggtcCATT	266	268
1372	NC_012013.3 Vitis vinifera cultivar PN40024 chromosome 7, 12X, whole genome shotgun sequence	(GA)6	gtgtGAACGTGAAGCCAACC	CACGTTGTCCGACACACAAc	192	191
1373	NC_012013.3 Vitis vinifera cultivar PN40024 chromosome 7, 12X, whole genome shotgun sequence	(GA)6	GCCCATGGATGTGGCAATTC	CACGTTGTCCGACACACAAc	129	128
1374	NC_012013.3 Vitis vinifera cultivar PN40024 chromosome 7, 12X, whole genome shotgun sequence	(GA)6	tccccaaaagaggtacgtgc	ccgaccataccagaaggagc	239	249
1377	NC_012013.3 Vitis vinifera cultivar PN40024 chromosome 7, 12X, whole genome shotgun sequence	(GA)6	gctccttctggtatggtcgg	ttcccgtgtcatcaactccg	181	194
1383	NC_012014.3 Vitis vinifera cultivar PN40024 chromosome 8, 12X, whole genome shotgun sequence	(TC)6	ttcccgtgtcatcaactccg	gctccttctggtatggtcgg	204	194
1386	NC_012014.3 Vitis vinifera cultivar PN40024 chromosome 8, 12X, whole genome shotgun sequence	(TGTC)5	CTCTCCCTCTCCGTCGGTAT	GGGAGAGATGAGGGGGAGAG	105	109
1387	NC_012014.3 Vitis vinifera cultivar PN40024 chromosome 8, 12X, whole genome shotgun sequence	(TGTC)5	CTCTCCCTCTCCGTCGGTAT	TGTCCTCTTCTCACCTGGGT	193	197
1388	NC_012014.3 Vitis vinifera cultivar PN40024 chromosome 8, 12X, whole genome shotgun sequence	(TGTC)5	CTCTCCCTCTCCGTCGGTAT	ATGGGAGAGATGAGGGGGAG	107	111
1389	NC_012014.3 Vitis vinifera cultivar PN40024 chromosome 8, 12X, whole genome shotgun sequence	(TGTC)5	TCTCCCTCTCCGTCGGTATG	GGGAGAGATGAGGGGGAGAG	104	108
1391	NC_012014.3 Vitis vinifera cultivar PN40024 chromosome 8, 12X, whole genome shotgun sequence	(TC)6	ttcccgtgtcatcaactccg	gctccttctggtatggtcgg	195	194
1394	NC_012014.3 Vitis vinifera cultivar PN40024 chromosome 8, 12X, whole genome shotgun sequence	(TC)6	AGGAAGGGGGTTGATGAGGA	GCACAGGAGGATTACCCCAC	260	259
1395	NC_012014.3 Vitis vinifera cultivar PN40024 chromosome 8, 12X, whole genome shotgun sequence	(TC)6	ACCCCCATACCTCTTCCTCC	ACCAAGCTTTCTTGCTCCCT	164	165
1396	NC_012014.3 Vitis vinifera cultivar PN40024 chromosome 8, 12X, whole genome shotgun sequence	(TC)6	GGACCCCCATACCTCTTCCT	ACCAAGCTTTCTTGCTCCCT	166	167
1397	NC_012014.3 Vitis vinifera cultivar PN40024 chromosome 8, 12X, whole genome shotgun sequence	(TC)6	ACGGCTATACCCATGGCATG	GTAGCACAGGCCATGGAACT	271	274
1398	NC_012014.3 Vitis vinifera cultivar PN40024 chromosome 8, 12X, whole genome shotgun sequence	(TC)6	ACGGCTATACCCATGGCATG	CAGGCCATGGAACTTTTGCC	265	268
1399	NC_012014.3 Vitis vinifera cultivar PN40024 chromosome 8, 12X, whole genome shotgun sequence	(TC)6	CTCCACTCCAGCAACGAGTT	ATCAGCGGGTCAAACTCTGG	279	282
1400	NC_012014.3 Vitis vinifera cultivar PN40024 chromosome 8, 12X, whole genome shotgun sequence	(TC)6	TGGCAGAGAATAGCAGCACC	AGACCTTTGGCGTGTGATGT	286	287
1401	NC_012014.3 Vitis vinifera cultivar PN40024 chromosome 8, 12X, whole genome shotgun sequence	(TC)6	TCAGTGTACTGGGTTGCACC	TACAGGGTAAGGGCAAGGGA	174	172
1402	NC_012014.3 Vitis vinifera cultivar PN40024 chromosome 8, 12X, whole genome shotgun sequence	(TC)6	GGGTTATGAAGAGGGGCTGG	GCACTCCTTCCAAATGCACC	246	366
1403	NC_012014.3 Vitis vinifera cultivar PN40024 chromosome 8, 12X, whole genome shotgun sequence	(TC)6	AGCAGCTTGCCAGATGTCTT	tgcttacaaatgaggcccga	181	180
1404	NC_012014.3 Vitis vinifera cultivar PN40024 chromosome 8, 12X, whole genome shotgun sequence	(TC)6	AAGCAGCTTGCCAGATGTCT	tgcttacaaatgaggcccga	182	181
1405	NC_012014.3 Vitis vinifera cultivar PN40024 chromosome 8, 12X, whole genome shotgun sequence	(TC)6	AGCAGCTTGCCAGATGTCTT	gtgcttacaaatgaggcccg	182	181
1406	NC_012014.3 Vitis vinifera cultivar PN40024 chromosome 8, 12X, whole genome shotgun sequence	(TC)6	AGCAGCTTGCCAGATGTCTT	cgtgcttacaaatgaggccc	183	182
1407	NC_012014.3 Vitis vinifera cultivar PN40024 chromosome 8, 12X, whole genome shotgun sequence	(TC)6	AAGCAGCTTGCCAGATGTCT	gtgcttacaaatgaggcccg	183	182
1408	NC_012014.3 Vitis vinifera cultivar PN40024 chromosome 8, 12X, whole genome shotgun sequence	(AC)6	TTCGTCCTGTCTGCTGTCAC	GTGCAGCCACACCTTAAAGC	299	300
1409	NC_012014.3 Vitis vinifera cultivar PN40024 chromosome 8, 12X, whole genome shotgun sequence	(AC)6	TTCGTCCTGTCTGCTGTCAC	GGAGGGTGTGTGTGTGTCAT	198	199
1410	NC_012014.3 Vitis vinifera cultivar PN40024 chromosome 8, 12X, whole genome shotgun sequence	(AC)6	GGGCAGGATTGTGCTTTTGG	GGAGGGTGTGTGTGTGTCAT	232	233
1411	NC_012014.3 Vitis vinifera cultivar PN40024 chromosome 8, 12X, whole genome shotgun sequence	(CA)6	TTTTGGTGCTTGGTGCCATG	AAAACGAAGCCGCAGTTGAC	185	322
1412	NC_012014.3 Vitis vinifera cultivar PN40024 chromosome 8, 12X, whole genome shotgun sequence	(CA)6	GTGCTTGGTGCCATGTAAGC	AAAACGAAGCCGCAGTTGAC	180	317
1413	NC_012014.3 Vitis vinifera cultivar PN40024 chromosome 8, 12X, whole genome shotgun sequence	(CA)6	CTTTTTGGTGCTTGGTGCCA	AAAACGAAGCCGCAGTTGAC	187	324
1414	NC_012014.3 Vitis vinifera cultivar PN40024 chromosome 8, 12X, whole genome shotgun sequence	(CA)6	TGGTGCTTGGTGCCATGTAA	AAAACGAAGCCGCAGTTGAC	182	319
1415	NC_012014.3 Vitis vinifera cultivar PN40024 chromosome 8, 12X, whole genome shotgun sequence	(CA)6	TTGGTGCTTGGTGCCATGTA	AAAACGAAGCCGCAGTTGAC	183	320
1417	NC_012014.3 Vitis vinifera cultivar PN40024 chromosome 8, 12X, whole genome shotgun sequence	(AAGCCA)5	ATGGCCTGAGACTCGAGACT	CTTTGGCTTTGGCTTTGGCT	101	88
1418	NC_012014.3 Vitis vinifera cultivar PN40024 chromosome 8, 12X, whole genome shotgun sequence	(AAGCCA)5	CATGGCCTGAGACTCGAGAC	CTTTGGCTTTGGCTTTGGCT	102	89
1419	NC_012014.3 Vitis vinifera cultivar PN40024 chromosome 8, 12X, whole genome shotgun sequence	(AAGCCA)5	ATGGCCTGAGACTCGAGACT	aCTTTGGCTTTGGCTTTGGC	102	101
1420	NC_012014.3 Vitis vinifera cultivar PN40024 chromosome 8, 12X, whole genome shotgun sequence	(AAGCCA)5	ATGGCCTGAGACTCGAGACT	AAATCCACATAGACGGGGGC	232	231
1421	NC_012014.3 Vitis vinifera cultivar PN40024 chromosome 8, 12X, whole genome shotgun sequence	(AAGCCA)5	CATGGCCTGAGACTCGAGAC	aCTTTGGCTTTGGCTTTGGC	103	102
1422	NC_012014.3 Vitis vinifera cultivar PN40024 chromosome 8, 12X, whole genome shotgun sequence	(TG)6	TGAGCAACTGGCCCAGAAAA	AAATTCCTTGGCCCCCTACG	245	266
1423	NC_012014.3 Vitis vinifera cultivar PN40024 chromosome 8, 12X, whole genome shotgun sequence	(TG)6	ATGAGCAACTGGCCCAGAAA	AAATTCCTTGGCCCCCTACG	246	267
1424	NC_012014.3 Vitis vinifera cultivar PN40024 chromosome 8, 12X, whole genome shotgun sequence	(TG)6	AATGAGCAACTGGCCCAGAA	AAATTCCTTGGCCCCCTACG	247	268
1425	NC_012014.3 Vitis vinifera cultivar PN40024 chromosome 8, 12X, whole genome shotgun sequence	(TG)6	AAATGAGCAACTGGCCCAGA	AAATTCCTTGGCCCCCTACG	248	269
1426	NC_012014.3 Vitis vinifera cultivar PN40024 chromosome 8, 12X, whole genome shotgun sequence	(TG)6	TGAGCAACTGGCCCAGAAAA	CAGAAATTCCTTGGCCCCCT	248	269
1427	NC_012014.3 Vitis vinifera cultivar PN40024 chromosome 8, 12X, whole genome shotgun sequence	(TG)6	tttttctccaaataggcatttat	acctctcacacacacacata	206	205
1428	NC_012014.3 Vitis vinifera cultivar PN40024 chromosome 8, 12X, whole genome shotgun sequence	(TG)6	tttttctccaaataggcatttat	tacctctcacacacacacat	207	206
1429	NC_012014.3 Vitis vinifera cultivar PN40024 chromosome 8, 12X, whole genome shotgun sequence	(TG)6	tttttctccaaataggcatttat	atacctctcacacacacaca	208	207
1430	NC_012014.3 Vitis vinifera cultivar PN40024 chromosome 8, 12X, whole genome shotgun sequence	(TG)6	tttttctccaaataggcatttat	aatacctctcacacacacaca	209	208
1431	NC_012014.3 Vitis vinifera cultivar PN40024 chromosome 8, 12X, whole genome shotgun sequence	(TG)6	tttttctccaaataggcatttat	acctctcacacacacacatat	206	205
1434	NC_012015.3 Vitis vinifera cultivar PN40024 chromosome 9, 12X, whole genome shotgun sequence	(ACT)5	ATCTCCAGCCCTCCACTTCT	ATTCTGCCTGGCACTCACTC	234	235
1435	NC_012015.3 Vitis vinifera cultivar PN40024 chromosome 9, 12X, whole genome shotgun sequence	(ACT)5	ATCTCCAGCCCTCCACTTCT	ACTCATTCTGCCTGGCACTC	238	239
1436	NC_012015.3 Vitis vinifera cultivar PN40024 chromosome 9, 12X, whole genome shotgun sequence	(ACT)5	ATCTCCAGCCCTCCACTTCT	CTCATTCTGCCTGGCACTCA	237	238
1437	NC_012016.3 Vitis vinifera cultivar PN40024 chromosome 10, 12X, whole genome shotgun sequence	(ACAG)6	actgGCTTTGTTTGCACATGT	AGCAACTTTCAGCAGCTTGC	224	228
1438	NC_012016.3 Vitis vinifera cultivar PN40024 chromosome 10, 12X, whole genome shotgun sequence	(ACAG)6	CCACACAGACAGACAGACAGA	AGCAACTTTCAGCAGCTTGC	195	199
1439	NC_012016.3 Vitis vinifera cultivar PN40024 chromosome 10, 12X, whole genome shotgun sequence	(ACAG)6	TCCACACAGACAGACAGACAG	AGCAACTTTCAGCAGCTTGC	196	200
1440	NC_012016.3 Vitis vinifera cultivar PN40024 chromosome 10, 12X, whole genome shotgun sequence	(ACAG)6	TCCACACAGACAGACAGACA	AGCAACTTTCAGCAGCTTGC	196	200
1441	NC_012016.3 Vitis vinifera cultivar PN40024 chromosome 10, 12X, whole genome shotgun sequence	(GCG)5	AGCGGAAGTGTCGAAAGTGT	CAAGGGAAATGCTTGGTGCC	298	299
1442	NC_012017.3 Vitis vinifera cultivar PN40024 chromosome 11, 12X, whole genome shotgun sequence	(AC)6	ACACACACACCCTCCACAAg	CTATAGGGTGAGGGCGCTTC	274	275
1443	NC_012017.3 Vitis vinifera cultivar PN40024 chromosome 11, 12X, whole genome shotgun sequence	(AC)6	CACACACACCCTCCACAAga	CTATAGGGTGAGGGCGCTTC	273	274
1444	NC_012017.3 Vitis vinifera cultivar PN40024 chromosome 11, 12X, whole genome shotgun sequence	(GGAAG)5	GATTGCCCCCAAGACCTCAT	TGCAAGTTGAGGGGTTTGGT	272	281
1445	NC_012017.3 Vitis vinifera cultivar PN40024 chromosome 11, 12X, whole genome shotgun sequence	(GGAAG)5	GATTGCCCCCAAGACCTCAT	TTCCCTTCCCTTCCCTTCCA	299	308
1446	NC_012017.3 Vitis vinifera cultivar PN40024 chromosome 11, 12X, whole genome shotgun sequence	(GGAAG)5	GATTGCCCCCAAGACCTCAT	TCCCTTCCCTTCCCTTCCAT	298	307
1447	NC_012017.3 Vitis vinifera cultivar PN40024 chromosome 11, 12X, whole genome shotgun sequence	(GGAAG)5	GGGTGATGACATCCCCCAAA	TTCCCTTCCCTTCCCTTCCA	125	134
1448	NC_012017.3 Vitis vinifera cultivar PN40024 chromosome 11, 12X, whole genome shotgun sequence	(CTCAT)5	GCTCACACTCCTCCACTGAC	AGAGAGAGGGTGAGGCAGag	242	244
1449	NC_012017.3 Vitis vinifera cultivar PN40024 chromosome 11, 12X, whole genome shotgun sequence	(CTCAT)5	GCTCACACTCCTCCACTGAC	GAGAGAGAGGGTGAGGCAGa	243	245
1450	NC_012017.3 Vitis vinifera cultivar PN40024 chromosome 11, 12X, whole genome shotgun sequence	(CTCAT)5	ctCTGCCTCACCCTCTCTCT	AGTTGCTGAGAACCCCATGG	205	195
1451	NC_012017.3 Vitis vinifera cultivar PN40024 chromosome 11, 12X, whole genome shotgun sequence	(CTCAT)5	ctCTGCCTCACCCTCTCTCT	CCAGTTGCTGAGAACCCCAT	207	197
1452	NC_012017.3 Vitis vinifera cultivar PN40024 chromosome 11, 12X, whole genome shotgun sequence	(AGGC)5	AAGCTGGGATGGGGCTAAAC	TCTTAGGGTTTGCCTGCCTG	186	182
1453	NC_012017.3 Vitis vinifera cultivar PN40024 chromosome 11, 12X, whole genome shotgun sequence	(AC)6	CCCTTTCCCCACCAATCACA	GTGTGGTAGGGAGAGGGGAT	230	234
1454	NC_012017.3 Vitis vinifera cultivar PN40024 chromosome 11, 12X, whole genome shotgun sequence	(AC)6	CCCTTTCCCCACCAATCACA	TGTGGTAGGGAGAGGGGATG	229	233
1455	NC_012017.3 Vitis vinifera cultivar PN40024 chromosome 11, 12X, whole genome shotgun sequence	(TG)6	ACCTTTGGTGGTCTTGGAGC	CAACGAGTTTGCAACCCACC	296	292
1456	NC_012017.3 Vitis vinifera cultivar PN40024 chromosome 11, 12X, whole genome shotgun sequence	(TG)6	ACCTTTGGTGGTCTTGGAGC	CCAACGAGTTTGCAACCCAC	297	293
1457	NC_012017.3 Vitis vinifera cultivar PN40024 chromosome 11, 12X, whole genome shotgun sequence	(TG)6	CCTTTGGTGGTCTTGGAGCA	CAACGAGTTTGCAACCCACC	295	291
1458	NC_012017.3 Vitis vinifera cultivar PN40024 chromosome 11, 12X, whole genome shotgun sequence	(TG)6	CCTTTGGTGGTCTTGGAGCA	CCAACGAGTTTGCAACCCAC	296	292
1459	NC_012017.3 Vitis vinifera cultivar PN40024 chromosome 11, 12X, whole genome shotgun sequence	(TG)6	ACCTTTGGTGGTCTTGGAGC	TCCAACGAGTTTGCAACCCA	298	294
1460	NC_012017.3 Vitis vinifera cultivar PN40024 chromosome 11, 12X, whole genome shotgun sequence	(GT)6	TTGACAGGCCAAACCCAGTT	TCCCCAGTACAGCACAACAC	232	230
1461	NC_012017.3 Vitis vinifera cultivar PN40024 chromosome 11, 12X, whole genome shotgun sequence	(GT)6	TTGACAGGCCAAACCCAGTT	CCCCAGTACAGCACAACACA	231	229
1463	NC_012017.3 Vitis vinifera cultivar PN40024 chromosome 11, 12X, whole genome shotgun sequence	(AC)6	TACATGCTCATGGGCCTAGG	ATGTGGGCCCATGAGCTTAT	153	141
1465	NC_012017.3 Vitis vinifera cultivar PN40024 chromosome 11, 12X, whole genome shotgun sequence	(AC)6	TTACATGCTCATGGGCCTAGG	ATGTGGGCCCATGAGCTTAT	154	142
1467	NC_012017.3 Vitis vinifera cultivar PN40024 chromosome 11, 12X, whole genome shotgun sequence	(AC)6	TACATGCTCATGGGCCTAGGT	ATGTGGGCCCATGAGCTTAT	153	141
1468	NC_012018.3 Vitis vinifera cultivar PN40024 chromosome 12, 12X, whole genome shotgun sequence	(TAG)5	TAGGGTTGAGGGTTTTCGGC	GTCCCACCTCAACTCCGATG	132	130
1469	NC_012018.3 Vitis vinifera cultivar PN40024 chromosome 12, 12X, whole genome shotgun sequence	(TAG)5	TAGGGTTGAGGGTTTTCGGC	AAAATTCCCGTGTCGTCCCA	146	144
1470	NC_012018.3 Vitis vinifera cultivar PN40024 chromosome 12, 12X, whole genome shotgun sequence	(TAG)5	CATCGGAGTTGAGGTGGGAC	AAACCACCATGGAGCAGAGG	200	211
1471	NC_012018.3 Vitis vinifera cultivar PN40024 chromosome 12, 12X, whole genome shotgun sequence	(TAG)5	TGGGACGACACGGGAATTTT	AAACCACCATGGAGCAGAGG	186	197
1472	NC_012018.3 Vitis vinifera cultivar PN40024 chromosome 12, 12X, whole genome shotgun sequence	(GT)6	ATCTGTGAGGTGGGGCAAAG	cttctctccctccctctccc	181	192
1473	NC_012018.3 Vitis vinifera cultivar PN40024 chromosome 12, 12X, whole genome shotgun sequence	(GT)6	ATCTGTGAGGTGGGGCAAAG	Ccttctctccctccctctcc	182	193
1474	NC_012018.3 Vitis vinifera cultivar PN40024 chromosome 12, 12X, whole genome shotgun sequence	(GT)6	GGCCCTCCAAGAGAACTACG	aagtttcttCACCCACCCCC	261	260
1476	NC_012018.3 Vitis vinifera cultivar PN40024 chromosome 12, 12X, whole genome shotgun sequence	(GA)6	TGCCCTTTCCGTCAAAACCA	CGATGATCCAACACGACCCA	243	242
1477	NC_012018.3 Vitis vinifera cultivar PN40024 chromosome 12, 12X, whole genome shotgun sequence	(GA)6	TGCCCTTTCCGTCAAAACCA	TCGATGATCCAACACGACCC	244	243
1478	NC_012018.3 Vitis vinifera cultivar PN40024 chromosome 12, 12X, whole genome shotgun sequence	(GA)6	TGCCCTTTCCGTCAAAACCA	ACCACCCTCCATTGTCGATG	258	257
1479	NC_012018.3 Vitis vinifera cultivar PN40024 chromosome 12, 12X, whole genome shotgun sequence	(CA)6	TTGATGTCTCCCTGGTTGCC	GCAAAATGGGGGCCAATGTT	211	212
1480	NC_012018.3 Vitis vinifera cultivar PN40024 chromosome 12, 12X, whole genome shotgun sequence	(TG)6	AGGCAAGGAAAGCACACTGT	GGCACCGACCATTCCCTTTA	186	191
1481	NC_012018.3 Vitis vinifera cultivar PN40024 chromosome 12, 12X, whole genome shotgun sequence	(TG)6	CAATCAAGCGCACCTgcaat	GGCACCGACCATTCCCTTTA	276	281
1482	NC_012018.3 Vitis vinifera cultivar PN40024 chromosome 12, 12X, whole genome shotgun sequence	(GTA)5	CCACCAAGGACTTCCACTCC	CCCAGCCTTTTCCGACTCat	113	114
1483	NC_012018.3 Vitis vinifera cultivar PN40024 chromosome 12, 12X, whole genome shotgun sequence	(GTA)5	CCCACCAAGGACTTCCACTC	CCCAGCCTTTTCCGACTCat	114	115
1484	NC_012018.3 Vitis vinifera cultivar PN40024 chromosome 12, 12X, whole genome shotgun sequence	(CTCTGG)5	GGTTGAGGGTGGACTTCGTT	AGAGCCAGAGCCAGAGATGA	187	185
1489	NC_012018.3 Vitis vinifera cultivar PN40024 chromosome 12, 12X, whole genome shotgun sequence	(GA)6	TGAACAAGAGGGATCGCCAC	ACTGAGGCACGCTTTGATCA	276	267
1490	NC_012018.3 Vitis vinifera cultivar PN40024 chromosome 12, 12X, whole genome shotgun sequence	(GA)6	TGAACAAGAGGGATCGCCAC	TGACTGAGGCACGCTTTGAT	278	269
1491	NC_012018.3 Vitis vinifera cultivar PN40024 chromosome 12, 12X, whole genome shotgun sequence	(GA)6	GGTTGAGCACTCCATCACCA	ACTGAGGCACGCTTTGATCA	222	213
1496	NC_012018.3 Vitis vinifera cultivar PN40024 chromosome 12, 12X, whole genome shotgun sequence	(CAAGGG)5	GAAGCAGAGGAGGAACACCC	GGCAGAGAGTAGTGGCCTTG	254	308
1497	NC_012018.3 Vitis vinifera cultivar PN40024 chromosome 12, 12X, whole genome shotgun sequence	(TATCC)5	TCCTATCCTATCCTGCCAACT	tccttctactttccctctcca	251	250
1498	NC_012018.3 Vitis vinifera cultivar PN40024 chromosome 12, 12X, whole genome shotgun sequence	(TATCC)5	TCCTATCCTATCCTATCCTGCCA	tccttctactttccctctcca	256	255
1499	NC_012018.3 Vitis vinifera cultivar PN40024 chromosome 12, 12X, whole genome shotgun sequence	(TATCC)5	TCCTATCCTATCCTGCCAACT	ttccttctactttccctctcca	252	251
1500	NC_012018.3 Vitis vinifera cultivar PN40024 chromosome 12, 12X, whole genome shotgun sequence	(TATCC)5	TCCTATCCTATCCTGCCAACT	tccttctactttccctctccat	251	250
1501	NC_012018.3 Vitis vinifera cultivar PN40024 chromosome 12, 12X, whole genome shotgun sequence	(TATCC)5	ATCCTATCCTATCCTGCCAACT	tccttctactttccctctcca	252	251
1503	NC_012018.3 Vitis vinifera cultivar PN40024 chromosome 12, 12X, whole genome shotgun sequence	(GA)6	gctccttctggtatggtcgg	ttcccgtgtcatcaactccg	182	194
1504	NC_012018.3 Vitis vinifera cultivar PN40024 chromosome 12, 12X, whole genome shotgun sequence	(GA)6	tccccaaaagaggtacgtgc	gcgaaattttccggcgaact	294	306
1506	NC_012019.3 Vitis vinifera cultivar PN40024 chromosome 13, 12X, whole genome shotgun sequence	(GT)6	TCCTCCTCCACCATtgcaac	AGGCAGCTGCAGAGAAAGAG	135	271
1507	NC_012019.3 Vitis vinifera cultivar PN40024 chromosome 13, 12X, whole genome shotgun sequence	(GT)6	TCCTCCTCCACCATtgcaac	GGCAGCTGCAGAGAAAGAGA	134	270
1508	NC_012019.3 Vitis vinifera cultivar PN40024 chromosome 13, 12X, whole genome shotgun sequence	(GT)6	TCCTCCTCCACCATtgcaac	AAGGAAAAGGCAGCTGCAGA	142	278
1509	NC_012019.3 Vitis vinifera cultivar PN40024 chromosome 13, 12X, whole genome shotgun sequence	(GTGAT)5	TGACATGGTGCTGGCAAAGA	GCCTTATCTCCCAGTTGCCA	254	244
1510	NC_012019.3 Vitis vinifera cultivar PN40024 chromosome 13, 12X, whole genome shotgun sequence	(GTGAT)5	TGACATGGTGCTGGCAAAGA	TGCCTTATCTCCCAGTTGCC	255	245
1526	NC_012020.3 Vitis vinifera cultivar PN40024 chromosome 14, 12X, whole genome shotgun sequence	(GT)6	GCAACCCCAAACCAACTCAC	TGGGTGAGTTGGTTTGGAGT	105	187
1527	NC_012020.3 Vitis vinifera cultivar PN40024 chromosome 14, 12X, whole genome shotgun sequence	(GT)6	GCAACCCCAAACCAACTCAC	TCACCGTCACCTTGACTTCA	224	306
[truncated: 185 more rows]

## Sheet: Meskhetian
Sl. No.	Chromosome	Repeats	Forward Primer	Reverse Primer	Amplicon size (Reference)	Amplicon size (Meskhetian)
[truncated: 1,427 more rows]

[truncated: 1 more sheets: Rkatsiteli]
