# Supplementary material for: PolyMorphPredict: A Universal Web-Tool for Rapid Polymorphic Microsatellite Marker Discovery From Whole Genome and Transcriptome Data
Source: Front Plant Sci. 2019 Jan 11;9:1966. doi: 10.3389/fpls.2018.01966 (PMC6337687; doi:10.3389/fpls.2018.01966)
Supplement: FILE S3 — Evaluation of polymorphism discovery by PolyMorphPredict with smaller genome size using species rice. [file Table_5.XLSX]

## Sheet: Prunus
Sl. No.	Chromosome	Repeats	Forward Primer	Reverse Primer	Amplicon size (Prunus Avium)	Amplicon size (Prunus persica)
1	PAV_r1.0chr1_(AAG)9	(AAG)9	AATCGCTATTGGAGGCACAG	CAGTAATGTTGGGTGTGGCA	435	431
2	PAV_r1.0chr1_(AG)17	(AG)17	ATTCAGCAAGGCAGAGCTTC	GTCATCCAGCTCTCTCCGTC	415	411
3	PAV_r1.0chr1_(AC)8	(AC)8	GGCAAGCAGAATGCTTTGAT	TCTGCAGAAGACATTCACCG	137	133
4	PAV_r1.0chr1_(AAT)14	(AAT)14	CGATTCCAGAGAGAACCGAG	CCAAGCTTCCTGTTGTCCTC	292	292
5	PAV_r1.0chr1_(AAGACG)4	(AAGACG)4	GGTTTGTCTCTGTGGGCATT	AGAGTGAGGAGCAGTTGGGA	224	223
6	PAV_r1.0chr1_(AG)15	(AG)15	AGCGCTACCTGCACTTTCAT	TTATGTTTATCCAAGGCGGC	335	360
7	PAV_r1.0chr1_(AT)11_446_F	(AT)11	CCAACCAACGAAATGCTCTT	GTGCATGGACATTCTCAACG	446	440
8	PAV_r1.0chr1_(AT)10	(AT)10	TTATTCCACGATGGATGGGT	CAGGGCAGGTCAGTATTGGT	377	383
9	PAV_r1.0chr1_(AG)22	(AG)22	AAACGCGGTTAATTCGTTTG	AATTAGTCCCTCCCTCCCAA	282	278
10	PAV_r1.0chr1_(ACTCC)4	(ACTCC)4	ATGGTTGGGAGCCATAATCA	TCACCCATTTCACCTCACAA	128	121
11	PAV_r1.0chr1_(ATC)17	(ATC)17	TTGAGGCTGCCTTTGTTTCT	CTCTCCCTCCTCAGCTCTCA	400	401
12	PAV_r1.0chr1_(AG)16	(AG)16	CATGCATGTTCTTGGGTTTG	CCAAGGCGAAGATCAAAGAG	237	229
13	PAV_r1.0chr1_(AT)11	(AT)11	TTCACTGCTGCCCAATTAAA	TTTGGGTGACTGGCGATAAT	331	293
14	PAV_r1.0chr1_(AGGC)6	(AGGC)6	TAGTGCGCTGCAGAAGAAGA	AAATGTGGGCAATTCCTGTC	343	155
15	PAV_r1.0chr1_(AACC)6	(AACC)6	TGGTGGTTGGTGAGATTCAA	TTGCCTCATCATCCATTTCA	404	403
16	PAV_r1.0chr1_(AAAT)4	(AAAT)4	ATTTCCATTCTTGTGCTGCC	TGATTTAACACAGCCAACGC	340	343
17	PAV_r1.0chr1_(AAGC)4	(AAGC)4	GAGACCTTCCTTCCACCTCC	TGGCGATCTGAGACACGTAG	403	406
18	PAV_r1.0chr1_(AAAT)4	(AAAT)4	TGCTCGAACACATTACCCAG	GGCTGGAAAGGAGAAAGAGG	444	435
19	PAV_r1.0chr1_(AAT)18	(AAT)18	GCCTCGACCCACAAATAGAA	CAGGCCTACAAGCACATGAA	432	489
20	PAV_r1.0chr1_(AC)14	(AC)14	TCAATGGCTGATTGAATGGA	AATTTCCCTCCAAATCCCAG	405	413
21	PAV_r1.0chr1_(AG)21	(AG)21	AGCTGGAGATTTGTGGAAGG	GCAGAAGGTGAAGCCTTTGA	245	261
22	PAV_r1.0chr1_(AGGG)4	(AGGG)4	CCCAATCGGTATTTCTGCAA	ACACCGAAGGCCATTATGAG	374	375
23	PAV_r1.0chr1_(AAAC)5	(AAAC)5	ACCGCGTCTTCACAAAGAAT	AGCTTCCATGAAGGGTTCAA	435	437
24	PAV_r1.0chr1_(AG)19	(AG)19	TATCCCTTCACTCCCATCCA	GCTTTGTTGTCGTGGTTCAA	431	429
